# Supplementary material for: Exact mass analysis of sulfur clusters upon encapsulation by a polyaromatic capsular matrix
Source: Nat Commun. 2017 Sep 29;8:749. doi: 10.1038/s41467-017-00605-5 (PMC5622087; doi:10.1038/s41467-017-00605-5)
Supplement: Supplementary file 3 — Supplementary Data 1 [file 41467_2017_605_MOESM3_ESM.cif]

 
data_SM253

_publ_contact_author    'Michito Yoshizawa'
_publ_contact_author_email   'yoshizawa.m.ac@m.titech.ac.jp'
_publ_author_address   '4259 Nagatsuta, Midori-ku, Yokohama 226-8503, Japan'

loop_
 _publ_author_name
;
S. Matsuno, M. Yamashina, Y. Sei, M. Akita, M. Yoshizawa
;
_journal_name_full     'undecided'
_publ_section_title    'undecided'   
 
_audit_creation_method            'SHELXL-2014/7'
_shelx_SHELXL_version_number      '2014/7'
_chemical_name_systematic         ?
_chemical_name_common             ?
_chemical_melting_point           ?
_chemical_formula_moiety          ?
_chemical_formula_sum
 'C212 H181 N8 O34 Pd2 S16' 
_chemical_formula_weight          4110.40

loop_
 _atom_type_symbol
 _atom_type_description
 _atom_type_scat_dispersion_real
 _atom_type_scat_dispersion_imag
 _atom_type_scat_source
 'C'  'C'   0.0181   0.0091
 'International Tables Vol C Tables 4.2.6.8 and 6.1.1.4'
 'H'  'H'   0.0000   0.0000
 'International Tables Vol C Tables 4.2.6.8 and 6.1.1.4'
 'N'  'N'   0.0311   0.0180
 'International Tables Vol C Tables 4.2.6.8 and 6.1.1.4'
 'O'  'O'   0.0492   0.0322
 'International Tables Vol C Tables 4.2.6.8 and 6.1.1.4'
 'Pd'  'Pd'   0.1215   3.9337
 'International Tables Vol C Tables 4.2.6.8 and 6.1.1.4'
 'S'  'S'   0.3331   0.5567
 'International Tables Vol C Tables 4.2.6.8 and 6.1.1.4'
 
_space_group_crystal_system       monoclinic
_space_group_IT_number            14
_space_group_name_H-M_alt         'P 21/n'
_space_group_name_Hall            '-P 2yn'
 
_shelx_space_group_comment
;
The symmetry employed for this shelxl refinement is uniquely defined
by the following loop, which should always be used as a source of
symmetry information in preference to the above space-group names.
They are only intended as comments.
;
 
loop_
 _space_group_symop_operation_xyz
 'x, y, z'
 '-x+1/2, y+1/2, -z+1/2'
 '-x, -y, -z'
 'x-1/2, -y-1/2, z-1/2'
 
_cell_length_a                    21.7593(11)
_cell_length_b                    33.6872(16)
_cell_length_c                    28.3246(14)
_cell_angle_alpha                 90
_cell_angle_beta                  92.856(3)
_cell_angle_gamma                 90
_cell_volume                      20736.4(18)
_cell_formula_units_Z             4
_cell_measurement_temperature     273
_cell_measurement_reflns_used     9830
_cell_measurement_theta_min       2.824
_cell_measurement_theta_max       66.7201
_exptl_crystal_description        'prism'
_exptl_crystal_colour             'yellow'
_exptl_crystal_density_meas       ?
_exptl_crystal_density_method     ?
_exptl_crystal_density_diffrn     1.317          
_exptl_crystal_F_000              8516
_exptl_transmission_factor_min    ?
_exptl_transmission_factor_max    ?
_exptl_crystal_size_max           0.130
_exptl_crystal_size_mid           0.120
_exptl_crystal_size_min           0.110
_exptl_absorpt_coefficient_mu     3.488
_shelx_estimated_absorpt_T_min    0.660
_shelx_estimated_absorpt_T_max    0.700
_exptl_absorpt_correction_type    multi-scan
 
_exptl_absorpt_correction_T_min   0.564 
_exptl_absorpt_correction_T_max   0.700 
_exptl_absorpt_process_details      
;
SADABS Sheldrick 1996
;
 
_exptl_absorpt_special_details    ?
_diffrn_ambient_temperature       273
_diffrn_radiation_wavelength      1.54178
_diffrn_radiation_type            CuK\a
_diffrn_source                    ?
_diffrn_measurement_device_type   'Bruker APEXII CCD area detector' 
_diffrn_measurement_method        'phi and omega scans' 
_diffrn_detector_area_resol_mean  8.333
_diffrn_reflns_number             151419
_diffrn_reflns_av_unetI/netI      0.1210
_diffrn_reflns_av_R_equivalents   0.1531
_diffrn_reflns_limit_h_min        -25
_diffrn_reflns_limit_h_max        25
_diffrn_reflns_limit_k_min        -37
_diffrn_reflns_limit_k_max        40
_diffrn_reflns_limit_l_min        -33
_diffrn_reflns_limit_l_max        33
_diffrn_reflns_theta_min          2.501
_diffrn_reflns_theta_max          66.596
_diffrn_reflns_theta_full         66.596
_diffrn_measured_fraction_theta_max   0.994
_diffrn_measured_fraction_theta_full  0.994
_diffrn_reflns_Laue_measured_fraction_max    0.994
_diffrn_reflns_Laue_measured_fraction_full   0.994
_diffrn_reflns_point_group_measured_fraction_max   0.994
_diffrn_reflns_point_group_measured_fraction_full  0.994
_reflns_number_total              36442
_reflns_number_gt                 21447
_reflns_threshold_expression      'I > 2\s(I)'
_reflns_Friedel_coverage          0.000
_reflns_Friedel_fraction_max      .
_reflns_Friedel_fraction_full     .
 
_reflns_special_details
;
 Reflections were merged by SHELXL according to the crystal
 class for the calculation of statistics and refinement.
 
 Structure factors included contributions from the .fab file.
 
 _reflns_Friedel_fraction is defined as the number of unique
 Friedel pairs measured divided by the number that would be
 possible theoretically, ignoring centric projections and
 systematic absences.
;
 
_computing_data_collection        'APEX2 (Bruker AXS, 2006)'
_computing_cell_refinement        'APEX2 (Bruker AXS, 2006)'
_computing_data_reduction         'SAINT (Bruker AXS, 2004)'
_computing_structure_solution     'SHELXT (Sheldrick, 2014)'
_computing_structure_refinement   'SHELXL-2014 (Sheldrick, 2014)'
_computing_molecular_graphics     'XSHELL (Bruker AXS,2002)'
_diffrn_radiation_source          'Bruker TXS fine-focus rotating anode' 
_diffrn_radiation_monochromator   'Bruker Helios multilayer confocal mirror' 
_computing_publication_material   'XCIF (Bruker AXS, 2001)' 

 
_refine_special_details           ?
_refine_ls_structure_factor_coef  Fsqd
_refine_ls_matrix_type            full
_refine_ls_weighting_scheme       calc
_refine_ls_weighting_details
'w=1/[\s^2^(Fo^2^)+(0.2000P)^2^] where P=(Fo^2^+2Fc^2^)/3'
_atom_sites_solution_primary      ?
_atom_sites_solution_secondary    ?
_atom_sites_solution_hydrogens    geom
_refine_ls_hydrogen_treatment     constr
_refine_ls_extinction_method      none
_refine_ls_extinction_coef        .
_refine_ls_number_reflns          36442
_refine_ls_number_parameters      2449
_refine_ls_number_restraints      3712
_refine_ls_R_factor_all           0.1955
_refine_ls_R_factor_gt            0.1355
_refine_ls_wR_factor_ref          0.4022
_refine_ls_wR_factor_gt           0.3575
_refine_ls_goodness_of_fit_ref    1.334
_refine_ls_restrained_S_all       1.333
_refine_ls_shift/su_max           0.001
_refine_ls_shift/su_mean          0.000
 
loop_
 _atom_site_label
 _atom_site_type_symbol
 _atom_site_fract_x
 _atom_site_fract_y
 _atom_site_fract_z
 _atom_site_U_iso_or_equiv
 _atom_site_adp_type
 _atom_site_occupancy
 _atom_site_site_symmetry_order  
 _atom_site_calc_flag
 _atom_site_refinement_flags_posn
 _atom_site_refinement_flags_adp
 _atom_site_refinement_flags_occupancy
 _atom_site_disorder_assembly
 _atom_site_disorder_group
Pd01 Pd 0.55893(3) 0.22660(2) 0.36803(2) 0.0342(2) Uani 1 1 d . U . . .
Pd02 Pd -0.08121(3) 0.23779(2) 0.30963(3) 0.0448(2) Uani 1 1 d . U . . .
N1A N 0.5667(3) 0.2152(2) 0.2986(3) 0.0385(17) Uani 1 1 d . U . . .
C1A C 0.6128(5) 0.2311(4) 0.2750(4) 0.052(2) Uani 1 1 d . U . . .
H1A H 0.6428 0.2460 0.2915 0.062 Uiso 1 1 calc R U . . .
C2A C 0.6167(5) 0.2261(4) 0.2266(4) 0.056(2) Uani 1 1 d . U . . .
H2A H 0.6499 0.2362 0.2111 0.067 Uiso 1 1 calc R U . . .
C3A C 0.5713(5) 0.2060(4) 0.2023(4) 0.054(2) Uani 1 1 d . U . . .
H3A H 0.5723 0.2040 0.1696 0.064 Uiso 1 1 calc R U . . .
C4A C 0.5225(4) 0.1880(3) 0.2258(4) 0.0425(19) Uani 1 1 d . U . . .
C5A C 0.5228(4) 0.1949(3) 0.2740(3) 0.0364(18) Uani 1 1 d . U . . .
H5A H 0.4904 0.1847 0.2904 0.044 Uiso 1 1 calc R U . . .
C6A C 0.5052(6) 0.1052(4) 0.2471(4) 0.056(2) Uani 1 1 d . U . . .
H6A H 0.5389 0.1187 0.2607 0.067 Uiso 1 1 calc R U . . .
C7A C 0.4961(6) 0.0662(4) 0.2585(4) 0.062(3) Uani 1 1 d . U . . .
H7A H 0.5244 0.0531 0.2787 0.074 Uiso 1 1 calc R U . . .
C8A C 0.4445(6) 0.0462(4) 0.2399(4) 0.057(2) Uani 1 1 d . U . . .
H8A H 0.4378 0.0200 0.2488 0.068 Uiso 1 1 calc R U . . .
C9A C 0.4037(5) 0.0642(3) 0.2088(4) 0.050(2) Uani 1 1 d . U . . .
H9A H 0.3697 0.0501 0.1968 0.059 Uiso 1 1 calc R U . . .
C10A C 0.4119(5) 0.1037(3) 0.1945(4) 0.0419(19) Uani 1 1 d . U . . .
C11A C 0.3711(4) 0.1231(3) 0.1611(3) 0.0386(18) Uani 1 1 d . U . . .
C12A C 0.3821(4) 0.1616(3) 0.1465(3) 0.0409(19) Uani 1 1 d . U . . .
C13A C 0.3431(5) 0.1812(3) 0.1106(3) 0.041(2) Uani 1 1 d . U . . .
H13A H 0.3097 0.1676 0.0967 0.050 Uiso 1 1 calc R U . . .
C14A C 0.3541(5) 0.2182(3) 0.0969(4) 0.047(2) Uani 1 1 d . U . . .
H14A H 0.3296 0.2296 0.0727 0.057 Uiso 1 1 calc R U . . .
C15A C 0.4034(5) 0.2408(3) 0.1193(4) 0.044(2) Uani 1 1 d . U . . .
H15A H 0.4096 0.2669 0.1099 0.052 Uiso 1 1 calc R U . . .
C16A C 0.4400(5) 0.2250(3) 0.1530(4) 0.043(2) Uani 1 1 d . U . . .
H16A H 0.4708 0.2405 0.1677 0.052 Uiso 1 1 calc R U . . .
C17A C 0.4328(4) 0.1840(3) 0.1674(3) 0.0402(19) Uani 1 1 d . U . . .
C18A C 0.4722(4) 0.1658(3) 0.2018(3) 0.0417(19) Uani 1 1 d . U . . .
C19A C 0.4634(5) 0.1256(3) 0.2144(4) 0.045(2) Uani 1 1 d . U . . .
N2A N -0.0730(4) 0.1792(3) 0.2948(3) 0.0460(19) Uani 1 1 d . U . . .
C20A C -0.1158(5) 0.1516(3) 0.3035(4) 0.053(2) Uani 1 1 d . U . . .
H20A H -0.1513 0.1593 0.3181 0.064 Uiso 1 1 calc R U . . .
C21A C -0.1090(6) 0.1141(4) 0.2921(5) 0.062(3) Uani 1 1 d . U . . .
H21A H -0.1394 0.0959 0.2992 0.074 Uiso 1 1 calc R U . . .
C22A C -0.0579(5) 0.1012(4) 0.2699(5) 0.060(2) Uani 1 1 d . U . . .
H22A H -0.0536 0.0747 0.2615 0.072 Uiso 1 1 calc R U . . .
C23A C -0.0127(5) 0.1291(3) 0.2601(4) 0.044(2) Uani 1 1 d . U . . .
C24A C -0.0226(5) 0.1673(3) 0.2724(4) 0.043(2) Uani 1 1 d . U . . .
H24A H 0.0065 0.1862 0.2651 0.052 Uiso 1 1 calc R U . . .
C25A C -0.0103(5) 0.1371(3) 0.1587(4) 0.047(2) Uani 1 1 d . U . . .
H25A H -0.0458 0.1433 0.1742 0.056 Uiso 1 1 calc R U . . .
C26A C -0.0096(6) 0.1412(3) 0.1108(4) 0.053(2) Uani 1 1 d . U . . .
H26A H -0.0444 0.1505 0.0939 0.064 Uiso 1 1 calc R U . . .
C27A C 0.0432(5) 0.1316(3) 0.0867(4) 0.049(2) Uani 1 1 d . U . . .
H27A H 0.0429 0.1347 0.0541 0.059 Uiso 1 1 calc R U . . .
C28A C 0.0941(5) 0.1179(3) 0.1100(3) 0.040(2) Uani 1 1 d . U . . .
H28A H 0.1282 0.1109 0.0932 0.048 Uiso 1 1 calc R U . . .
C29A C 0.0965(4) 0.1140(3) 0.1605(3) 0.0336(17) Uani 1 1 d . U . . .
C30A C 0.1503(4) 0.1016(3) 0.1867(3) 0.0316(17) Uani 1 1 d . U . . .
C31A C 0.1511(4) 0.0983(3) 0.2361(3) 0.0345(17) Uani 1 1 d . U . . .
C32A C 0.2054(5) 0.0862(3) 0.2638(4) 0.040(2) Uani 1 1 d . U . . .
H32A H 0.2411 0.0807 0.2483 0.048 Uiso 1 1 calc R U . . .
C33A C 0.2063(5) 0.0824(3) 0.3107(4) 0.045(2) Uani 1 1 d . U . . .
H33A H 0.2424 0.0754 0.3276 0.055 Uiso 1 1 calc R U . . .
C34A C 0.1499(5) 0.0895(3) 0.3353(4) 0.049(2) Uani 1 1 d . U . . .
H34A H 0.1497 0.0857 0.3678 0.059 Uiso 1 1 calc R U . . .
C35A C 0.0980(5) 0.1016(3) 0.3113(4) 0.044(2) Uani 1 1 d . U . . .
H35A H 0.0629 0.1070 0.3276 0.053 Uiso 1 1 calc R U . . .
C36A C 0.0966(4) 0.1063(3) 0.2607(3) 0.0370(18) Uani 1 1 d . U . . .
C37A C 0.0434(4) 0.1190(3) 0.2343(4) 0.0395(19) Uani 1 1 d . U . . .
C38A C 0.0430(4) 0.1233(3) 0.1855(3) 0.0373(18) Uani 1 1 d . U . . .
C39A C 0.3124(5) 0.1012(3) 0.1450(4) 0.0425(19) Uani 1 1 d . U . . .
C40A C 0.3131(5) 0.0683(3) 0.1149(4) 0.052(2) Uani 1 1 d . U . . .
C41A C 0.2590(5) 0.0443(3) 0.1104(4) 0.052(2) Uani 1 1 d . U . . .
C42A C 0.2076(5) 0.0556(3) 0.1343(4) 0.047(2) Uani 1 1 d . U . . .
C43A C 0.2066(4) 0.0903(3) 0.1609(3) 0.0354(18) Uani 1 1 d . U . . .
C44A C 0.2593(4) 0.1125(3) 0.1652(3) 0.0353(18) Uani 1 1 d . U . . .
H44A H 0.2590 0.1361 0.1824 0.042 Uiso 1 1 calc R U . . .
N1B N 0.5520(3) 0.1685(3) 0.3815(3) 0.0402(17) Uani 1 1 d . U . . .
C1B C 0.5938(4) 0.1413(3) 0.3673(4) 0.043(2) Uani 1 1 d . U . . .
H1B H 0.6272 0.1503 0.3510 0.051 Uiso 1 1 calc R U . . .
C2B C 0.5890(4) 0.1020(3) 0.3757(4) 0.043(2) Uani 1 1 d . U . . .
H2B H 0.6184 0.0845 0.3651 0.052 Uiso 1 1 calc R U . . .
C3B C 0.5405(5) 0.0879(3) 0.4001(4) 0.041(2) Uani 1 1 d . U . . .
H3B H 0.5377 0.0609 0.4066 0.049 Uiso 1 1 calc R U . . .
C4B C 0.4950(4) 0.1140(3) 0.4153(3) 0.0378(18) Uani 1 1 d . U . . .
C5B C 0.5033(4) 0.1546(3) 0.4045(3) 0.0362(18) Uani 1 1 d . U . . .
H5B H 0.4738 0.1727 0.4136 0.043 Uiso 1 1 calc R U . . .
C6B C 0.4748(5) 0.1429(3) 0.5114(4) 0.043(2) Uani 1 1 d . U . . .
H6B H 0.5117 0.1487 0.4977 0.052 Uiso 1 1 calc R U . . .
C7B C 0.4637(5) 0.1579(3) 0.5544(4) 0.045(2) Uani 1 1 d . U . . .
H7B H 0.4931 0.1739 0.5698 0.054 Uiso 1 1 calc R U . . .
C8B C 0.4095(5) 0.1497(3) 0.5761(4) 0.048(2) Uani 1 1 d . U . . .
H8B H 0.4030 0.1600 0.6059 0.058 Uiso 1 1 calc R U . . .
C9B C 0.3661(5) 0.1269(3) 0.5541(4) 0.043(2) Uani 1 1 d . U . . .
H9B H 0.3291 0.1227 0.5684 0.052 Uiso 1 1 calc R U . . .
C10B C 0.3758(4) 0.1089(3) 0.5093(4) 0.0391(19) Uani 1 1 d . U . . .
C11B C 0.3328(4) 0.0823(3) 0.4881(3) 0.0376(18) Uani 1 1 d . U . . .
C12B C 0.3438(4) 0.0648(3) 0.4447(3) 0.0393(19) Uani 1 1 d . U . . .
C13B C 0.3036(5) 0.0352(3) 0.4228(3) 0.041(2) Uani 1 1 d . U . . .
H13B H 0.2697 0.0267 0.4388 0.049 Uiso 1 1 calc R U . . .
C14B C 0.3132(5) 0.0198(3) 0.3808(4) 0.050(2) Uani 1 1 d . U . . .
H14B H 0.2855 0.0012 0.3681 0.060 Uiso 1 1 calc R U . . .
C15B C 0.3647(5) 0.0309(3) 0.3545(4) 0.048(2) Uani 1 1 d . U . . .
H15B H 0.3710 0.0197 0.3251 0.058 Uiso 1 1 calc R U . . .
C16B C 0.4053(5) 0.0590(3) 0.3743(3) 0.042(2) Uani 1 1 d . U . . .
H16B H 0.4384 0.0673 0.3572 0.050 Uiso 1 1 calc R U . . .
C17B C 0.3977(4) 0.0753(3) 0.4199(3) 0.0364(18) Uani 1 1 d . U . . .
C18B C 0.4407(4) 0.1022(3) 0.4412(3) 0.0354(18) Uani 1 1 d . U . . .
C19B C 0.4305(4) 0.1182(3) 0.4865(3) 0.0366(18) Uani 1 1 d . U . . .
N2B N -0.0834(4) 0.2256(3) 0.3799(3) 0.0490(19) Uani 1 1 d . U . . .
C20B C -0.1280(5) 0.2382(4) 0.4058(5) 0.055(2) Uani 1 1 d . U . . .
H20B H -0.1587 0.2541 0.3918 0.067 Uiso 1 1 calc R U . . .
C21B C -0.1308(5) 0.2286(4) 0.4524(5) 0.057(2) Uani 1 1 d . U . . .
H21B H -0.1625 0.2386 0.4698 0.068 Uiso 1 1 calc R U . . .
C22B C -0.0866(5) 0.2040(4) 0.4740(5) 0.058(2) Uani 1 1 d . U . . .
H22B H -0.0882 0.1971 0.5057 0.069 Uiso 1 1 calc R U . . .
C23B C -0.0388(5) 0.1897(3) 0.4459(4) 0.047(2) Uani 1 1 d . U . . .
C24B C -0.0388(4) 0.2017(3) 0.4003(4) 0.042(2) Uani 1 1 d . U . . .
H24B H -0.0070 0.1933 0.3820 0.051 Uiso 1 1 calc R U . . .
C25B C -0.0256(5) 0.1091(3) 0.4136(4) 0.045(2) Uani 1 1 d . U . . .
H25B H -0.0598 0.1239 0.4034 0.053 Uiso 1 1 calc R U . . .
C26B C -0.0179(5) 0.0717(3) 0.3955(4) 0.050(2) Uani 1 1 d . U . . .
H26B H -0.0455 0.0617 0.3723 0.060 Uiso 1 1 calc R U . . .
C27B C 0.0333(5) 0.0481(3) 0.4128(4) 0.046(2) Uani 1 1 d . U . . .
H27B H 0.0387 0.0229 0.4004 0.055 Uiso 1 1 calc R U . . .
C28B C 0.0744(5) 0.0618(3) 0.4470(4) 0.044(2) Uani 1 1 d . U . . .
H28B H 0.1062 0.0454 0.4583 0.053 Uiso 1 1 calc R U . . .
C29B C 0.0691(5) 0.1004(3) 0.4654(3) 0.0410(19) Uani 1 1 d . U . . .
C30B C 0.1103(5) 0.1155(3) 0.5016(4) 0.043(2) Uani 1 1 d . U . . .
C31B C 0.1023(5) 0.1535(3) 0.5202(4) 0.048(2) Uani 1 1 d . U . . .
C32B C 0.1427(5) 0.1679(4) 0.5575(4) 0.053(2) Uani 1 1 d . U . . .
H32B H 0.1745 0.1517 0.5694 0.063 Uiso 1 1 calc R U . . .
C33B C 0.1356(6) 0.2048(4) 0.5759(5) 0.060(3) Uani 1 1 d . U . . .
H33B H 0.1613 0.2134 0.6011 0.072 Uiso 1 1 calc R U . . .
C34B C 0.0899(6) 0.2296(4) 0.5568(5) 0.063(3) Uani 1 1 d . U . . .
H34B H 0.0866 0.2552 0.5687 0.076 Uiso 1 1 calc R U . . .
C35B C 0.0505(6) 0.2180(4) 0.5220(4) 0.056(2) Uani 1 1 d . U . . .
H35B H 0.0208 0.2356 0.5099 0.067 Uiso 1 1 calc R U . . .
C36B C 0.0533(5) 0.1779(3) 0.5024(4) 0.048(2) Uani 1 1 d . U . . .
C37B C 0.0121(5) 0.1642(3) 0.4663(4) 0.044(2) Uani 1 1 d . U . . .
C38B C 0.0178(5) 0.1259(3) 0.4481(4) 0.044(2) Uani 1 1 d . U . . .
C39B C 0.2736(5) 0.0749(3) 0.5114(4) 0.0419(19) Uani 1 1 d . U . . .
C40B C 0.2706(5) 0.0485(3) 0.5477(4) 0.050(2) Uani 1 1 d . U . . .
C41B C 0.2140(5) 0.0424(3) 0.5690(4) 0.050(2) Uani 1 1 d . U . . .
C42B C 0.1622(5) 0.0641(3) 0.5545(4) 0.051(2) Uani 1 1 d . U . . .
C43B C 0.1644(5) 0.0913(3) 0.5167(4) 0.045(2) Uani 1 1 d . U . . .
C44B C 0.2206(5) 0.0950(3) 0.4955(4) 0.043(2) Uani 1 1 d . U . . .
H44B H 0.2228 0.1117 0.4695 0.052 Uiso 1 1 calc R U . . .
N1C N 0.5447(4) 0.2407(2) 0.4360(3) 0.0366(16) Uani 1 1 d . U . . .
C1C C 0.5831(5) 0.2299(3) 0.4725(3) 0.0394(19) Uani 1 1 d . U . . .
H1C H 0.6155 0.2128 0.4667 0.047 Uiso 1 1 calc R U . . .
C2C C 0.5764(5) 0.2428(3) 0.5171(4) 0.049(2) Uani 1 1 d . U . . .
H2C H 0.6038 0.2347 0.5414 0.058 Uiso 1 1 calc R U . . .
C3C C 0.5285(5) 0.2685(3) 0.5266(4) 0.047(2) Uani 1 1 d . U . . .
H3C H 0.5243 0.2783 0.5569 0.057 Uiso 1 1 calc R U . . .
C4C C 0.4867(4) 0.2793(3) 0.4895(3) 0.0368(18) Uani 1 1 d . U . . .
C5C C 0.4978(4) 0.2649(3) 0.4444(4) 0.0390(19) Uani 1 1 d . U . . .
H5C H 0.4714 0.2725 0.4191 0.047 Uiso 1 1 calc R U . . .
C6C C 0.4892(5) 0.3625(3) 0.4624(3) 0.045(2) Uani 1 1 d . U . . .
H6C H 0.5233 0.3462 0.4592 0.054 Uiso 1 1 calc R U . . .
C7C C 0.4917(6) 0.4013(3) 0.4482(4) 0.054(2) Uani 1 1 d . U . . .
H7C H 0.5269 0.4111 0.4350 0.065 Uiso 1 1 calc R U . . .
C8C C 0.4404(6) 0.4263(4) 0.4537(4) 0.060(3) Uani 1 1 d . U . . .
H8C H 0.4421 0.4527 0.4444 0.072 Uiso 1 1 calc R U . . .
C9C C 0.3887(6) 0.4120(3) 0.4724(4) 0.054(2) Uani 1 1 d . U . . .
H9C H 0.3552 0.4289 0.4751 0.065 Uiso 1 1 calc R U . . .
C10C C 0.3837(5) 0.3717(3) 0.4882(4) 0.045(2) Uani 1 1 d . U . . .
C11C C 0.3312(5) 0.3575(3) 0.5078(4) 0.046(2) Uani 1 1 d . U . . .
C12C C 0.3275(5) 0.3168(3) 0.5202(4) 0.047(2) Uani 1 1 d . U . . .
C13C C 0.2752(6) 0.3009(3) 0.5397(5) 0.059(2) Uani 1 1 d . U . . .
H13C H 0.2420 0.3174 0.5447 0.070 Uiso 1 1 calc R U . . .
C14C C 0.2714(6) 0.2605(4) 0.5519(5) 0.065(3) Uani 1 1 d . U . . .
H14C H 0.2370 0.2505 0.5662 0.078 Uiso 1 1 calc R U . . .
C15C C 0.3213(6) 0.2354(3) 0.5417(5) 0.056(2) Uani 1 1 d . U . . .
H15C H 0.3176 0.2082 0.5463 0.067 Uiso 1 1 calc R U . . .
C16C C 0.3736(5) 0.2499(3) 0.5257(4) 0.046(2) Uani 1 1 d . U . . .
H16C H 0.4066 0.2328 0.5219 0.056 Uiso 1 1 calc R U . . .
C17C C 0.3798(5) 0.2905(3) 0.5144(4) 0.0408(19) Uani 1 1 d . U . . .
C18C C 0.4331(5) 0.3061(3) 0.4957(3) 0.0372(18) Uani 1 1 d . U . . .
C19C C 0.4355(5) 0.3464(3) 0.4822(3) 0.0398(19) Uani 1 1 d . U . . .
N2C N -0.0838(4) 0.2965(2) 0.3225(4) 0.0478(19) Uani 1 1 d . U . . .
C20C C -0.1231(5) 0.3211(4) 0.2981(5) 0.058(2) Uani 1 1 d . U . . .
H20C H -0.1506 0.3105 0.2753 0.070 Uiso 1 1 calc R U . . .
C21C C -0.1235(6) 0.3603(4) 0.3061(5) 0.068(3) Uani 1 1 d . U . . .
H21C H -0.1529 0.3762 0.2903 0.082 Uiso 1 1 calc R U . . .
C22C C -0.0808(6) 0.3771(4) 0.3374(5) 0.065(3) Uani 1 1 d . U . . .
H22C H -0.0805 0.4044 0.3423 0.078 Uiso 1 1 calc R U . . .
C23C C -0.0364(5) 0.3522(3) 0.3627(5) 0.056(2) Uani 1 1 d . U . . .
C24C C -0.0410(5) 0.3122(3) 0.3529(4) 0.051(2) Uani 1 1 d . U . . .
H24C H -0.0128 0.2951 0.3681 0.061 Uiso 1 1 calc R U . . .
C25C C -0.0351(6) 0.3297(4) 0.4626(5) 0.067(3) Uani 1 1 d . U . . .
H25C H -0.0693 0.3231 0.4432 0.080 Uiso 1 1 calc R U . . .
C26C C -0.0317(7) 0.3165(4) 0.5071(5) 0.074(3) Uani 1 1 d . U . . .
H26C H -0.0632 0.3005 0.5175 0.089 Uiso 1 1 calc R U . . .
C27C C 0.0160(7) 0.3257(4) 0.5373(5) 0.073(3) Uani 1 1 d . U . . .
H27C H 0.0160 0.3160 0.5681 0.087 Uiso 1 1 calc R U . . .
C28C C 0.0665(7) 0.3495(4) 0.5240(5) 0.067(3) Uani 1 1 d . U . . .
H28C H 0.0990 0.3554 0.5454 0.080 Uiso 1 1 calc R U . . .
C29C C 0.0650(6) 0.3643(4) 0.4755(5) 0.060(2) Uani 1 1 d . U . . .
C30C C 0.1119(6) 0.3895(3) 0.4609(4) 0.054(2) Uani 1 1 d . U . . .
C31C C 0.1079(5) 0.4042(3) 0.4147(4) 0.050(2) Uani 1 1 d . U . . .
C32C C 0.1519(5) 0.4317(3) 0.3982(4) 0.053(2) Uani 1 1 d . U . . .
H32C H 0.1834 0.4402 0.4192 0.064 Uiso 1 1 calc R U . . .
C33C C 0.1499(6) 0.4461(4) 0.3536(4) 0.057(2) Uani 1 1 d . U . . .
H33C H 0.1779 0.4652 0.3448 0.068 Uiso 1 1 calc R U . . .
C34C C 0.1036(6) 0.4314(4) 0.3199(5) 0.059(2) Uani 1 1 d . U . . .
H34C H 0.1031 0.4399 0.2886 0.071 Uiso 1 1 calc R U . . .
C35C C 0.0606(5) 0.4051(3) 0.3337(4) 0.054(2) Uani 1 1 d . U . . .
H35C H 0.0313 0.3954 0.3116 0.065 Uiso 1 1 calc R U . . .
C36C C 0.0595(5) 0.3922(3) 0.3810(4) 0.051(2) Uani 1 1 d . U . . .
C37C C 0.0123(5) 0.3662(3) 0.3966(4) 0.053(2) Uani 1 1 d . U . . .
C38C C 0.0129(6) 0.3543(4) 0.4432(5) 0.060(2) Uani 1 1 d . U . . .
C39C C 0.2756(6) 0.3821(3) 0.5139(4) 0.051(2) Uani 1 1 d . U . . .
C40C C 0.2717(6) 0.4097(4) 0.5505(4) 0.060(2) Uani 1 1 d . U . . .
C41C C 0.2158(7) 0.4299(4) 0.5587(5) 0.065(2) Uani 1 1 d . U . . .
C42C C 0.1649(7) 0.4236(4) 0.5290(5) 0.065(2) Uani 1 1 d . U . . .
C43C C 0.1660(6) 0.3975(3) 0.4918(4) 0.053(2) Uani 1 1 d . U . . .
C44C C 0.2219(6) 0.3772(3) 0.4852(4) 0.052(2) Uani 1 1 d . U . . .
H44C H 0.2230 0.3594 0.4602 0.063 Uiso 1 1 calc R U . . .
N1D N 0.5607(3) 0.2851(2) 0.3540(3) 0.0354(16) Uani 1 1 d . U . . .
C1D C 0.6004(4) 0.3107(3) 0.3757(3) 0.042(2) Uani 1 1 d . U . . .
H1D H 0.6305 0.3009 0.3971 0.050 Uiso 1 1 calc R U . . .
C2D C 0.5976(5) 0.3508(3) 0.3672(4) 0.046(2) Uani 1 1 d . U . . .
H2D H 0.6252 0.3678 0.3831 0.056 Uiso 1 1 calc R U . . .
C3D C 0.5537(5) 0.3658(3) 0.3350(4) 0.046(2) Uani 1 1 d . U . . .
H3D H 0.5520 0.3928 0.3285 0.055 Uiso 1 1 calc R U . . .
C4D C 0.5119(4) 0.3395(3) 0.3123(3) 0.0360(18) Uani 1 1 d . U . . .
C5D C 0.5180(4) 0.3004(3) 0.3232(3) 0.0333(18) Uani 1 1 d . U . . .
H5D H 0.4905 0.2828 0.3081 0.040 Uiso 1 1 calc R U . . .
C6D C 0.5286(5) 0.3331(3) 0.2124(4) 0.042(2) Uani 1 1 d . U . . .
H6D H 0.5607 0.3279 0.2345 0.050 Uiso 1 1 calc R U . . .
C7D C 0.5369(5) 0.3277(3) 0.1650(4) 0.048(2) Uani 1 1 d . U . . .
H7D H 0.5744 0.3187 0.1547 0.058 Uiso 1 1 calc R U . . .
C8D C 0.4874(5) 0.3361(3) 0.1322(4) 0.046(2) Uani 1 1 d . U . . .
H8D H 0.4927 0.3322 0.1002 0.055 Uiso 1 1 calc R U . . .
C9D C 0.4321(5) 0.3498(3) 0.1463(3) 0.0379(19) Uani 1 1 d . U . . .
H9D H 0.4009 0.3556 0.1237 0.046 Uiso 1 1 calc R U . . .
C10D C 0.4218(4) 0.3553(3) 0.1957(3) 0.0301(16) Uani 1 1 d . U . . .
C11D C 0.3649(4) 0.3682(2) 0.2106(3) 0.0286(16) Uani 1 1 d . U . . .
C12D C 0.3547(4) 0.3727(3) 0.2591(3) 0.0315(17) Uani 1 1 d . U . . .
C13D C 0.2968(4) 0.3842(3) 0.2770(3) 0.0358(19) Uani 1 1 d . U . . .
H13D H 0.2637 0.3895 0.2560 0.043 Uiso 1 1 calc R U . . .
C14D C 0.2896(5) 0.3874(3) 0.3235(4) 0.042(2) Uani 1 1 d . U . . .
H14D H 0.2517 0.3953 0.3341 0.051 Uiso 1 1 calc R U . . .
C15D C 0.3381(5) 0.3791(3) 0.3566(4) 0.046(2) Uani 1 1 d . U . . .
H15D H 0.3315 0.3810 0.3887 0.055 Uiso 1 1 calc R U . . .
C16D C 0.3936(5) 0.3684(3) 0.3426(3) 0.043(2) Uani 1 1 d . U . . .
H16D H 0.4255 0.3638 0.3650 0.051 Uiso 1 1 calc R U . . .
C17D C 0.4044(4) 0.3640(3) 0.2932(3) 0.0338(17) Uani 1 1 d . U . . .
C18D C 0.4618(4) 0.3515(3) 0.2778(3) 0.0349(18) Uani 1 1 d . U . . .
C19D C 0.4702(4) 0.3467(3) 0.2281(3) 0.0351(18) Uani 1 1 d . U . . .
N2D N -0.0744(4) 0.2485(3) 0.2396(3) 0.0467(19) Uani 1 1 d . U . . .
C20D C -0.1117(5) 0.2329(3) 0.2058(5) 0.053(2) Uani 1 1 d . U . . .
H20D H -0.1447 0.2175 0.2147 0.063 Uiso 1 1 calc R U . . .
C21D C -0.1037(5) 0.2383(3) 0.1588(4) 0.052(2) Uani 1 1 d . U . . .
H21D H -0.1311 0.2271 0.1363 0.062 Uiso 1 1 calc R U . . .
C22D C -0.0554(5) 0.2602(3) 0.1453(4) 0.048(2) Uani 1 1 d . U . . .
H22D H -0.0494 0.2642 0.1134 0.057 Uiso 1 1 calc R U . . .
C23D C -0.0144(4) 0.2768(3) 0.1797(4) 0.0390(19) Uani 1 1 d . U . . .
C24D C -0.0258(4) 0.2710(3) 0.2267(4) 0.040(2) Uani 1 1 d . U . . .
H24D H -0.0001 0.2827 0.2500 0.048 Uiso 1 1 calc R U . . .
C25D C -0.0066(5) 0.3622(3) 0.1933(4) 0.045(2) Uani 1 1 d . U . . .
H25D H -0.0434 0.3490 0.1978 0.055 Uiso 1 1 calc R U . . .
C26D C -0.0017(5) 0.4018(3) 0.2030(4) 0.052(2) Uani 1 1 d . U . . .
H26D H -0.0348 0.4151 0.2154 0.062 Uiso 1 1 calc R U . . .
C27D C 0.0529(5) 0.4232(3) 0.1944(4) 0.054(2) Uani 1 1 d . U . . .
H27D H 0.0549 0.4503 0.2006 0.064 Uiso 1 1 calc R U . . .
C28D C 0.1026(5) 0.4041(3) 0.1772(4) 0.048(2) Uani 1 1 d . U . . .
H28D H 0.1384 0.4183 0.1720 0.058 Uiso 1 1 calc R U . . .
C29D C 0.1000(4) 0.3626(3) 0.1671(4) 0.0389(19) Uani 1 1 d . U . . .
C30D C 0.1502(4) 0.3424(3) 0.1496(3) 0.0371(18) Uani 1 1 d . U . . .
C31D C 0.1465(4) 0.3009(3) 0.1411(3) 0.0363(18) Uani 1 1 d . U . . .
C32D C 0.1967(5) 0.2803(3) 0.1224(3) 0.041(2) Uani 1 1 d . U . . .
H32D H 0.2312 0.2943 0.1138 0.049 Uiso 1 1 calc R U . . .
C33D C 0.1947(5) 0.2398(3) 0.1169(4) 0.048(2) Uani 1 1 d . U . . .
H33D H 0.2282 0.2264 0.1054 0.058 Uiso 1 1 calc R U . . .
C34D C 0.1413(5) 0.2186(3) 0.1289(4) 0.049(2) Uani 1 1 d . U . . .
H34D H 0.1401 0.1912 0.1253 0.059 Uiso 1 1 calc R U . . .
C35D C 0.0927(5) 0.2376(3) 0.1453(4) 0.042(2) Uani 1 1 d . U . . .
H35D H 0.0584 0.2230 0.1533 0.050 Uiso 1 1 calc R U . . .
C36D C 0.0924(4) 0.2797(3) 0.1508(3) 0.0377(18) Uani 1 1 d . U . . .
C37D C 0.0417(4) 0.3003(3) 0.1680(3) 0.0348(17) Uani 1 1 d . U . . .
C38D C 0.0440(4) 0.3412(3) 0.1764(3) 0.0381(18) Uani 1 1 d . U . . .
C39D C 0.3135(4) 0.3779(3) 0.1754(3) 0.0299(16) Uani 1 1 d . U . . .
C40D C 0.3175(4) 0.4098(3) 0.1450(3) 0.0306(16) Uani 1 1 d . U . . .
C41D C 0.2700(4) 0.4172(3) 0.1116(3) 0.0308(17) Uani 1 1 d . U . . .
C42D C 0.2170(4) 0.3949(3) 0.1115(3) 0.0378(18) Uani 1 1 d . U . . .
C43D C 0.2094(4) 0.3639(3) 0.1431(3) 0.0356(18) Uani 1 1 d . U . . .
C44D C 0.2593(4) 0.3554(3) 0.1742(3) 0.0326(18) Uani 1 1 d . U . . .
H44D H 0.2565 0.3342 0.1949 0.039 Uiso 1 1 calc R U . . .
O1A O 0.3628(4) 0.0541(3) 0.0920(3) 0.065(2) Uani 1 1 d D U . . .
C45A C 0.4005(6) 0.0829(4) 0.0685(4) 0.083(3) Uani 1 1 d D U . . .
H45A H 0.4359 0.0699 0.0556 0.099 Uiso 1 1 calc R U . . .
H45B H 0.4151 0.1032 0.0906 0.099 Uiso 1 1 calc R U . . .
C46A C 0.3609(8) 0.1008(4) 0.0298(5) 0.104(4) Uani 1 1 d D U . . .
H46A H 0.3193 0.1045 0.0396 0.125 Uiso 1 1 calc R U . . .
H46B H 0.3772 0.1262 0.0203 0.125 Uiso 1 1 calc R U . . .
O2A O 0.3626(7) 0.0722(4) -0.0082(4) 0.119(4) Uani 1 1 d D U . . .
C47A C 0.3281(11) 0.0867(7) -0.0496(7) 0.149(7) Uani 1 1 d D U . . .
H47A H 0.3296 0.0674 -0.0745 0.223 Uiso 1 1 calc R U . . .
H47B H 0.2861 0.0910 -0.0420 0.223 Uiso 1 1 calc R U . . .
H47C H 0.3456 0.1112 -0.0597 0.223 Uiso 1 1 calc R U . . .
O3A O 0.2576(4) 0.0100(2) 0.0845(3) 0.065(2) Uani 1 1 d D U . . .
C48A C 0.2556(6) 0.0142(4) 0.0333(3) 0.074(3) Uani 1 1 d D U . . .
H48A H 0.2582 -0.0119 0.0190 0.089 Uiso 1 1 calc R U . . .
H48B H 0.2908 0.0295 0.0243 0.089 Uiso 1 1 calc R U . . .
C49A C 0.1983(5) 0.0341(4) 0.0150(5) 0.081(3) Uani 1 1 d D U . . .
H49A H 0.1932 0.0589 0.0317 0.097 Uiso 1 1 calc R U . . .
H49B H 0.2015 0.0401 -0.0182 0.097 Uiso 1 1 calc R U . . .
O4A O 0.1451(4) 0.0090(3) 0.0211(4) 0.080(2) Uani 1 1 d D U . . .
C50A C 0.0895(6) 0.0293(5) 0.0060(7) 0.097(5) Uani 1 1 d D U . . .
H50A H 0.0548 0.0123 0.0103 0.146 Uiso 1 1 calc R U . . .
H50B H 0.0854 0.0530 0.0245 0.146 Uiso 1 1 calc R U . . .
H50C H 0.0911 0.0363 -0.0268 0.146 Uiso 1 1 calc R U . . .
O5A O 0.1530(4) 0.0334(2) 0.1308(3) 0.0593(19) Uani 1 1 d D U . . .
C51A C 0.1594(7) -0.0075(3) 0.1471(4) 0.080(3) Uani 1 1 d D U . . .
H51A H 0.1868 -0.0214 0.1268 0.096 Uiso 1 1 calc R U . . .
H51B H 0.1195 -0.0203 0.1440 0.096 Uiso 1 1 calc R U . . .
C52A C 0.1838(6) -0.0114(6) 0.1971(5) 0.104(4) Uani 1 1 d D U . . .
H52A H 0.1617 0.0071 0.2163 0.125 Uiso 1 1 calc R U . . .
H52B H 0.1746 -0.0379 0.2080 0.125 Uiso 1 1 calc R U . . .
O6A O 0.2493(5) -0.0044(4) 0.2056(4) 0.111(3) Uani 1 1 d D U . . .
C53A C 0.2661(7) -0.0158(4) 0.2535(4) 0.070(3) Uani 1 1 d D U . . .
H53A H 0.3093 -0.0114 0.2598 0.106 Uiso 1 1 calc R U . . .
H53B H 0.2432 -0.0002 0.2749 0.106 Uiso 1 1 calc R U . . .
H53C H 0.2569 -0.0434 0.2578 0.106 Uiso 1 1 calc R U . . .
O1B O 0.3226(4) 0.0280(2) 0.5609(2) 0.0566(18) Uani 1 1 d D U . . .
C45B C 0.3424(5) 0.0256(5) 0.6108(3) 0.079(3) Uani 1 1 d D U . . .
H45C H 0.3382 -0.0013 0.6222 0.094 Uiso 1 1 calc R U . . .
H45D H 0.3173 0.0429 0.6294 0.094 Uiso 1 1 calc R U . . .
C46B C 0.4081(5) 0.0382(4) 0.6156(5) 0.087(3) Uani 1 1 d D U . . .
H46C H 0.4127 0.0639 0.6007 0.104 Uiso 1 1 calc R U . . .
H46D H 0.4205 0.0409 0.6489 0.104 Uiso 1 1 calc R U . . .
O2B O 0.4471(5) 0.0095(3) 0.5940(4) 0.090(3) Uani 1 1 d D U . . .
C47B C 0.5007(7) 0.0249(5) 0.5724(7) 0.112(5) Uani 1 1 d D U . . .
H47D H 0.5232 0.0035 0.5592 0.168 Uiso 1 1 calc R U . . .
H47E H 0.4882 0.0433 0.5479 0.168 Uiso 1 1 calc R U . . .
H47F H 0.5264 0.0383 0.5959 0.168 Uiso 1 1 calc R U . . .
O3B O 0.2109(4) 0.0143(2) 0.6053(3) 0.065(2) Uani 1 1 d D U . . .
C48B C 0.1744(7) -0.0205(3) 0.5916(6) 0.097(4) Uani 1 1 d D U . . .
H48C H 0.1656 -0.0203 0.5577 0.116 Uiso 1 1 calc R U . . .
H48D H 0.1356 -0.0198 0.6071 0.116 Uiso 1 1 calc R U . . .
C49B C 0.2086(10) -0.0573(4) 0.6055(10) 0.142(5) Uani 1 1 d D U . . .
H49C H 0.2474 -0.0569 0.5901 0.170 Uiso 1 1 calc R U . . .
H49D H 0.2181 -0.0561 0.6392 0.170 Uiso 1 1 calc R U . . .
O4B O 0.1793(8) -0.0950(5) 0.5951(7) 0.167(5) Uani 1 1 d D U . . .
C50B C 0.2173(12) -0.1301(6) 0.5917(11) 0.176(9) Uani 1 1 d D U . . .
H50D H 0.1917 -0.1527 0.5847 0.265 Uiso 1 1 calc R U . . .
H50E H 0.2454 -0.1265 0.5669 0.265 Uiso 1 1 calc R U . . .
H50F H 0.2402 -0.1343 0.6211 0.265 Uiso 1 1 calc R U . . .
O5B O 0.1078(4) 0.0575(3) 0.5755(3) 0.066(2) Uani 1 1 d D U . . .
C51B C 0.1071(7) 0.0771(4) 0.6212(4) 0.091(3) Uani 1 1 d D U . . .
H51C H 0.1025 0.1055 0.6166 0.109 Uiso 1 1 calc R U . . .
H51D H 0.1459 0.0725 0.6387 0.109 Uiso 1 1 calc R U . . .
C52B C 0.0559(8) 0.0621(5) 0.6488(7) 0.113(4) Uani 1 1 d D U . . .
H52C H 0.0528 0.0782 0.6770 0.135 Uiso 1 1 calc R U . . .
H52D H 0.0176 0.0646 0.6301 0.135 Uiso 1 1 calc R U . . .
O6B O 0.0648(8) 0.0211(4) 0.6624(6) 0.149(4) Uani 1 1 d D U . . .
C53B C 0.1035(15) 0.0181(9) 0.7051(9) 0.180(9) Uani 1 1 d D U . . .
O1C O 0.3245(5) 0.4142(2) 0.5802(3) 0.072(2) Uani 1 1 d D U . . .
C45C C 0.3491(7) 0.4546(3) 0.5825(6) 0.094(4) Uani 1 1 d D U . . .
H45E H 0.3252 0.4715 0.6024 0.113 Uiso 1 1 calc R U . . .
H45F H 0.3505 0.4663 0.5513 0.113 Uiso 1 1 calc R U . . .
C46C C 0.4121(8) 0.4475(5) 0.6039(9) 0.134(4) Uani 1 1 d D U . . .
H46E H 0.4096 0.4344 0.6343 0.161 Uiso 1 1 calc R U . . .
H46F H 0.4351 0.4306 0.5835 0.161 Uiso 1 1 calc R U . . .
O2C O 0.4425(8) 0.4853(5) 0.6100(7) 0.160(5) Uani 1 1 d D U . . .
C47C C 0.5062(9) 0.4809(9) 0.6271(11) 0.175(9) Uani 1 1 d D U . . .
H47G H 0.5248 0.5067 0.6306 0.263 Uiso 1 1 calc R U . . .
H47H H 0.5077 0.4676 0.6570 0.263 Uiso 1 1 calc R U . . .
H47I H 0.5281 0.4656 0.6048 0.263 Uiso 1 1 calc R U . . .
O3C O 0.2160(5) 0.4568(3) 0.5952(3) 0.088(3) Uani 1 1 d D U . . .
C48C C 0.2140(8) 0.4390(6) 0.6418(5) 0.110(4) Uani 1 1 d D U . . .
H48E H 0.2323 0.4570 0.6653 0.132 Uiso 1 1 calc R U . . .
H48F H 0.2376 0.4146 0.6428 0.132 Uiso 1 1 calc R U . . .
C49C C 0.1495(8) 0.4306(6) 0.6527(8) 0.144(5) Uani 1 1 d D U . . .
H49E H 0.1480 0.4270 0.6867 0.173 Uiso 1 1 calc R U . . .
H49F H 0.1249 0.4538 0.6444 0.173 Uiso 1 1 calc R U . . .
O4C O 0.1205(9) 0.3964(5) 0.6298(7) 0.176(5) Uani 1 1 d D U . . .
C50C C 0.0545(9) 0.4016(10) 0.6325(12) 0.202(10) Uani 1 1 d D U . . .
H50G H 0.0335 0.3795 0.6177 0.304 Uiso 1 1 calc R U . . .
H50H H 0.0443 0.4031 0.6651 0.304 Uiso 1 1 calc R U . . .
H50I H 0.0421 0.4257 0.6166 0.304 Uiso 1 1 calc R U . . .
O5C O 0.1108(5) 0.4421(3) 0.5382(3) 0.077(2) Uani 1 1 d D U . . .
C51C C 0.1058(7) 0.4843(3) 0.5275(6) 0.088(3) Uani 1 1 d D U . . .
H51E H 0.1008 0.4882 0.4936 0.106 Uiso 1 1 calc R U . . .
H51F H 0.1429 0.4980 0.5388 0.106 Uiso 1 1 calc R U . . .
C52C C 0.0516(7) 0.5008(5) 0.5509(4) 0.100(4) Uani 1 1 d D U . . .
H52E H 0.0455 0.5283 0.5416 0.121 Uiso 1 1 calc R U . . .
H52F H 0.0150 0.4860 0.5410 0.121 Uiso 1 1 calc R U . . .
O6C O 0.0616(6) 0.4983(4) 0.6020(4) 0.114(3) Uani 1 1 d D U . . .
C53C C 0.0049(8) 0.5098(7) 0.6224(8) 0.138(7) Uani 1 1 d D U . . .
H53G H 0.0098 0.5085 0.6563 0.207 Uiso 1 1 calc R U . . .
H53H H -0.0055 0.5365 0.6130 0.207 Uiso 1 1 calc R U . . .
H53I H -0.0275 0.4921 0.6116 0.207 Uiso 1 1 calc R U . . .
O1D O 0.3705(3) 0.43171(17) 0.1466(2) 0.0356(13) Uani 1 1 d D U . . .
C45D C 0.3640(5) 0.4737(2) 0.1581(4) 0.053(2) Uani 1 1 d D U . . .
H45G H 0.3273 0.4778 0.1756 0.064 Uiso 1 1 calc R U . . .
H45H H 0.3604 0.4893 0.1294 0.064 Uiso 1 1 calc R U . . .
C46D C 0.4195(7) 0.4856(5) 0.1871(5) 0.102(4) Uani 1 1 d D U . . .
H46G H 0.4564 0.4795 0.1707 0.122 Uiso 1 1 calc R U . . .
H46H H 0.4188 0.5139 0.1934 0.122 Uiso 1 1 calc R U . . .
O2D O 0.4186(7) 0.4635(5) 0.2310(5) 0.138(4) Uani 1 1 d D U . . .
C47D C 0.4732(11) 0.4671(10) 0.2620(10) 0.189(9) Uani 1 1 d D U . . .
H47J H 0.4684 0.4515 0.2899 0.283 Uiso 1 1 calc R U . . .
H47K H 0.5083 0.4577 0.2460 0.283 Uiso 1 1 calc R U . . .
H47L H 0.4793 0.4944 0.2706 0.283 Uiso 1 1 calc R U . . .
O3D O 0.2751(3) 0.44959(18) 0.08141(19) 0.0357(13) Uani 1 1 d D U . . .
C48D C 0.2886(4) 0.4377(3) 0.0338(3) 0.047(2) Uani 1 1 d D U . . .
H48G H 0.2787 0.4594 0.0122 0.056 Uiso 1 1 calc R U . . .
H48H H 0.2629 0.4152 0.0244 0.056 Uiso 1 1 calc R U . . .
C49D C 0.3544(4) 0.4265(3) 0.0300(4) 0.048(2) Uani 1 1 d D U . . .
H49G H 0.3655 0.4066 0.0536 0.057 Uiso 1 1 calc R U . . .
H49H H 0.3601 0.4151 -0.0010 0.057 Uiso 1 1 calc R U . . .
O4D O 0.3940(3) 0.4608(2) 0.0368(3) 0.0524(17) Uani 1 1 d D U . . .
C50D C 0.4572(4) 0.4504(4) 0.0308(5) 0.069(3) Uani 1 1 d D U . . .
H50J H 0.4826 0.4735 0.0354 0.104 Uiso 1 1 calc R U . . .
H50K H 0.4697 0.4304 0.0535 0.104 Uiso 1 1 calc R U . . .
H50L H 0.4615 0.4402 -0.0006 0.104 Uiso 1 1 calc R U . . .
O5D O 0.1706(3) 0.4055(2) 0.0785(2) 0.0476(16) Uani 1 1 d D U . . .
C51D C 0.1416(6) 0.3742(3) 0.0495(3) 0.063(3) Uani 1 1 d D U . . .
H51G H 0.1029 0.3665 0.0625 0.076 Uiso 1 1 calc R U . . .
H51H H 0.1681 0.3511 0.0496 0.076 Uiso 1 1 calc R U . . .
C52D C 0.1304(6) 0.3889(3) 0.0002(4) 0.067(3) Uani 1 1 d D U . . .
H52G H 0.1693 0.3965 -0.0124 0.081 Uiso 1 1 calc R U . . .
H52H H 0.1131 0.3676 -0.0192 0.081 Uiso 1 1 calc R U . . .
O6D O 0.0890(4) 0.4226(3) -0.0024(3) 0.075(2) Uani 1 1 d D U . . .
C53D C 0.1230(7) 0.4594(4) -0.0025(6) 0.090(4) Uani 1 1 d D U . . .
H53J H 0.0947 0.4813 -0.0043 0.136 Uiso 1 1 calc R U . . .
H53K H 0.1486 0.4614 0.0260 0.136 Uiso 1 1 calc R U . . .
H53L H 0.1482 0.4600 -0.0293 0.136 Uiso 1 1 calc R U . . .
S1A S 0.1286(2) 0.18666(15) 0.3746(2) 0.1100(15) Uani 1 1 d D U . . .
S2A S 0.1783(2) 0.19310(14) 0.31491(17) 0.0967(13) Uani 1 1 d D U . . .
S3A S 0.1272(2) 0.22542(14) 0.26634(18) 0.0985(13) Uani 1 1 d D U . . .
S4A S 0.1629(3) 0.28188(16) 0.2659(2) 0.1099(15) Uani 1 1 d D U . . .
S5A S 0.1198(3) 0.31551(17) 0.3122(2) 0.1210(17) Uani 1 1 d D U . . .
S6A S 0.1657(3) 0.31266(17) 0.3776(2) 0.138(2) Uani 1 1 d D U . . .
S7A S 0.1188(4) 0.2763(2) 0.4201(3) 0.151(2) Uani 1 1 d D U . . .
S8A S 0.1622(3) 0.22249(19) 0.4257(3) 0.1391(19) Uani 1 1 d D U . . .
S1B S 0.3000(2) 0.15059(12) 0.37204(16) 0.0917(12) Uani 1 1 d D U . . .
S2B S 0.36014(19) 0.14660(12) 0.31788(16) 0.0839(11) Uani 1 1 d D U . . .
S3B S 0.3268(2) 0.18300(14) 0.26479(15) 0.0887(11) Uani 1 1 d D U . . .
S4B S 0.3708(3) 0.23703(17) 0.2699(2) 0.1212(16) Uani 1 1 d D U . . .
S5B S 0.3193(3) 0.27538(15) 0.3043(2) 0.1231(17) Uani 1 1 d D U . . .
S6B S 0.3520(3) 0.27732(16) 0.3733(2) 0.1335(19) Uani 1 1 d D U . . .
S7B S 0.2969(3) 0.24401(18) 0.4090(3) 0.142(2) Uani 1 1 d D U . . .
S8B S 0.3368(2) 0.18911(16) 0.42200(17) 0.1060(15) Uani 1 1 d D U . . .
O1W O 0.6979(3) 0.2218(3) 0.3948(3) 0.075(3) Uani 1 1 d . U . . .
O2W O -0.1907(8) 0.1791(5) 0.5484(6) 0.145(6) Uani 1 1 d . U . . .
O3W O 0.1519(7) 0.5352(4) 0.6605(5) 0.120(4) Uani 1 1 d . U . . .
O4W O -0.2189(7) 0.2317(6) 0.2819(9) 0.186(8) Uani 1 1 d . U . . .
O5W O -0.1830(15) 0.3364(10) 0.1765(10) 0.270(13) Uani 1 1 d . U . . .
O6W O 0.1965(10) 0.1615(7) 0.0169(10) 0.216(9) Uani 1 1 d . U . . .
O7W O 0.2910(11) 0.1660(6) -0.1091(8) 0.184(8) Uani 1 1 d . U . . .
O8W O 0.6807(7) 0.3214(5) 0.2595(6) 0.139(5) Uani 1 1 d . U . . .
O9W O 0.7340(8) 0.2334(7) 0.5023(7) 0.177(7) Uani 1 1 d . U . . .
O11W O -0.2549(10) 0.2750(8) 0.1849(9) 0.198(9) Uani 1 1 d . U . . .
 
loop_
 _atom_site_aniso_label
 _atom_site_aniso_U_11
 _atom_site_aniso_U_22
 _atom_site_aniso_U_33
 _atom_site_aniso_U_23
 _atom_site_aniso_U_13
 _atom_site_aniso_U_12
Pd01 0.0249(3) 0.0438(4) 0.0335(4) 0.0007(3) -0.0042(2) 0.0008(3)
Pd02 0.0268(4) 0.0430(4) 0.0656(5) 0.0215(4) 0.0137(3) 0.0068(3)
N1A 0.026(3) 0.047(4) 0.042(4) -0.001(3) 0.001(3) 0.003(3)
C1A 0.032(4) 0.068(5) 0.056(5) 0.002(4) 0.004(4) -0.002(4)
C2A 0.042(4) 0.074(5) 0.054(5) -0.004(4) 0.011(4) -0.005(4)
C3A 0.044(4) 0.074(5) 0.044(4) -0.007(4) 0.007(4) -0.003(4)
C4A 0.032(4) 0.057(4) 0.038(4) -0.006(4) 0.002(3) 0.001(3)
C5A 0.026(4) 0.045(4) 0.037(4) 0.000(4) -0.001(3) -0.001(3)
C6A 0.052(5) 0.065(5) 0.049(5) -0.003(4) -0.006(4) 0.006(4)
C7A 0.064(5) 0.066(5) 0.055(5) -0.002(4) -0.009(4) 0.010(4)
C8A 0.065(5) 0.052(5) 0.052(5) 0.002(4) -0.002(4) 0.000(4)
C9A 0.053(4) 0.050(4) 0.045(4) -0.001(4) -0.002(4) 0.003(4)
C10A 0.039(4) 0.045(4) 0.041(4) -0.006(3) 0.000(3) 0.003(3)
C11A 0.039(4) 0.047(4) 0.030(4) -0.010(3) 0.005(3) -0.002(3)
C12A 0.038(4) 0.053(4) 0.033(4) -0.011(3) 0.008(3) 0.001(3)
C13A 0.043(4) 0.053(4) 0.029(4) -0.007(4) 0.002(3) -0.001(4)
C14A 0.048(4) 0.054(4) 0.040(4) -0.005(4) 0.003(4) 0.005(4)
C15A 0.046(4) 0.046(4) 0.039(4) -0.002(4) 0.004(4) -0.001(4)
C16A 0.040(4) 0.048(4) 0.042(4) -0.010(4) 0.005(3) -0.004(4)
C17A 0.036(4) 0.050(4) 0.035(4) -0.010(3) 0.008(3) -0.001(3)
C18A 0.035(4) 0.054(4) 0.036(4) -0.011(4) 0.001(3) 0.002(3)
C19A 0.039(4) 0.052(4) 0.043(4) -0.006(4) -0.002(3) 0.005(3)
N2A 0.033(3) 0.052(4) 0.054(4) 0.018(4) 0.010(3) 0.007(3)
C20A 0.041(4) 0.054(5) 0.067(5) 0.014(4) 0.015(4) -0.004(4)
C21A 0.049(4) 0.056(5) 0.083(5) 0.015(5) 0.019(4) -0.009(4)
C22A 0.050(4) 0.052(5) 0.078(5) 0.010(4) 0.012(4) -0.002(4)
C23A 0.036(4) 0.046(4) 0.051(4) 0.011(4) 0.006(3) -0.004(3)
C24A 0.035(4) 0.047(4) 0.049(4) 0.011(4) 0.006(4) 0.003(3)
C25A 0.046(4) 0.044(4) 0.048(4) 0.005(4) -0.007(4) 0.002(4)
C26A 0.058(5) 0.053(5) 0.047(4) 0.006(4) -0.014(4) 0.005(4)
C27A 0.057(5) 0.050(4) 0.039(4) 0.003(4) -0.010(4) 0.003(4)
C28A 0.046(4) 0.041(4) 0.033(4) 0.002(4) -0.003(3) 0.000(4)
C29A 0.039(4) 0.029(3) 0.033(4) 0.004(3) 0.001(3) -0.005(3)
C30A 0.034(3) 0.028(3) 0.033(4) 0.000(3) -0.001(3) -0.004(3)
C31A 0.038(4) 0.030(3) 0.035(4) -0.001(3) 0.001(3) -0.002(3)
C32A 0.042(4) 0.040(4) 0.039(4) -0.003(4) 0.001(3) 0.003(3)
C33A 0.052(4) 0.043(4) 0.041(4) 0.000(4) 0.000(4) 0.006(4)
C34A 0.053(4) 0.052(4) 0.043(4) 0.008(4) 0.008(4) 0.004(4)
C35A 0.046(4) 0.046(4) 0.041(4) 0.008(4) 0.009(4) 0.003(4)
C36A 0.039(4) 0.033(4) 0.039(4) 0.004(3) 0.004(3) 0.000(3)
C37A 0.038(4) 0.036(4) 0.044(4) 0.006(3) 0.000(3) 0.000(3)
C38A 0.041(4) 0.029(3) 0.041(4) 0.004(3) -0.002(3) -0.004(3)
C39A 0.043(4) 0.046(4) 0.038(4) -0.015(3) 0.002(3) -0.003(3)
C40A 0.051(4) 0.059(4) 0.045(4) -0.022(4) 0.004(4) -0.001(4)
C41A 0.057(4) 0.050(4) 0.048(4) -0.027(4) 0.002(4) 0.000(4)
C42A 0.050(4) 0.041(4) 0.049(4) -0.016(4) 0.001(4) -0.004(3)
C43A 0.040(4) 0.031(4) 0.035(4) -0.007(3) 0.002(3) -0.002(3)
C44A 0.041(4) 0.035(4) 0.030(4) -0.009(3) 0.000(3) -0.002(3)
N1B 0.029(3) 0.050(4) 0.041(4) -0.004(3) -0.002(3) 0.004(3)
C1B 0.031(4) 0.054(4) 0.044(4) -0.002(4) 0.001(3) 0.008(4)
C2B 0.034(4) 0.047(4) 0.048(4) -0.003(4) -0.004(4) 0.010(4)
C3B 0.042(4) 0.038(4) 0.042(4) -0.001(4) -0.008(4) 0.006(3)
C4B 0.033(4) 0.040(4) 0.039(4) -0.002(3) -0.008(3) 0.002(3)
C5B 0.029(4) 0.044(4) 0.035(4) -0.001(3) -0.007(3) 0.000(3)
C6B 0.041(4) 0.036(4) 0.051(4) 0.000(4) -0.003(4) 0.000(3)
C7B 0.049(4) 0.035(4) 0.051(4) -0.007(4) -0.002(4) 0.001(4)
C8B 0.055(4) 0.038(4) 0.051(5) 0.001(4) 0.006(4) 0.004(4)
C9B 0.048(4) 0.037(4) 0.044(4) -0.003(4) 0.001(4) 0.005(4)
C10B 0.038(4) 0.034(4) 0.044(4) 0.006(3) -0.005(3) 0.008(3)
C11B 0.039(4) 0.037(4) 0.035(4) 0.010(3) -0.005(3) 0.005(3)
C12B 0.038(4) 0.042(4) 0.038(4) 0.006(3) -0.005(3) 0.001(3)
C13B 0.039(4) 0.048(4) 0.035(4) 0.007(4) -0.008(3) -0.003(4)
C14B 0.050(4) 0.055(5) 0.045(4) 0.006(4) -0.007(4) -0.011(4)
C15B 0.050(4) 0.054(5) 0.040(4) -0.001(4) -0.008(4) -0.008(4)
C16B 0.044(4) 0.049(4) 0.032(4) 0.001(4) -0.011(3) -0.003(4)
C17B 0.036(4) 0.038(4) 0.034(4) 0.003(3) -0.007(3) 0.004(3)
C18B 0.033(3) 0.038(4) 0.035(4) -0.001(3) -0.009(3) 0.005(3)
C19B 0.034(4) 0.034(4) 0.041(4) 0.002(3) -0.008(3) 0.005(3)
N2B 0.038(4) 0.047(4) 0.063(4) 0.015(4) 0.016(3) 0.006(3)
C20B 0.041(4) 0.058(5) 0.068(5) 0.012(4) 0.018(4) 0.011(4)
C21B 0.045(4) 0.062(5) 0.065(5) 0.014(4) 0.023(4) 0.008(4)
C22B 0.048(4) 0.061(5) 0.065(5) 0.015(4) 0.021(4) 0.005(4)
C23B 0.039(4) 0.050(4) 0.054(4) 0.016(4) 0.020(3) 0.005(3)
C24B 0.034(4) 0.041(4) 0.054(4) 0.012(4) 0.019(4) 0.006(3)
C25B 0.040(4) 0.050(4) 0.044(4) 0.013(4) 0.006(4) -0.002(4)
C26B 0.054(4) 0.047(4) 0.050(5) 0.017(4) 0.006(4) -0.004(4)
C27B 0.052(4) 0.044(4) 0.043(4) 0.013(4) 0.008(4) 0.001(4)
C28B 0.045(4) 0.045(4) 0.045(4) 0.011(4) 0.015(4) 0.005(4)
C29B 0.041(4) 0.046(4) 0.037(4) 0.016(3) 0.012(3) 0.003(3)
C30B 0.044(4) 0.046(4) 0.041(4) 0.017(3) 0.011(3) -0.003(3)
C31B 0.047(4) 0.053(4) 0.046(4) 0.015(4) 0.017(3) -0.005(4)
C32B 0.051(4) 0.056(5) 0.051(5) 0.008(4) 0.011(4) -0.012(4)
C33B 0.064(5) 0.064(5) 0.053(5) 0.013(4) 0.012(4) -0.012(4)
C34B 0.067(5) 0.062(5) 0.061(5) 0.007(4) 0.017(4) -0.009(4)
C35B 0.057(5) 0.054(5) 0.057(5) 0.007(4) 0.017(4) -0.001(4)
C36B 0.046(4) 0.047(4) 0.052(4) 0.007(4) 0.018(4) -0.006(3)
C37B 0.038(4) 0.050(4) 0.044(4) 0.018(4) 0.013(3) -0.001(3)
C38B 0.041(4) 0.048(4) 0.043(4) 0.018(4) 0.010(3) 0.002(3)
C39B 0.044(4) 0.041(4) 0.040(4) 0.010(3) -0.003(3) -0.001(3)
C40B 0.054(4) 0.044(4) 0.050(4) 0.011(4) -0.006(4) 0.003(4)
C41B 0.059(4) 0.047(4) 0.043(4) 0.018(4) 0.002(4) 0.002(4)
C42B 0.056(4) 0.053(4) 0.045(4) 0.015(4) 0.013(4) 0.000(4)
C43B 0.046(4) 0.049(4) 0.041(4) 0.016(4) 0.004(3) -0.001(3)
C44B 0.044(4) 0.046(4) 0.040(4) 0.016(4) -0.001(4) -0.001(4)
N1C 0.037(3) 0.037(3) 0.035(4) 0.002(3) -0.008(3) 0.001(3)
C1C 0.041(4) 0.041(4) 0.035(4) 0.005(3) -0.010(3) 0.004(3)
C2C 0.049(4) 0.052(4) 0.043(4) 0.004(4) -0.017(4) 0.005(4)
C3C 0.049(4) 0.049(4) 0.042(4) 0.000(4) -0.013(4) 0.004(4)
C4C 0.039(4) 0.041(4) 0.029(4) -0.002(3) -0.014(3) 0.000(3)
C5C 0.033(4) 0.045(4) 0.037(4) 0.003(4) -0.014(3) 0.002(3)
C6C 0.055(4) 0.049(4) 0.029(4) -0.001(4) -0.007(4) -0.005(4)
C7C 0.075(5) 0.049(4) 0.039(4) 0.001(4) 0.005(4) -0.009(4)
C8C 0.084(5) 0.048(5) 0.048(5) 0.002(4) 0.006(4) -0.006(4)
C9C 0.075(5) 0.045(4) 0.044(4) -0.002(4) 0.003(4) 0.005(4)
C10C 0.061(4) 0.041(4) 0.033(4) -0.006(3) -0.002(4) 0.003(4)
C11C 0.062(4) 0.041(4) 0.036(4) -0.001(3) 0.004(4) 0.004(4)
C12C 0.056(4) 0.038(4) 0.047(4) 0.000(4) 0.005(4) 0.012(4)
C13C 0.061(5) 0.048(4) 0.068(5) 0.004(4) 0.013(4) 0.005(4)
C14C 0.061(5) 0.052(5) 0.082(5) 0.006(4) 0.014(5) 0.004(4)
C15C 0.054(5) 0.039(4) 0.074(5) -0.001(4) 0.001(4) 0.005(4)
C16C 0.049(4) 0.033(4) 0.058(5) -0.004(4) 0.000(4) 0.006(4)
C17C 0.051(4) 0.033(4) 0.037(4) -0.003(3) -0.003(3) 0.004(3)
C18C 0.047(4) 0.036(4) 0.027(4) -0.005(3) -0.012(3) 0.001(3)
C19C 0.052(4) 0.042(4) 0.025(4) -0.008(3) -0.009(3) -0.002(3)
N2C 0.033(3) 0.039(4) 0.072(5) 0.014(4) 0.014(3) 0.010(3)
C20C 0.037(4) 0.053(5) 0.085(5) 0.006(4) 0.006(4) 0.010(4)
C21C 0.051(5) 0.061(5) 0.092(6) 0.005(5) 0.008(5) 0.012(4)
C22C 0.057(5) 0.053(5) 0.086(5) 0.002(5) 0.015(4) 0.012(4)
C23C 0.048(4) 0.052(4) 0.071(5) 0.007(4) 0.023(4) 0.010(4)
C24C 0.042(4) 0.046(4) 0.067(5) 0.012(4) 0.023(4) 0.013(4)
C25C 0.069(5) 0.060(5) 0.074(5) -0.002(5) 0.034(5) 0.001(4)
C26C 0.081(5) 0.063(5) 0.081(6) 0.002(5) 0.032(5) -0.001(5)
C27C 0.086(6) 0.060(5) 0.075(5) 0.006(5) 0.029(5) 0.007(5)
C28C 0.079(5) 0.056(5) 0.068(5) 0.003(4) 0.027(5) 0.013(4)
C29C 0.070(5) 0.052(4) 0.060(4) -0.003(4) 0.032(4) 0.012(4)
C30C 0.064(4) 0.043(4) 0.056(4) -0.001(4) 0.023(4) 0.012(4)
C31C 0.054(4) 0.044(4) 0.054(4) 0.000(4) 0.021(4) 0.010(4)
C32C 0.053(4) 0.051(5) 0.058(5) -0.001(4) 0.015(4) 0.011(4)
C33C 0.056(5) 0.057(5) 0.058(5) 0.001(4) 0.015(4) 0.003(4)
C34C 0.056(5) 0.063(5) 0.060(5) 0.001(4) 0.013(4) 0.003(4)
C35C 0.051(4) 0.055(5) 0.056(5) 0.002(4) 0.013(4) 0.003(4)
C36C 0.047(4) 0.048(4) 0.058(4) 0.005(4) 0.019(4) 0.007(4)
C37C 0.053(4) 0.047(4) 0.062(4) 0.003(4) 0.025(4) 0.013(4)
C38C 0.065(4) 0.052(4) 0.067(5) -0.002(4) 0.028(4) 0.010(4)
C39C 0.072(5) 0.036(4) 0.047(4) 0.002(4) 0.013(4) 0.013(4)
C40C 0.081(5) 0.051(4) 0.049(4) -0.008(4) 0.007(4) 0.019(4)
C41C 0.086(5) 0.059(4) 0.053(4) -0.011(4) 0.021(4) 0.023(4)
C42C 0.076(5) 0.059(4) 0.061(5) -0.005(4) 0.023(4) 0.017(4)
C43C 0.068(4) 0.041(4) 0.051(4) 0.000(4) 0.021(4) 0.012(4)
C44C 0.070(5) 0.038(4) 0.050(5) 0.002(4) 0.016(4) 0.012(4)
N1D 0.029(3) 0.043(4) 0.033(3) 0.000(3) -0.006(3) 0.000(3)
C1D 0.031(4) 0.055(4) 0.037(4) 0.005(4) -0.010(3) -0.003(4)
C2D 0.042(4) 0.051(4) 0.045(4) 0.001(4) -0.009(4) -0.010(4)
C3D 0.046(4) 0.048(4) 0.044(4) 0.002(4) -0.003(4) -0.006(4)
C4D 0.034(4) 0.044(4) 0.030(4) -0.001(3) 0.004(3) 0.000(3)
C5D 0.026(3) 0.044(4) 0.030(4) -0.001(3) -0.004(3) -0.003(3)
C6D 0.040(4) 0.047(4) 0.040(4) 0.007(4) 0.005(3) 0.005(4)
C7D 0.050(4) 0.054(5) 0.042(4) -0.002(4) 0.013(4) 0.008(4)
C8D 0.052(4) 0.050(4) 0.038(4) 0.001(4) 0.013(4) 0.002(4)
C9D 0.045(4) 0.042(4) 0.027(4) 0.002(3) 0.005(3) -0.004(3)
C10D 0.037(4) 0.027(3) 0.026(3) 0.003(3) 0.004(3) -0.001(3)
C11D 0.033(3) 0.027(3) 0.027(3) 0.005(3) 0.003(3) -0.003(3)
C12D 0.037(4) 0.028(3) 0.029(3) 0.006(3) -0.002(3) 0.005(3)
C13D 0.038(4) 0.034(4) 0.036(4) 0.000(3) 0.002(3) 0.009(3)
C14D 0.044(4) 0.044(4) 0.040(4) 0.002(4) 0.011(4) 0.016(4)
C15D 0.053(4) 0.052(4) 0.033(4) -0.004(4) 0.006(4) 0.014(4)
C16D 0.049(4) 0.050(4) 0.029(4) 0.002(4) 0.000(3) 0.009(4)
C17D 0.038(4) 0.037(4) 0.026(3) 0.001(3) -0.002(3) 0.006(3)
C18D 0.037(4) 0.037(4) 0.031(4) 0.000(3) 0.002(3) 0.003(3)
C19D 0.039(4) 0.034(4) 0.032(4) 0.005(3) 0.005(3) 0.002(3)
N2D 0.034(3) 0.044(4) 0.062(4) 0.015(4) 0.000(3) 0.000(3)
C20D 0.038(4) 0.049(4) 0.070(5) 0.016(4) 0.000(4) -0.008(4)
C21D 0.038(4) 0.054(5) 0.064(5) 0.015(4) -0.005(4) -0.009(4)
C22D 0.039(4) 0.047(4) 0.057(5) 0.013(4) -0.002(4) -0.002(4)
C23D 0.032(4) 0.039(4) 0.046(4) 0.014(3) -0.001(3) 0.001(3)
C24D 0.027(4) 0.042(4) 0.052(4) 0.014(4) 0.004(3) 0.002(3)
C25D 0.043(4) 0.046(4) 0.048(4) 0.009(4) 0.002(4) 0.002(4)
C26D 0.050(4) 0.048(4) 0.058(5) 0.003(4) 0.005(4) 0.009(4)
C27D 0.055(5) 0.046(4) 0.060(5) 0.007(4) 0.003(4) 0.003(4)
C28D 0.046(4) 0.043(4) 0.056(5) 0.007(4) 0.000(4) -0.001(4)
C29D 0.040(4) 0.038(4) 0.039(4) 0.005(3) 0.000(3) -0.003(3)
C30D 0.039(4) 0.040(4) 0.031(4) 0.004(3) -0.002(3) -0.008(3)
C31D 0.035(4) 0.042(4) 0.032(4) 0.001(3) -0.001(3) -0.004(3)
C32D 0.039(4) 0.047(4) 0.038(4) -0.004(4) 0.005(3) -0.006(4)
C33D 0.043(4) 0.048(4) 0.055(5) -0.007(4) 0.002(4) -0.003(4)
C34D 0.047(4) 0.042(4) 0.058(5) -0.002(4) -0.003(4) -0.007(4)
C35D 0.038(4) 0.041(4) 0.045(4) 0.006(4) -0.003(4) -0.012(3)
C36D 0.036(4) 0.041(4) 0.036(4) 0.005(3) -0.002(3) -0.009(3)
C37D 0.031(3) 0.037(4) 0.036(4) 0.010(3) -0.001(3) -0.005(3)
C38D 0.034(4) 0.041(4) 0.038(4) 0.009(3) -0.001(3) -0.005(3)
C39D 0.034(3) 0.030(3) 0.025(3) 0.007(3) 0.002(3) -0.001(3)
C40D 0.033(3) 0.034(4) 0.025(3) 0.006(3) 0.005(3) -0.003(3)
C41D 0.034(3) 0.035(4) 0.023(3) 0.008(3) 0.002(3) -0.002(3)
C42D 0.040(4) 0.046(4) 0.026(3) 0.008(3) -0.005(3) -0.003(3)
C43D 0.035(4) 0.039(4) 0.032(4) 0.007(3) -0.001(3) -0.003(3)
C44D 0.037(4) 0.034(4) 0.027(4) 0.004(3) -0.001(3) -0.003(3)
O1A 0.061(4) 0.078(4) 0.058(4) -0.030(4) 0.016(3) 0.001(3)
C45A 0.082(6) 0.091(6) 0.078(6) -0.034(5) 0.025(5) -0.009(5)
C46A 0.111(6) 0.106(6) 0.098(6) -0.030(5) 0.024(5) -0.023(6)
O2A 0.133(7) 0.127(6) 0.098(6) -0.032(5) 0.018(5) -0.017(6)
C47A 0.158(13) 0.149(13) 0.139(13) 0.004(11) 0.013(11) -0.018(11)
O3A 0.068(4) 0.063(4) 0.063(4) -0.039(3) 0.003(3) 0.006(3)
C48A 0.076(5) 0.082(5) 0.064(5) -0.034(5) 0.003(5) -0.002(5)
C49A 0.088(6) 0.083(6) 0.070(5) -0.025(5) -0.001(5) -0.010(5)
O4A 0.081(5) 0.076(5) 0.082(5) -0.016(4) -0.016(4) -0.012(4)
C50A 0.098(10) 0.087(9) 0.104(10) -0.005(8) -0.021(8) -0.006(8)
O5A 0.061(4) 0.043(3) 0.074(4) -0.019(3) 0.003(3) -0.007(3)
C51A 0.091(6) 0.064(5) 0.086(6) -0.014(5) 0.018(5) -0.008(5)
C52A 0.105(6) 0.099(6) 0.108(6) -0.014(6) 0.012(6) -0.001(6)
O6A 0.109(6) 0.116(6) 0.107(6) -0.018(5) 0.006(5) -0.001(5)
C53A 0.096(9) 0.070(7) 0.046(6) -0.011(6) 0.009(6) -0.004(7)
O1B 0.062(4) 0.057(4) 0.050(4) 0.017(3) -0.007(3) 0.009(3)
C45B 0.083(5) 0.080(5) 0.070(5) 0.009(5) -0.019(5) 0.015(5)
C46B 0.087(6) 0.079(6) 0.091(6) -0.007(5) -0.022(5) 0.011(5)
O2B 0.085(5) 0.067(5) 0.117(6) -0.001(5) -0.023(5) 0.013(4)
C47B 0.120(11) 0.086(9) 0.126(11) 0.013(9) -0.021(10) -0.020(9)
O3B 0.080(4) 0.063(4) 0.054(4) 0.024(3) 0.010(4) -0.001(4)
C48B 0.114(6) 0.087(6) 0.091(6) 0.015(5) 0.011(5) -0.006(5)
C49B 0.146(7) 0.127(7) 0.151(7) 0.008(6) 0.001(6) -0.008(6)
O4B 0.166(6) 0.165(6) 0.171(6) 0.004(4) 0.006(4) 0.001(4)
C50B 0.170(14) 0.172(14) 0.187(14) 0.008(13) 0.006(12) 0.019(12)
O5B 0.070(4) 0.073(4) 0.058(4) 0.017(4) 0.024(3) 0.000(4)
C51B 0.099(6) 0.085(6) 0.090(6) 0.007(5) 0.030(5) 0.002(5)
C52B 0.124(7) 0.104(6) 0.113(7) 0.008(6) 0.027(6) 0.000(6)
O6B 0.160(7) 0.144(7) 0.147(7) 0.003(6) 0.020(6) -0.002(6)
C53B 0.185(14) 0.177(14) 0.178(14) -0.008(13) -0.004(13) 0.003(13)
O1C 0.095(5) 0.060(4) 0.061(4) -0.013(4) 0.001(4) 0.017(4)
C45C 0.105(6) 0.085(6) 0.091(6) -0.008(5) -0.003(5) 0.002(5)
C46C 0.136(7) 0.126(7) 0.141(7) -0.002(6) 0.000(6) -0.005(6)
O2C 0.154(7) 0.158(7) 0.167(8) -0.002(7) 0.001(7) 0.007(6)
C47C 0.150(14) 0.190(14) 0.185(14) -0.003(13) -0.003(12) 0.024(12)
O3C 0.108(5) 0.085(5) 0.072(5) -0.025(4) 0.016(4) 0.026(4)
C48C 0.122(7) 0.113(6) 0.095(6) -0.014(6) 0.012(6) 0.014(6)
C49C 0.151(7) 0.147(7) 0.135(7) -0.003(6) 0.005(6) -0.003(6)
O4C 0.178(8) 0.180(8) 0.171(8) 0.000(7) 0.008(7) -0.004(7)
C50C 0.191(15) 0.218(15) 0.198(15) 0.015(13) 0.007(13) -0.008(13)
O5C 0.086(5) 0.069(4) 0.078(4) -0.012(4) 0.029(4) 0.021(4)
C51C 0.091(6) 0.088(6) 0.087(6) -0.012(5) 0.013(5) 0.019(5)
C52C 0.105(6) 0.099(6) 0.098(6) -0.021(6) 0.011(6) 0.019(5)
O6C 0.111(6) 0.121(6) 0.112(6) -0.017(5) 0.025(5) 0.019(5)
C53C 0.131(12) 0.136(12) 0.151(12) -0.021(11) 0.055(10) 0.023(10)
O1D 0.032(3) 0.036(3) 0.039(3) 0.008(3) 0.007(2) -0.001(2)
C45D 0.053(5) 0.051(5) 0.057(5) 0.009(4) 0.008(4) -0.009(4)
C46D 0.106(6) 0.100(6) 0.100(6) 0.005(5) 0.004(6) -0.001(6)
O2D 0.142(7) 0.138(7) 0.132(7) 0.003(6) -0.004(6) 0.001(6)
C47D 0.176(14) 0.203(14) 0.182(14) 0.011(13) -0.039(12) -0.006(13)
O3D 0.042(3) 0.040(3) 0.025(3) 0.016(2) 0.003(2) 0.002(3)
C48D 0.055(4) 0.055(4) 0.030(4) 0.009(4) 0.005(4) 0.003(4)
C49D 0.055(4) 0.049(4) 0.040(4) 0.001(4) 0.005(4) -0.003(4)
O4D 0.053(4) 0.048(4) 0.058(4) 0.002(3) 0.020(3) -0.004(3)
C50D 0.053(6) 0.067(7) 0.090(8) -0.022(6) 0.015(6) -0.003(6)
O5D 0.048(3) 0.057(4) 0.036(3) 0.009(3) -0.015(3) -0.002(3)
C51D 0.061(5) 0.069(5) 0.057(5) 0.010(4) -0.007(4) -0.006(4)
C52D 0.068(5) 0.074(5) 0.059(5) 0.004(5) -0.008(4) -0.009(5)
O6D 0.074(5) 0.082(5) 0.068(5) 0.013(4) -0.020(4) -0.010(4)
C53D 0.093(9) 0.077(8) 0.097(9) 0.022(8) -0.029(8) -0.012(7)
S1A 0.101(3) 0.103(3) 0.130(3) 0.010(3) 0.047(3) 0.008(2)
S2A 0.091(3) 0.099(3) 0.103(3) 0.010(2) 0.021(2) 0.005(2)
S3A 0.088(3) 0.105(3) 0.101(3) 0.005(2) -0.007(2) -0.012(2)
S4A 0.103(3) 0.107(3) 0.120(3) 0.022(3) 0.014(3) -0.011(3)
S5A 0.095(3) 0.111(3) 0.156(4) 0.006(3) -0.005(3) 0.024(3)
S6A 0.146(4) 0.097(3) 0.167(5) -0.022(3) -0.021(4) 0.028(3)
S7A 0.163(5) 0.138(4) 0.152(5) -0.028(4) 0.014(4) 0.063(4)
S8A 0.145(4) 0.124(3) 0.151(4) -0.003(3) 0.027(3) 0.020(3)
S1B 0.102(3) 0.076(2) 0.098(3) 0.014(2) 0.017(2) 0.010(2)
S2B 0.073(2) 0.078(2) 0.101(3) -0.006(2) 0.012(2) 0.0097(18)
S3B 0.083(2) 0.103(3) 0.081(2) -0.006(2) 0.012(2) 0.004(2)
S4B 0.097(3) 0.120(3) 0.146(4) 0.036(3) -0.006(3) -0.016(3)
S5B 0.118(3) 0.090(3) 0.156(4) 0.010(3) -0.039(3) 0.002(2)
S6B 0.128(3) 0.095(3) 0.170(4) -0.013(3) -0.060(3) 0.003(3)
S7B 0.144(4) 0.112(3) 0.167(4) -0.017(3) -0.035(3) 0.014(3)
S8B 0.104(3) 0.119(3) 0.092(3) -0.002(3) -0.018(2) 0.040(3)
O1W 0.024(3) 0.139(8) 0.063(5) 0.016(5) -0.004(3) -0.009(4)
O2W 0.159(12) 0.149(11) 0.136(10) 0.000(9) 0.084(9) -0.023(9)
O3W 0.159(11) 0.083(7) 0.116(9) 0.009(7) -0.002(8) 0.022(7)
O4W 0.077(9) 0.216(15) 0.264(17) -0.001(13) 0.009(11) 0.030(9)
O5W 0.275(19) 0.31(2) 0.240(18) -0.004(16) 0.136(16) -0.016(16)
O6W 0.174(14) 0.213(16) 0.272(18) -0.002(14) 0.110(14) 0.025(12)
O7W 0.192(15) 0.170(13) 0.192(14) 0.006(12) 0.026(12) -0.007(12)
O8W 0.107(9) 0.148(11) 0.162(12) 0.001(10) 0.006(9) 0.004(8)
O9W 0.089(9) 0.289(17) 0.154(13) -0.026(12) 0.033(9) 0.011(10)
O11W 0.153(14) 0.256(17) 0.189(15) 0.012(13) 0.045(12) 0.007(13)
 
_geom_special_details
;
 All esds (except the esd in the dihedral angle between two l.s. planes)
 are estimated using the full covariance matrix.  The cell esds are taken
 into account individually in the estimation of esds in distances, angles
 and torsion angles; correlations between esds in cell parameters are only
 used when they are defined by crystal symmetry.  An approximate (isotropic)
 treatment of cell esds is used for estimating esds involving l.s. planes.
;
 
loop_
 _geom_bond_atom_site_label_1
 _geom_bond_atom_site_label_2
 _geom_bond_distance
 _geom_bond_site_symmetry_2
 _geom_bond_publ_flag
Pd01 N1B 2.002(9) . ?
Pd01 N1D 2.012(8) . ?
Pd01 N1A 2.021(8) . ?
Pd01 N1C 2.023(8) . ?
Pd02 N2C 2.012(9) . ?
Pd02 N2A 2.027(9) . ?
Pd02 N2D 2.027(9) . ?
Pd02 N2B 2.036(9) . ?
N1A C5A 1.340(12) . ?
N1A C1A 1.345(13) . ?
C1A C2A 1.387(17) . ?
C1A H1A 0.9300 . ?
C2A C3A 1.356(16) . ?
C2A H2A 0.9300 . ?
C3A C4A 1.417(15) . ?
C3A H3A 0.9300 . ?
C4A C5A 1.384(14) . ?
C4A C18A 1.465(14) . ?
C5A H5A 0.9300 . ?
C6A C7A 1.370(18) . ?
C6A C19A 1.440(16) . ?
C6A H6A 0.9300 . ?
C7A C8A 1.391(18) . ?
C7A H7A 0.9300 . ?
C8A C9A 1.362(16) . ?
C8A H8A 0.9300 . ?
C9A C10A 1.404(15) . ?
C9A H9A 0.9300 . ?
C10A C11A 1.424(14) . ?
C10A C19A 1.433(15) . ?
C11A C12A 1.385(15) . ?
C11A C39A 1.525(14) . ?
C12A C17A 1.440(14) . ?
C12A C13A 1.451(15) . ?
C13A C14A 1.331(15) . ?
C13A H13A 0.9300 . ?
C14A C15A 1.435(15) . ?
C14A H14A 0.9300 . ?
C15A C16A 1.325(15) . ?
C15A H15A 0.9300 . ?
C16A C17A 1.452(15) . ?
C16A H16A 0.9300 . ?
C17A C18A 1.408(15) . ?
C18A C19A 1.414(15) . ?
N2A C20A 1.349(13) . ?
N2A C24A 1.354(13) . ?
C20A C21A 1.314(17) . ?
C20A H20A 0.9300 . ?
C21A C22A 1.376(17) . ?
C21A H21A 0.9300 . ?
C22A C23A 1.397(15) . ?
C22A H22A 0.9300 . ?
C23A C24A 1.353(15) . ?
C23A C37A 1.493(14) . ?
C24A H24A 0.9300 . ?
C25A C26A 1.367(16) . ?
C25A C38A 1.431(14) . ?
C25A H25A 0.9300 . ?
C26A C27A 1.402(17) . ?
C26A H26A 0.9300 . ?
C27A C28A 1.342(15) . ?
C27A H27A 0.9300 . ?
C28A C29A 1.436(13) . ?
C28A H28A 0.9300 . ?
C29A C30A 1.418(13) . ?
C29A C38A 1.426(14) . ?
C30A C31A 1.403(13) . ?
C30A C43A 1.505(13) . ?
C31A C36A 1.429(13) . ?
C31A C32A 1.444(14) . ?
C32A C33A 1.333(15) . ?
C32A H32A 0.9300 . ?
C33A C34A 1.459(15) . ?
C33A H33A 0.9300 . ?
C34A C35A 1.353(15) . ?
C34A H34A 0.9300 . ?
C35A C36A 1.440(14) . ?
C35A H35A 0.9300 . ?
C36A C37A 1.414(14) . ?
C37A C38A 1.390(14) . ?
C39A C44A 1.368(14) . ?
C39A C40A 1.400(14) . ?
C40A O1A 1.375(13) . ?
C40A C41A 1.428(16) . ?
C41A O3A 1.367(13) . ?
C41A C42A 1.389(16) . ?
C42A C43A 1.394(14) . ?
C42A O5A 1.401(13) . ?
C43A C44A 1.369(13) . ?
C44A H44A 0.9300 . ?
N1B C5B 1.355(13) . ?
N1B C1B 1.367(12) . ?
C1B C2B 1.350(15) . ?
C1B H1B 0.9300 . ?
C2B C3B 1.375(15) . ?
C2B H2B 0.9300 . ?
C3B C4B 1.409(14) . ?
C3B H3B 0.9300 . ?
C4B C5B 1.415(14) . ?
C4B C18B 1.476(14) . ?
C5B H5B 0.9300 . ?
C6B C7B 1.352(15) . ?
C6B C19B 1.432(14) . ?
C6B H6B 0.9300 . ?
C7B C8B 1.384(16) . ?
C7B H7B 0.9300 . ?
C8B C9B 1.346(15) . ?
C8B H8B 0.9300 . ?
C9B C10B 1.432(15) . ?
C9B H9B 0.9300 . ?
C10B C11B 1.409(14) . ?
C10B C19B 1.418(14) . ?
C11B C12B 1.393(14) . ?
C11B C39B 1.497(14) . ?
C12B C17B 1.441(14) . ?
C12B C13B 1.447(14) . ?
C13B C14B 1.323(15) . ?
C13B H13B 0.9300 . ?
C14B C15B 1.425(16) . ?
C14B H14B 0.9300 . ?
C15B C16B 1.394(14) . ?
C15B H15B 0.9300 . ?
C16B C17B 1.421(14) . ?
C16B H16B 0.9300 . ?
C17B C18B 1.415(13) . ?
C18B C19B 1.420(14) . ?
N2B C20B 1.315(14) . ?
N2B C24B 1.366(13) . ?
C20B C21B 1.364(17) . ?
C20B H20B 0.9300 . ?
C21B C22B 1.387(17) . ?
C21B H21B 0.9300 . ?
C22B C23B 1.425(15) . ?
C22B H22B 0.9300 . ?
C23B C24B 1.354(15) . ?
C23B C37B 1.495(15) . ?
C24B H24B 0.9300 . ?
C25B C26B 1.374(16) . ?
C25B C38B 1.442(16) . ?
C25B H25B 0.9300 . ?
C26B C27B 1.435(15) . ?
C26B H26B 0.9300 . ?
C27B C28B 1.365(16) . ?
C27B H27B 0.9300 . ?
C28B C29B 1.407(15) . ?
C28B H28B 0.9300 . ?
C29B C30B 1.422(15) . ?
C29B C38B 1.473(14) . ?
C30B C31B 1.398(16) . ?
C30B C43B 1.479(15) . ?
C31B C36B 1.418(16) . ?
C31B C32B 1.424(16) . ?
C32B C33B 1.360(18) . ?
C32B H32B 0.9300 . ?
C33B C34B 1.389(19) . ?
C33B H33B 0.9300 . ?
C34B C35B 1.333(19) . ?
C34B H34B 0.9300 . ?
C35B C36B 1.463(16) . ?
C35B H35B 0.9300 . ?
C36B C37B 1.405(16) . ?
C37B C38B 1.394(15) . ?
C39B C40B 1.365(15) . ?
C39B C44B 1.393(14) . ?
C40B O1B 1.361(13) . ?
C40B C41B 1.414(16) . ?
C41B C42B 1.390(16) . ?
C41B O3B 1.400(13) . ?
C42B O5B 1.369(14) . ?
C42B C43B 1.412(14) . ?
C43B C44B 1.393(15) . ?
C44B H44B 0.9300 . ?
N1C C5C 1.337(12) . ?
N1C C1C 1.346(12) . ?
C1C C2C 1.352(15) . ?
C1C H1C 0.9300 . ?
C2C C3C 1.390(16) . ?
C2C H2C 0.9300 . ?
C3C C4C 1.402(13) . ?
C3C H3C 0.9300 . ?
C4C C5C 1.401(14) . ?
C4C C18C 1.490(14) . ?
C5C H5C 0.9300 . ?
C6C C7C 1.370(16) . ?
C6C C19C 1.427(15) . ?
C6C H6C 0.9300 . ?
C7C C8C 1.414(18) . ?
C7C H7C 0.9300 . ?
C8C C9C 1.356(18) . ?
C8C H8C 0.9300 . ?
C9C C10C 1.433(15) . ?
C9C H9C 0.9300 . ?
C10C C11C 1.380(16) . ?
C10C C19C 1.430(15) . ?
C11C C12C 1.419(15) . ?
C11C C39C 1.485(15) . ?
C12C C13C 1.396(17) . ?
C12C C17C 1.456(14) . ?
C13C C14C 1.407(17) . ?
C13C H13C 0.9300 . ?
C14C C15C 1.418(17) . ?
C14C H14C 0.9300 . ?
C15C C16C 1.337(16) . ?
C15C H15C 0.9300 . ?
C16C C17C 1.415(14) . ?
C16C H16C 0.9300 . ?
C17C C18C 1.400(15) . ?
C18C C19C 1.414(14) . ?
N2C C24C 1.344(15) . ?
N2C C20C 1.357(14) . ?
C20C C21C 1.337(18) . ?
C20C H20C 0.9300 . ?
C21C C22C 1.38(2) . ?
C21C H21C 0.9300 . ?
C22C C23C 1.441(18) . ?
C22C H22C 0.9300 . ?
C23C C24C 1.379(16) . ?
C23C C37C 1.474(18) . ?
C24C H24C 0.9300 . ?
C25C C26C 1.33(2) . ?
C25C C38C 1.461(17) . ?
C25C H25C 0.9300 . ?
C26C C27C 1.35(2) . ?
C26C H26C 0.9300 . ?
C27C C28C 1.427(19) . ?
C27C H27C 0.9300 . ?
C28C C29C 1.460(19) . ?
C28C H28C 0.9300 . ?
C29C C30C 1.407(17) . ?
C29C C38C 1.46(2) . ?
C30C C31C 1.399(17) . ?
C30C C43C 1.457(18) . ?
C31C C32C 1.428(16) . ?
C31C C36C 1.443(17) . ?
C32C C33C 1.351(17) . ?
C32C H32C 0.9300 . ?
C33C C34C 1.441(18) . ?
C33C H33C 0.9300 . ?
C34C C35C 1.361(17) . ?
C34C H34C 0.9300 . ?
C35C C36C 1.409(17) . ?
C35C H35C 0.9300 . ?
C36C C37C 1.434(16) . ?
C37C C38C 1.379(18) . ?
C39C C40C 1.398(16) . ?
C39C C44C 1.399(17) . ?
C40C O1C 1.398(16) . ?
C40C C41C 1.422(18) . ?
C41C C42C 1.37(2) . ?
C41C O3C 1.376(15) . ?
C42C O5C 1.370(15) . ?
C42C C43C 1.373(17) . ?
C43C C44C 1.415(16) . ?
C44C H44C 0.9300 . ?
N1D C1D 1.346(12) . ?
N1D C5D 1.344(12) . ?
C1D C2D 1.374(15) . ?
C1D H1D 0.9300 . ?
C2D C3D 1.385(15) . ?
C2D H2D 0.9300 . ?
C3D C4D 1.401(14) . ?
C3D H3D 0.9300 . ?
C4D C5D 1.359(14) . ?
C4D C18D 1.483(13) . ?
C5D H5D 0.9300 . ?
C6D C7D 1.377(15) . ?
C6D C19D 1.441(14) . ?
C6D H6D 0.9300 . ?
C7D C8D 1.416(16) . ?
C7D H7D 0.9300 . ?
C8D C9D 1.367(14) . ?
C8D H8D 0.9300 . ?
C9D C10D 1.440(13) . ?
C9D H9D 0.9300 . ?
C10D C19D 1.395(13) . ?
C10D C11D 1.397(12) . ?
C11D C12D 1.411(12) . ?
C11D C39D 1.495(12) . ?
C12D C13D 1.434(13) . ?
C12D C17D 1.445(12) . ?
C13D C14D 1.337(14) . ?
C13D H13D 0.9300 . ?
C14D C15D 1.405(15) . ?
C14D H14D 0.9300 . ?
C15D C16D 1.340(15) . ?
C15D H15D 0.9300 . ?
C16D C17D 1.439(13) . ?
C16D H16D 0.9300 . ?
C17D C18D 1.407(13) . ?
C18D C19D 1.438(13) . ?
N2D C20D 1.332(15) . ?
N2D C24D 1.366(12) . ?
C20D C21D 1.363(17) . ?
C20D H20D 0.9300 . ?
C21D C22D 1.356(15) . ?
C21D H21D 0.9300 . ?
C22D C23D 1.404(15) . ?
C22D H22D 0.9300 . ?
C23D C24D 1.380(14) . ?
C23D C37D 1.507(13) . ?
C24D H24D 0.9300 . ?
C25D C26D 1.367(15) . ?
C25D C38D 1.410(14) . ?
C25D H25D 0.9300 . ?
C26D C27D 1.420(16) . ?
C26D H26D 0.9300 . ?
C27D C28D 1.370(16) . ?
C27D H27D 0.9300 . ?
C28D C29D 1.428(15) . ?
C28D H28D 0.9300 . ?
C29D C30D 1.399(14) . ?
C29D C38D 1.451(13) . ?
C30D C31D 1.419(14) . ?
C30D C43D 1.498(13) . ?
C31D C36D 1.414(13) . ?
C31D C32D 1.420(14) . ?
C32D C33D 1.372(15) . ?
C32D H32D 0.9300 . ?
C33D C34D 1.419(15) . ?
C33D H33D 0.9300 . ?
C34D C35D 1.339(15) . ?
C34D H34D 0.9300 . ?
C35D C36D 1.428(14) . ?
C35D H35D 0.9300 . ?
C36D C37D 1.410(14) . ?
C37D C38D 1.399(14) . ?
C39D C40D 1.385(12) . ?
C39D C44D 1.399(12) . ?
C40D O1D 1.367(11) . ?
C40D C41D 1.389(12) . ?
C41D C42D 1.377(13) . ?
C41D O3D 1.392(10) . ?
C42D O5D 1.386(11) . ?
C42D C43D 1.391(13) . ?
C43D C44D 1.394(13) . ?
C44D H44D 0.9300 . ?
O1A C45A 1.455(8) . ?
C45A C46A 1.488(9) . ?
C45A H45A 0.9700 . ?
C45A H45B 0.9700 . ?
C46A O2A 1.446(8) . ?
C46A H46A 0.9700 . ?
C46A H46B 0.9700 . ?
O2A C47A 1.443(9) . ?
C47A H47A 0.9600 . ?
C47A H47B 0.9600 . ?
C47A H47C 0.9600 . ?
O3A C48A 1.455(8) . ?
C48A C49A 1.484(9) . ?
C48A H48A 0.9700 . ?
C48A H48B 0.9700 . ?
C49A O4A 1.451(8) . ?
C49A H49A 0.9700 . ?
C49A H49B 0.9700 . ?
O4A C50A 1.439(9) . ?
C50A H50A 0.9600 . ?
C50A H50B 0.9600 . ?
C50A H50C 0.9600 . ?
O5A C51A 1.458(8) . ?
C51A C52A 1.494(9) . ?
C51A H51A 0.9700 . ?
C51A H51B 0.9700 . ?
C52A O6A 1.453(9) . ?
C52A H52A 0.9700 . ?
C52A H52B 0.9700 . ?
O6A C53A 1.439(9) . ?
C53A H53A 0.9600 . ?
C53A H53B 0.9600 . ?
C53A H53C 0.9600 . ?
O1B C45B 1.461(8) . ?
C45B C46B 1.489(9) . ?
C45B H45C 0.9700 . ?
C45B H45D 0.9700 . ?
C46B O2B 1.444(8) . ?
C46B H46C 0.9700 . ?
C46B H46D 0.9700 . ?
O2B C47B 1.440(9) . ?
C47B H47D 0.9600 . ?
C47B H47E 0.9600 . ?
C47B H47F 0.9600 . ?
O3B C48B 1.456(8) . ?
C48B C49B 1.487(9) . ?
C48B H48C 0.9700 . ?
C48B H48D 0.9700 . ?
C49B O4B 1.446(9) . ?
C49B H49C 0.9700 . ?
C49B H49D 0.9700 . ?
O4B C50B 1.449(9) . ?
C50B H50D 0.9600 . ?
C50B H50E 0.9600 . ?
C50B H50F 0.9600 . ?
O5B C51B 1.456(8) . ?
C51B C52B 1.481(9) . ?
C51B H51C 0.9700 . ?
C51B H51D 0.9700 . ?
C52B O6B 1.443(9) . ?
C52B H52C 0.9700 . ?
C52B H52D 0.9700 . ?
O6B C53B 1.445(9) . ?
O1C C45C 1.461(8) . ?
C45C C46C 1.490(9) . ?
C45C H45E 0.9700 . ?
C45C H45F 0.9700 . ?
C46C O2C 1.443(9) . ?
C46C H46E 0.9700 . ?
C46C H46F 0.9700 . ?
O2C C47C 1.452(9) . ?
C47C H47G 0.9600 . ?
C47C H47H 0.9600 . ?
C47C H47I 0.9600 . ?
O3C C48C 1.452(8) . ?
C48C C49C 1.481(9) . ?
C48C H48E 0.9700 . ?
C48C H48F 0.9700 . ?
C49C O4C 1.449(9) . ?
C49C H49E 0.9700 . ?
C49C H49F 0.9700 . ?
O4C C50C 1.454(9) . ?
C50C H50G 0.9600 . ?
C50C H50H 0.9600 . ?
C50C H50I 0.9600 . ?
O5C C51C 1.457(8) . ?
C51C C52C 1.488(9) . ?
C51C H51E 0.9700 . ?
C51C H51F 0.9700 . ?
C52C O6C 1.455(9) . ?
C52C H52E 0.9700 . ?
C52C H52F 0.9700 . ?
O6C C53C 1.443(9) . ?
C53C H53G 0.9600 . ?
C53C H53H 0.9600 . ?
C53C H53I 0.9600 . ?
O1D C45D 1.458(7) . ?
C45D C46D 1.483(9) . ?
C45D H45G 0.9700 . ?
C45D H45H 0.9700 . ?
C46D O2D 1.451(9) . ?
C46D H46G 0.9700 . ?
C46D H46H 0.9700 . ?
O2D C47D 1.447(9) . ?
C47D H47J 0.9600 . ?
C47D H47K 0.9600 . ?
C47D H47L 0.9600 . ?
O3D C48D 1.452(7) . ?
C48D C49D 1.488(8) . ?
C48D H48G 0.9700 . ?
C48D H48H 0.9700 . ?
C49D O4D 1.447(8) . ?
C49D H49G 0.9700 . ?
C49D H49H 0.9700 . ?
O4D C50D 1.437(8) . ?
C50D H50J 0.9600 . ?
C50D H50K 0.9600 . ?
C50D H50L 0.9600 . ?
O5D C51D 1.459(7) . ?
C51D C52D 1.490(9) . ?
C51D H51G 0.9700 . ?
C51D H51H 0.9700 . ?
C52D O6D 1.448(8) . ?
C52D H52G 0.9700 . ?
C52D H52H 0.9700 . ?
O6D C53D 1.445(9) . ?
C53D H53J 0.9600 . ?
C53D H53K 0.9600 . ?
C53D H53L 0.9600 . ?
S1A S8A 1.997(9) . ?
S1A S2A 2.062(6) . ?
S2A S3A 2.039(7) . ?
S3A S4A 2.054(7) . ?
S4A S5A 2.001(8) . ?
S5A S6A 2.060(9) . ?
S6A S7A 2.029(10) . ?
S7A S8A 2.047(8) . ?
S1B S8B 2.053(7) . ?
S1B S2B 2.070(6) . ?
S2B S3B 2.045(6) . ?
S3B S4B 2.058(7) . ?
S4B S5B 1.997(9) . ?
S5B S6B 2.047(8) . ?
S6B S7B 1.960(10) . ?
S7B S8B 2.068(7) . ?
 
loop_
 _geom_angle_atom_site_label_1
 _geom_angle_atom_site_label_2
 _geom_angle_atom_site_label_3
 _geom_angle
 _geom_angle_site_symmetry_1
 _geom_angle_site_symmetry_3
 _geom_angle_publ_flag
N1B Pd01 N1D 176.8(3) . . ?
N1B Pd01 N1A 90.6(3) . . ?
N1D Pd01 N1A 89.5(3) . . ?
N1B Pd01 N1C 91.8(3) . . ?
N1D Pd01 N1C 87.9(3) . . ?
N1A Pd01 N1C 175.2(3) . . ?
N2C Pd02 N2A 176.1(3) . . ?
N2C Pd02 N2D 90.3(4) . . ?
N2A Pd02 N2D 87.7(4) . . ?
N2C Pd02 N2B 91.0(4) . . ?
N2A Pd02 N2B 90.8(4) . . ?
N2D Pd02 N2B 176.9(3) . . ?
C5A N1A C1A 118.4(9) . . ?
C5A N1A Pd01 120.7(6) . . ?
C1A N1A Pd01 120.6(7) . . ?
N1A C1A C2A 121.7(11) . . ?
N1A C1A H1A 119.1 . . ?
C2A C1A H1A 119.1 . . ?
C3A C2A C1A 118.9(11) . . ?
C3A C2A H2A 120.6 . . ?
C1A C2A H2A 120.6 . . ?
C2A C3A C4A 121.3(11) . . ?
C2A C3A H3A 119.3 . . ?
C4A C3A H3A 119.3 . . ?
C5A C4A C3A 115.0(9) . . ?
C5A C4A C18A 120.7(9) . . ?
C3A C4A C18A 124.1(9) . . ?
N1A C5A C4A 124.5(9) . . ?
N1A C5A H5A 117.7 . . ?
C4A C5A H5A 117.7 . . ?
C7A C6A C19A 121.1(11) . . ?
C7A C6A H6A 119.5 . . ?
C19A C6A H6A 119.5 . . ?
C6A C7A C8A 119.9(12) . . ?
C6A C7A H7A 120.0 . . ?
C8A C7A H7A 120.0 . . ?
C9A C8A C7A 121.1(12) . . ?
C9A C8A H8A 119.5 . . ?
C7A C8A H8A 119.5 . . ?
C8A C9A C10A 121.4(11) . . ?
C8A C9A H9A 119.3 . . ?
C10A C9A H9A 119.3 . . ?
C9A C10A C11A 122.8(10) . . ?
C9A C10A C19A 118.9(10) . . ?
C11A C10A C19A 118.3(9) . . ?
C12A C11A C10A 121.2(9) . . ?
C12A C11A C39A 121.1(9) . . ?
C10A C11A C39A 117.6(9) . . ?
C11A C12A C17A 120.5(9) . . ?
C11A C12A C13A 122.2(9) . . ?
C17A C12A C13A 117.3(9) . . ?
C14A C13A C12A 121.6(10) . . ?
C14A C13A H13A 119.2 . . ?
C12A C13A H13A 119.2 . . ?
C13A C14A C15A 120.6(10) . . ?
C13A C14A H14A 119.7 . . ?
C15A C14A H14A 119.7 . . ?
C16A C15A C14A 121.0(10) . . ?
C16A C15A H15A 119.5 . . ?
C14A C15A H15A 119.5 . . ?
C15A C16A C17A 120.9(10) . . ?
C15A C16A H16A 119.5 . . ?
C17A C16A H16A 119.5 . . ?
C18A C17A C12A 118.9(10) . . ?
C18A C17A C16A 122.6(9) . . ?
C12A C17A C16A 118.4(9) . . ?
C17A C18A C19A 120.4(9) . . ?
C17A C18A C4A 120.9(10) . . ?
C19A C18A C4A 118.7(9) . . ?
C18A C19A C10A 120.4(9) . . ?
C18A C19A C6A 122.0(10) . . ?
C10A C19A C6A 117.6(10) . . ?
C20A N2A C24A 117.6(10) . . ?
C20A N2A Pd02 124.4(7) . . ?
C24A N2A Pd02 117.9(7) . . ?
C21A C20A N2A 122.0(10) . . ?
C21A C20A H20A 119.0 . . ?
N2A C20A H20A 119.0 . . ?
C20A C21A C22A 121.4(11) . . ?
C20A C21A H21A 119.3 . . ?
C22A C21A H21A 119.3 . . ?
C21A C22A C23A 118.1(11) . . ?
C21A C22A H22A 121.0 . . ?
C23A C22A H22A 121.0 . . ?
C24A C23A C22A 117.7(10) . . ?
C24A C23A C37A 119.2(9) . . ?
C22A C23A C37A 122.9(10) . . ?
C23A C24A N2A 123.1(10) . . ?
C23A C24A H24A 118.4 . . ?
N2A C24A H24A 118.4 . . ?
C26A C25A C38A 120.7(11) . . ?
C26A C25A H25A 119.7 . . ?
C38A C25A H25A 119.7 . . ?
C25A C26A C27A 120.6(10) . . ?
C25A C26A H26A 119.7 . . ?
C27A C26A H26A 119.7 . . ?
C28A C27A C26A 121.1(10) . . ?
C28A C27A H27A 119.4 . . ?
C26A C27A H27A 119.4 . . ?
C27A C28A C29A 120.6(10) . . ?
C27A C28A H28A 119.7 . . ?
C29A C28A H28A 119.7 . . ?
C30A C29A C38A 118.6(8) . . ?
C30A C29A C28A 122.4(9) . . ?
C38A C29A C28A 119.0(9) . . ?
C31A C30A C29A 120.9(8) . . ?
C31A C30A C43A 119.6(8) . . ?
C29A C30A C43A 119.5(8) . . ?
C30A C31A C36A 120.1(9) . . ?
C30A C31A C32A 122.2(9) . . ?
C36A C31A C32A 117.6(8) . . ?
C33A C32A C31A 122.6(10) . . ?
C33A C32A H32A 118.7 . . ?
C31A C32A H32A 118.7 . . ?
C32A C33A C34A 119.3(10) . . ?
C32A C33A H33A 120.4 . . ?
C34A C33A H33A 120.4 . . ?
C35A C34A C33A 120.6(10) . . ?
C35A C34A H34A 119.7 . . ?
C33A C34A H34A 119.7 . . ?
C34A C35A C36A 120.6(10) . . ?
C34A C35A H35A 119.7 . . ?
C36A C35A H35A 119.7 . . ?
C37A C36A C31A 118.5(9) . . ?
C37A C36A C35A 122.3(9) . . ?
C31A C36A C35A 119.2(9) . . ?
C38A C37A C36A 121.4(9) . . ?
C38A C37A C23A 120.0(9) . . ?
C36A C37A C23A 118.6(9) . . ?
C37A C38A C29A 120.4(9) . . ?
C37A C38A C25A 121.7(9) . . ?
C29A C38A C25A 118.0(9) . . ?
C44A C39A C40A 120.7(9) . . ?
C44A C39A C11A 116.9(8) . . ?
C40A C39A C11A 122.0(9) . . ?
O1A C40A C39A 126.6(10) . . ?
O1A C40A C41A 115.1(9) . . ?
C39A C40A C41A 117.9(10) . . ?
O3A C41A C42A 119.6(10) . . ?
O3A C41A C40A 121.5(10) . . ?
C42A C41A C40A 118.9(9) . . ?
C41A C42A C43A 121.8(10) . . ?
C41A C42A O5A 121.4(9) . . ?
C43A C42A O5A 116.7(9) . . ?
C44A C43A C42A 118.2(9) . . ?
C44A C43A C30A 121.2(8) . . ?
C42A C43A C30A 120.5(8) . . ?
C39A C44A C43A 122.1(9) . . ?
C39A C44A H44A 119.0 . . ?
C43A C44A H44A 119.0 . . ?
C5B N1B C1B 117.3(9) . . ?
C5B N1B Pd01 119.8(6) . . ?
C1B N1B Pd01 122.8(7) . . ?
C2B C1B N1B 123.2(10) . . ?
C2B C1B H1B 118.4 . . ?
N1B C1B H1B 118.4 . . ?
C1B C2B C3B 119.6(9) . . ?
C1B C2B H2B 120.2 . . ?
C3B C2B H2B 120.2 . . ?
C2B C3B C4B 120.5(9) . . ?
C2B C3B H3B 119.7 . . ?
C4B C3B H3B 119.7 . . ?
C3B C4B C5B 116.0(9) . . ?
C3B C4B C18B 125.1(9) . . ?
C5B C4B C18B 118.8(8) . . ?
N1B C5B C4B 123.3(9) . . ?
N1B C5B H5B 118.4 . . ?
C4B C5B H5B 118.4 . . ?
C7B C6B C19B 120.9(10) . . ?
C7B C6B H6B 119.5 . . ?
C19B C6B H6B 119.5 . . ?
C6B C7B C8B 121.4(10) . . ?
C6B C7B H7B 119.3 . . ?
C8B C7B H7B 119.3 . . ?
C9B C8B C7B 120.1(11) . . ?
C9B C8B H8B 120.0 . . ?
C7B C8B H8B 120.0 . . ?
C8B C9B C10B 121.5(10) . . ?
C8B C9B H9B 119.3 . . ?
C10B C9B H9B 119.3 . . ?
C11B C10B C19B 120.1(9) . . ?
C11B C10B C9B 121.6(9) . . ?
C19B C10B C9B 118.3(9) . . ?
C12B C11B C10B 120.3(9) . . ?
C12B C11B C39B 120.6(9) . . ?
C10B C11B C39B 119.0(9) . . ?
C11B C12B C17B 120.5(9) . . ?
C11B C12B C13B 122.8(9) . . ?
C17B C12B C13B 116.7(9) . . ?
C14B C13B C12B 122.4(10) . . ?
C14B C13B H13B 118.8 . . ?
C12B C13B H13B 118.8 . . ?
C13B C14B C15B 122.1(10) . . ?
C13B C14B H14B 118.9 . . ?
C15B C14B H14B 118.9 . . ?
C16B C15B C14B 117.8(10) . . ?
C16B C15B H15B 121.1 . . ?
C14B C15B H15B 121.1 . . ?
C15B C16B C17B 121.9(10) . . ?
C15B C16B H16B 119.1 . . ?
C17B C16B H16B 119.1 . . ?
C18B C17B C16B 122.1(9) . . ?
C18B C17B C12B 119.0(9) . . ?
C16B C17B C12B 118.9(9) . . ?
C17B C18B C19B 120.0(9) . . ?
C17B C18B C4B 119.3(9) . . ?
C19B C18B C4B 120.8(8) . . ?
C10B C19B C18B 120.0(9) . . ?
C10B C19B C6B 117.7(9) . . ?
C18B C19B C6B 122.3(9) . . ?
C20B N2B C24B 118.9(10) . . ?
C20B N2B Pd02 122.2(8) . . ?
C24B N2B Pd02 118.8(7) . . ?
N2B C20B C21B 122.2(11) . . ?
N2B C20B H20B 118.9 . . ?
C21B C20B H20B 118.9 . . ?
C20B C21B C22B 120.3(11) . . ?
C20B C21B H21B 119.9 . . ?
C22B C21B H21B 119.9 . . ?
C21B C22B C23B 117.8(11) . . ?
C21B C22B H22B 121.1 . . ?
C23B C22B H22B 121.1 . . ?
C24B C23B C22B 117.7(10) . . ?
C24B C23B C37B 120.3(9) . . ?
C22B C23B C37B 121.9(10) . . ?
C23B C24B N2B 123.1(9) . . ?
C23B C24B H24B 118.5 . . ?
N2B C24B H24B 118.5 . . ?
C26B C25B C38B 121.8(10) . . ?
C26B C25B H25B 119.1 . . ?
C38B C25B H25B 119.1 . . ?
C25B C26B C27B 119.0(11) . . ?
C25B C26B H26B 120.5 . . ?
C27B C26B H26B 120.5 . . ?
C28B C27B C26B 121.8(10) . . ?
C28B C27B H27B 119.1 . . ?
C26B C27B H27B 119.1 . . ?
C27B C28B C29B 120.7(10) . . ?
C27B C28B H28B 119.6 . . ?
C29B C28B H28B 119.6 . . ?
C28B C29B C30B 122.5(9) . . ?
C28B C29B C38B 119.5(10) . . ?
C30B C29B C38B 118.0(9) . . ?
C31B C30B C29B 121.0(10) . . ?
C31B C30B C43B 120.5(10) . . ?
C29B C30B C43B 118.3(10) . . ?
C30B C31B C36B 120.0(11) . . ?
C30B C31B C32B 120.5(10) . . ?
C36B C31B C32B 119.5(11) . . ?
C33B C32B C31B 121.2(12) . . ?
C33B C32B H32B 119.4 . . ?
C31B C32B H32B 119.4 . . ?
C32B C33B C34B 119.6(13) . . ?
C32B C33B H33B 120.2 . . ?
C34B C33B H33B 120.2 . . ?
C35B C34B C33B 122.2(13) . . ?
C35B C34B H34B 118.9 . . ?
C33B C34B H34B 118.9 . . ?
C34B C35B C36B 121.0(12) . . ?
C34B C35B H35B 119.5 . . ?
C36B C35B H35B 119.5 . . ?
C37B C36B C31B 120.7(10) . . ?
C37B C36B C35B 122.9(10) . . ?
C31B C36B C35B 116.4(11) . . ?
C38B C37B C36B 120.5(10) . . ?
C38B C37B C23B 117.8(10) . . ?
C36B C37B C23B 121.7(10) . . ?
C37B C38B C25B 123.1(9) . . ?
C37B C38B C29B 119.8(10) . . ?
C25B C38B C29B 117.0(10) . . ?
C40B C39B C44B 119.4(10) . . ?
C40B C39B C11B 121.1(9) . . ?
C44B C39B C11B 119.6(8) . . ?
O1B C40B C39B 117.8(10) . . ?
O1B C40B C41B 122.6(9) . . ?
C39B C40B C41B 119.5(10) . . ?
C42B C41B O3B 120.5(10) . . ?
C42B C41B C40B 120.5(9) . . ?
O3B C41B C40B 119.1(10) . . ?
O5B C42B C41B 119.4(9) . . ?
O5B C42B C43B 119.9(10) . . ?
C41B C42B C43B 120.6(10) . . ?
C44B C43B C42B 116.7(10) . . ?
C44B C43B C30B 122.0(9) . . ?
C42B C43B C30B 121.3(9) . . ?
C39B C44B C43B 123.2(9) . . ?
C39B C44B H44B 118.4 . . ?
C43B C44B H44B 118.4 . . ?
C5C N1C C1C 118.8(9) . . ?
C5C N1C Pd01 117.7(6) . . ?
C1C N1C Pd01 123.2(7) . . ?
N1C C1C C2C 122.5(9) . . ?
N1C C1C H1C 118.8 . . ?
C2C C1C H1C 118.8 . . ?
C1C C2C C3C 119.9(10) . . ?
C1C C2C H2C 120.1 . . ?
C3C C2C H2C 120.1 . . ?
C2C C3C C4C 118.9(10) . . ?
C2C C3C H3C 120.6 . . ?
C4C C3C H3C 120.6 . . ?
C5C C4C C3C 117.2(9) . . ?
C5C C4C C18C 119.3(8) . . ?
C3C C4C C18C 123.5(9) . . ?
N1C C5C C4C 122.7(8) . . ?
N1C C5C H5C 118.6 . . ?
C4C C5C H5C 118.6 . . ?
C7C C6C C19C 121.5(11) . . ?
C7C C6C H6C 119.2 . . ?
C19C C6C H6C 119.2 . . ?
C6C C7C C8C 119.5(11) . . ?
C6C C7C H7C 120.3 . . ?
C8C C7C H7C 120.3 . . ?
C9C C8C C7C 120.5(11) . . ?
C9C C8C H8C 119.8 . . ?
C7C C8C H8C 119.8 . . ?
C8C C9C C10C 122.3(12) . . ?
C8C C9C H9C 118.8 . . ?
C10C C9C H9C 118.8 . . ?
C11C C10C C19C 120.9(10) . . ?
C11C C10C C9C 122.1(10) . . ?
C19C C10C C9C 117.0(10) . . ?
C10C C11C C12C 119.6(10) . . ?
C10C C11C C39C 123.2(10) . . ?
C12C C11C C39C 117.0(10) . . ?
C13C C12C C11C 121.8(10) . . ?
C13C C12C C17C 118.0(10) . . ?
C11C C12C C17C 120.2(10) . . ?
C12C C13C C14C 121.8(11) . . ?
C12C C13C H13C 119.1 . . ?
C14C C13C H13C 119.1 . . ?
C13C C14C C15C 118.1(12) . . ?
C13C C14C H14C 121.0 . . ?
C15C C14C H14C 121.0 . . ?
C16C C15C C14C 121.7(11) . . ?
C16C C15C H15C 119.1 . . ?
C14C C15C H15C 119.1 . . ?
C15C C16C C17C 121.5(10) . . ?
C15C C16C H16C 119.3 . . ?
C17C C16C H16C 119.3 . . ?
C18C C17C C16C 122.5(9) . . ?
C18C C17C C12C 118.8(9) . . ?
C16C C17C C12C 118.6(10) . . ?
C17C C18C C19C 120.3(9) . . ?
C17C C18C C4C 119.1(8) . . ?
C19C C18C C4C 120.6(9) . . ?
C18C C19C C6C 120.9(10) . . ?
C18C C19C C10C 120.0(10) . . ?
C6C C19C C10C 119.1(9) . . ?
C24C N2C C20C 119.0(10) . . ?
C24C N2C Pd02 118.5(7) . . ?
C20C N2C Pd02 122.1(9) . . ?
C21C C20C N2C 121.8(13) . . ?
C21C C20C H20C 119.1 . . ?
N2C C20C H20C 119.1 . . ?
C20C C21C C22C 120.3(13) . . ?
C20C C21C H21C 119.8 . . ?
C22C C21C H21C 119.8 . . ?
C21C C22C C23C 119.7(12) . . ?
C21C C22C H22C 120.2 . . ?
C23C C22C H22C 120.2 . . ?
C24C C23C C22C 115.4(12) . . ?
C24C C23C C37C 119.1(11) . . ?
C22C C23C C37C 125.5(11) . . ?
N2C C24C C23C 123.6(11) . . ?
N2C C24C H24C 118.2 . . ?
C23C C24C H24C 118.2 . . ?
C26C C25C C38C 122.4(15) . . ?
C26C C25C H25C 118.8 . . ?
C38C C25C H25C 118.8 . . ?
C25C C26C C27C 121.9(14) . . ?
C25C C26C H26C 119.1 . . ?
C27C C26C H26C 119.1 . . ?
C26C C27C C28C 122.7(14) . . ?
C26C C27C H27C 118.7 . . ?
C28C C27C H27C 118.7 . . ?
C27C C28C C29C 117.3(14) . . ?
C27C C28C H28C 121.4 . . ?
C29C C28C H28C 121.4 . . ?
C30C C29C C28C 120.0(13) . . ?
C30C C29C C38C 120.5(12) . . ?
C28C C29C C38C 119.4(12) . . ?
C31C C30C C29C 118.5(12) . . ?
C31C C30C C43C 120.5(11) . . ?
C29C C30C C43C 120.8(11) . . ?
C30C C31C C32C 121.6(12) . . ?
C30C C31C C36C 121.9(10) . . ?
C32C C31C C36C 116.5(10) . . ?
C33C C32C C31C 123.2(12) . . ?
C33C C32C H32C 118.4 . . ?
C31C C32C H32C 118.4 . . ?
C32C C33C C34C 119.0(12) . . ?
C32C C33C H33C 120.5 . . ?
C34C C33C H33C 120.5 . . ?
C35C C34C C33C 120.1(12) . . ?
C35C C34C H34C 120.0 . . ?
C33C C34C H34C 120.0 . . ?
C34C C35C C36C 121.3(12) . . ?
C34C C35C H35C 119.4 . . ?
C36C C35C H35C 119.4 . . ?
C35C C36C C37C 121.8(12) . . ?
C35C C36C C31C 119.6(10) . . ?
C37C C36C C31C 118.5(11) . . ?
C38C C37C C36C 120.1(12) . . ?
C38C C37C C23C 120.2(11) . . ?
C36C C37C C23C 119.7(11) . . ?
C37C C38C C29C 120.1(11) . . ?
C37C C38C C25C 123.5(14) . . ?
C29C C38C C25C 116.3(12) . . ?
C40C C39C C44C 115.4(11) . . ?
C40C C39C C11C 122.5(11) . . ?
C44C C39C C11C 121.9(10) . . ?
C39C C40C O1C 116.1(10) . . ?
C39C C40C C41C 121.5(13) . . ?
O1C C40C C41C 122.3(11) . . ?
C42C C41C O3C 122.3(11) . . ?
C42C C41C C40C 119.8(11) . . ?
O3C C41C C40C 117.8(13) . . ?
O5C C42C C43C 119.1(13) . . ?
O5C C42C C41C 119.2(11) . . ?
C43C C42C C41C 121.6(11) . . ?
C42C C43C C44C 117.2(12) . . ?
C42C C43C C30C 122.2(11) . . ?
C44C C43C C30C 120.5(10) . . ?
C39C C44C C43C 124.4(11) . . ?
C39C C44C H44C 117.8 . . ?
C43C C44C H44C 117.8 . . ?
C1D N1D C5D 117.3(8) . . ?
C1D N1D Pd01 123.6(6) . . ?
C5D N1D Pd01 119.0(6) . . ?
N1D C1D C2D 121.8(9) . . ?
N1D C1D H1D 119.1 . . ?
C2D C1D H1D 119.1 . . ?
C1D C2D C3D 119.8(10) . . ?
C1D C2D H2D 120.1 . . ?
C3D C2D H2D 120.1 . . ?
C2D C3D C4D 118.9(10) . . ?
C2D C3D H3D 120.6 . . ?
C4D C3D H3D 120.6 . . ?
C5D C4D C3D 117.0(9) . . ?
C5D C4D C18D 118.2(8) . . ?
C3D C4D C18D 124.7(9) . . ?
N1D C5D C4D 125.1(9) . . ?
N1D C5D H5D 117.4 . . ?
C4D C5D H5D 117.4 . . ?
C7D C6D C19D 120.2(10) . . ?
C7D C6D H6D 119.9 . . ?
C19D C6D H6D 119.9 . . ?
C6D C7D C8D 118.8(10) . . ?
C6D C7D H7D 120.6 . . ?
C8D C7D H7D 120.6 . . ?
C9D C8D C7D 121.9(10) . . ?
C9D C8D H8D 119.1 . . ?
C7D C8D H8D 119.1 . . ?
C8D C9D C10D 120.6(9) . . ?
C8D C9D H9D 119.7 . . ?
C10D C9D H9D 119.7 . . ?
C19D C10D C11D 121.2(8) . . ?
C19D C10D C9D 117.7(8) . . ?
C11D C10D C9D 121.2(8) . . ?
C10D C11D C12D 120.8(8) . . ?
C10D C11D C39D 120.7(8) . . ?
C12D C11D C39D 118.4(8) . . ?
C11D C12D C13D 123.9(8) . . ?
C11D C12D C17D 118.7(8) . . ?
C13D C12D C17D 117.3(8) . . ?
C14D C13D C12D 121.3(9) . . ?
C14D C13D H13D 119.3 . . ?
C12D C13D H13D 119.3 . . ?
C13D C14D C15D 121.2(9) . . ?
C13D C14D H14D 119.4 . . ?
C15D C14D H14D 119.4 . . ?
C16D C15D C14D 121.1(9) . . ?
C16D C15D H15D 119.5 . . ?
C14D C15D H15D 119.5 . . ?
C15D C16D C17D 120.5(9) . . ?
C15D C16D H16D 119.7 . . ?
C17D C16D H16D 119.7 . . ?
C18D C17D C16D 121.4(8) . . ?
C18D C17D C12D 120.1(8) . . ?
C16D C17D C12D 118.5(8) . . ?
C17D C18D C19D 119.7(8) . . ?
C17D C18D C4D 120.9(8) . . ?
C19D C18D C4D 119.2(8) . . ?
C10D C19D C18D 119.5(8) . . ?
C10D C19D C6D 120.8(9) . . ?
C18D C19D C6D 119.7(9) . . ?
C20D N2D C24D 118.6(10) . . ?
C20D N2D Pd02 124.2(7) . . ?
C24D N2D Pd02 117.1(7) . . ?
N2D C20D C21D 123.2(10) . . ?
N2D C20D H20D 118.4 . . ?
C21D C20D H20D 118.4 . . ?
C22D C21D C20D 119.2(11) . . ?
C22D C21D H21D 120.4 . . ?
C20D C21D H21D 120.4 . . ?
C21D C22D C23D 119.6(11) . . ?
C21D C22D H22D 120.2 . . ?
C23D C22D H22D 120.2 . . ?
C24D C23D C22D 118.5(9) . . ?
C24D C23D C37D 118.2(9) . . ?
C22D C23D C37D 123.3(9) . . ?
N2D C24D C23D 121.0(10) . . ?
N2D C24D H24D 119.5 . . ?
C23D C24D H24D 119.5 . . ?
C26D C25D C38D 120.3(10) . . ?
C26D C25D H25D 119.9 . . ?
C38D C25D H25D 119.9 . . ?
C25D C26D C27D 121.2(10) . . ?
C25D C26D H26D 119.4 . . ?
C27D C26D H26D 119.4 . . ?
C28D C27D C26D 120.4(11) . . ?
C28D C27D H27D 119.8 . . ?
C26D C27D H27D 119.8 . . ?
C27D C28D C29D 120.4(10) . . ?
C27D C28D H28D 119.8 . . ?
C29D C28D H28D 119.8 . . ?
C30D C29D C28D 121.5(9) . . ?
C30D C29D C38D 120.0(9) . . ?
C28D C29D C38D 118.4(9) . . ?
C29D C30D C31D 120.0(8) . . ?
C29D C30D C43D 120.0(8) . . ?
C31D C30D C43D 119.9(9) . . ?
C36D C31D C30D 120.3(9) . . ?
C36D C31D C32D 119.2(9) . . ?
C30D C31D C32D 120.4(9) . . ?
C33D C32D C31D 120.5(9) . . ?
C33D C32D H32D 119.8 . . ?
C31D C32D H32D 119.8 . . ?
C32D C33D C34D 119.6(10) . . ?
C32D C33D H33D 120.2 . . ?
C34D C33D H33D 120.2 . . ?
C35D C34D C33D 121.0(10) . . ?
C35D C34D H34D 119.5 . . ?
C33D C34D H34D 119.5 . . ?
C34D C35D C36D 121.2(9) . . ?
C34D C35D H35D 119.4 . . ?
C36D C35D H35D 119.4 . . ?
C37D C36D C31D 119.4(9) . . ?
C37D C36D C35D 122.2(8) . . ?
C31D C36D C35D 118.2(9) . . ?
C38D C37D C36D 121.4(8) . . ?
C38D C37D C23D 120.1(8) . . ?
C36D C37D C23D 118.3(8) . . ?
C37D C38D C25D 122.0(9) . . ?
C37D C38D C29D 118.7(9) . . ?
C25D C38D C29D 119.3(9) . . ?
C40D C39D C44D 118.9(8) . . ?
C40D C39D C11D 121.0(8) . . ?
C44D C39D C11D 120.0(7) . . ?
O1D C40D C39D 118.5(8) . . ?
O1D C40D C41D 121.6(7) . . ?
C39D C40D C41D 119.7(8) . . ?
C42D C41D C40D 119.9(8) . . ?
C42D C41D O3D 121.3(8) . . ?
C40D C41D O3D 118.6(8) . . ?
C41D C42D O5D 116.3(8) . . ?
C41D C42D C43D 122.3(8) . . ?
O5D C42D C43D 121.3(8) . . ?
C42D C43D C44D 116.6(8) . . ?
C42D C43D C30D 125.0(8) . . ?
C44D C43D C30D 118.1(8) . . ?
C43D C44D C39D 122.3(8) . . ?
C43D C44D H44D 118.9 . . ?
C39D C44D H44D 118.9 . . ?
C40A O1A C45A 117.3(10) . . ?
O1A C45A C46A 106.8(11) . . ?
O1A C45A H45A 110.4 . . ?
C46A C45A H45A 110.4 . . ?
O1A C45A H45B 110.4 . . ?
C46A C45A H45B 110.4 . . ?
H45A C45A H45B 108.6 . . ?
O2A C46A C45A 104.1(11) . . ?
O2A C46A H46A 110.9 . . ?
C45A C46A H46A 110.9 . . ?
O2A C46A H46B 110.9 . . ?
C45A C46A H46B 110.9 . . ?
H46A C46A H46B 109.0 . . ?
C47A O2A C46A 110.4(14) . . ?
O2A C47A H47A 109.5 . . ?
O2A C47A H47B 109.5 . . ?
H47A C47A H47B 109.5 . . ?
O2A C47A H47C 109.5 . . ?
H47A C47A H47C 109.5 . . ?
H47B C47A H47C 109.5 . . ?
C41A O3A C48A 116.9(10) . . ?
O3A C48A C49A 112.0(10) . . ?
O3A C48A H48A 109.2 . . ?
C49A C48A H48A 109.2 . . ?
O3A C48A H48B 109.2 . . ?
C49A C48A H48B 109.2 . . ?
H48A C48A H48B 107.9 . . ?
O4A C49A C48A 110.9(10) . . ?
O4A C49A H49A 109.5 . . ?
C48A C49A H49A 109.5 . . ?
O4A C49A H49B 109.5 . . ?
C48A C49A H49B 109.5 . . ?
H49A C49A H49B 108.1 . . ?
C50A O4A C49A 110.6(10) . . ?
O4A C50A H50A 109.5 . . ?
O4A C50A H50B 109.5 . . ?
H50A C50A H50B 109.5 . . ?
O4A C50A H50C 109.5 . . ?
H50A C50A H50C 109.5 . . ?
H50B C50A H50C 109.5 . . ?
C42A O5A C51A 114.5(9) . . ?
O5A C51A C52A 114.0(11) . . ?
O5A C51A H51A 108.8 . . ?
C52A C51A H51A 108.8 . . ?
O5A C51A H51B 108.8 . . ?
C52A C51A H51B 108.8 . . ?
H51A C51A H51B 107.6 . . ?
O6A C52A C51A 116.2(12) . . ?
O6A C52A H52A 108.2 . . ?
C51A C52A H52A 108.2 . . ?
O6A C52A H52B 108.2 . . ?
C51A C52A H52B 108.2 . . ?
H52A C52A H52B 107.4 . . ?
C53A O6A C52A 108.2(11) . . ?
O6A C53A H53A 109.5 . . ?
O6A C53A H53B 109.5 . . ?
H53A C53A H53B 109.5 . . ?
O6A C53A H53C 109.5 . . ?
H53A C53A H53C 109.5 . . ?
H53B C53A H53C 109.5 . . ?
C40B O1B C45B 119.6(9) . . ?
O1B C45B C46B 108.0(10) . . ?
O1B C45B H45C 110.1 . . ?
C46B C45B H45C 110.1 . . ?
O1B C45B H45D 110.1 . . ?
C46B C45B H45D 110.1 . . ?
H45C C45B H45D 108.4 . . ?
O2B C46B C45B 110.6(10) . . ?
O2B C46B H46C 109.5 . . ?
C45B C46B H46C 109.5 . . ?
O2B C46B H46D 109.5 . . ?
C45B C46B H46D 109.5 . . ?
H46C C46B H46D 108.1 . . ?
C47B O2B C46B 116.4(11) . . ?
O2B C47B H47D 109.5 . . ?
O2B C47B H47E 109.5 . . ?
H47D C47B H47E 109.5 . . ?
O2B C47B H47F 109.5 . . ?
H47D C47B H47F 109.5 . . ?
H47E C47B H47F 109.5 . . ?
C41B O3B C48B 113.3(10) . . ?
O3B C48B C49B 109.9(11) . . ?
O3B C48B H48C 109.7 . . ?
C49B C48B H48C 109.7 . . ?
O3B C48B H48D 109.7 . . ?
C49B C48B H48D 109.7 . . ?
H48C C48B H48D 108.2 . . ?
O4B C49B C48B 118.0(14) . . ?
O4B C49B H49C 107.8 . . ?
C48B C49B H49C 107.8 . . ?
O4B C49B H49D 107.8 . . ?
C48B C49B H49D 107.8 . . ?
H49C C49B H49D 107.1 . . ?
C49B O4B C50B 119.0(17) . . ?
O4B C50B H50D 109.5 . . ?
O4B C50B H50E 109.5 . . ?
H50D C50B H50E 109.5 . . ?
O4B C50B H50F 109.5 . . ?
H50D C50B H50F 109.5 . . ?
H50E C50B H50F 109.5 . . ?
C42B O5B C51B 111.1(10) . . ?
O5B C51B C52B 110.9(11) . . ?
O5B C51B H51C 109.5 . . ?
C52B C51B H51C 109.5 . . ?
O5B C51B H51D 109.5 . . ?
C52B C51B H51D 109.5 . . ?
H51C C51B H51D 108.1 . . ?
O6B C52B C51B 112.0(13) . . ?
O6B C52B H52C 109.2 . . ?
C51B C52B H52C 109.2 . . ?
O6B C52B H52D 109.2 . . ?
C51B C52B H52D 109.2 . . ?
H52C C52B H52D 107.9 . . ?
C52B O6B C53B 110.8(16) . . ?
C40C O1C C45C 114.7(10) . . ?
O1C C45C C46C 101.4(10) . . ?
O1C C45C H45E 111.5 . . ?
C46C C45C H45E 111.5 . . ?
O1C C45C H45F 111.5 . . ?
C46C C45C H45F 111.5 . . ?
H45E C45C H45F 109.3 . . ?
O2C C46C C45C 108.3(13) . . ?
O2C C46C H46E 110.0 . . ?
C45C C46C H46E 110.0 . . ?
O2C C46C H46F 110.0 . . ?
C45C C46C H46F 110.0 . . ?
H46E C46C H46F 108.4 . . ?
C46C O2C C47C 112.0(15) . . ?
O2C C47C H47G 109.5 . . ?
O2C C47C H47H 109.5 . . ?
H47G C47C H47H 109.5 . . ?
O2C C47C H47I 109.5 . . ?
H47G C47C H47I 109.5 . . ?
H47H C47C H47I 109.5 . . ?
C41C O3C C48C 114.3(12) . . ?
O3C C48C C49C 110.0(14) . . ?
O3C C48C H48E 109.7 . . ?
C49C C48C H48E 109.7 . . ?
O3C C48C H48F 109.7 . . ?
C49C C48C H48F 109.7 . . ?
H48E C48C H48F 108.2 . . ?
O4C C49C C48C 117.0(16) . . ?
O4C C49C H49E 108.1 . . ?
C48C C49C H49E 108.1 . . ?
O4C C49C H49F 108.1 . . ?
C48C C49C H49F 108.1 . . ?
H49E C49C H49F 107.3 . . ?
C49C O4C C50C 106.8(16) . . ?
O4C C50C H50G 109.5 . . ?
O4C C50C H50H 109.5 . . ?
H50G C50C H50H 109.5 . . ?
O4C C50C H50I 109.5 . . ?
H50G C50C H50I 109.5 . . ?
H50H C50C H50I 109.5 . . ?
C42C O5C C51C 117.6(10) . . ?
O5C C51C C52C 109.0(10) . . ?
O5C C51C H51E 109.9 . . ?
C52C C51C H51E 109.9 . . ?
O5C C51C H51F 109.9 . . ?
C52C C51C H51F 109.9 . . ?
H51E C51C H51F 108.3 . . ?
O6C C52C C51C 109.9(11) . . ?
O6C C52C H52E 109.7 . . ?
C51C C52C H52E 109.7 . . ?
O6C C52C H52F 109.7 . . ?
C51C C52C H52F 109.7 . . ?
H52E C52C H52F 108.2 . . ?
C53C O6C C52C 107.2(13) . . ?
O6C C53C H53G 109.5 . . ?
O6C C53C H53H 109.5 . . ?
H53G C53C H53H 109.5 . . ?
O6C C53C H53I 109.5 . . ?
H53G C53C H53I 109.5 . . ?
H53H C53C H53I 109.5 . . ?
C40D O1D C45D 116.0(7) . . ?
O1D C45D C46D 107.6(9) . . ?
O1D C45D H45G 110.2 . . ?
C46D C45D H45G 110.2 . . ?
O1D C45D H45H 110.2 . . ?
C46D C45D H45H 110.2 . . ?
H45G C45D H45H 108.5 . . ?
O2D C46D C45D 106.8(11) . . ?
O2D C46D H46G 110.4 . . ?
C45D C46D H46G 110.4 . . ?
O2D C46D H46H 110.4 . . ?
C45D C46D H46H 110.4 . . ?
H46G C46D H46H 108.6 . . ?
C47D O2D C46D 115.5(15) . . ?
O2D C47D H47J 109.5 . . ?
O2D C47D H47K 109.5 . . ?
H47J C47D H47K 109.5 . . ?
O2D C47D H47L 109.5 . . ?
H47J C47D H47L 109.5 . . ?
H47K C47D H47L 109.5 . . ?
C41D O3D C48D 112.3(7) . . ?
O3D C48D C49D 112.2(7) . . ?
O3D C48D H48G 109.2 . . ?
C49D C48D H48G 109.2 . . ?
O3D C48D H48H 109.2 . . ?
C49D C48D H48H 109.2 . . ?
H48G C48D H48H 107.9 . . ?
O4D C49D C48D 111.0(8) . . ?
O4D C49D H49G 109.4 . . ?
C48D C49D H49G 109.4 . . ?
O4D C49D H49H 109.4 . . ?
C48D C49D H49H 109.4 . . ?
H49G C49D H49H 108.0 . . ?
C50D O4D C49D 110.9(8) . . ?
O4D C50D H50J 109.5 . . ?
O4D C50D H50K 109.5 . . ?
H50J C50D H50K 109.5 . . ?
O4D C50D H50L 109.5 . . ?
H50J C50D H50L 109.5 . . ?
H50K C50D H50L 109.5 . . ?
C42D O5D C51D 118.3(8) . . ?
O5D C51D C52D 109.5(8) . . ?
O5D C51D H51G 109.8 . . ?
C52D C51D H51G 109.8 . . ?
O5D C51D H51H 109.8 . . ?
C52D C51D H51H 109.8 . . ?
H51G C51D H51H 108.2 . . ?
O6D C52D C51D 112.4(9) . . ?
O6D C52D H52G 109.1 . . ?
C51D C52D H52G 109.1 . . ?
O6D C52D H52H 109.1 . . ?
C51D C52D H52H 109.1 . . ?
H52G C52D H52H 107.9 . . ?
C53D O6D C52D 110.9(10) . . ?
O6D C53D H53J 109.5 . . ?
O6D C53D H53K 109.5 . . ?
H53J C53D H53K 109.5 . . ?
O6D C53D H53L 109.5 . . ?
H53J C53D H53L 109.5 . . ?
H53K C53D H53L 109.5 . . ?
S8A S1A S2A 110.1(3) . . ?
S3A S2A S1A 108.6(3) . . ?
S2A S3A S4A 107.8(3) . . ?
S5A S4A S3A 109.4(3) . . ?
S4A S5A S6A 109.9(3) . . ?
S7A S6A S5A 109.0(4) . . ?
S6A S7A S8A 109.7(4) . . ?
S1A S8A S7A 109.2(4) . . ?
S8B S1B S2B 108.2(3) . . ?
S3B S2B S1B 107.0(2) . . ?
S2B S3B S4B 109.4(3) . . ?
S5B S4B S3B 109.6(3) . . ?
S4B S5B S6B 108.1(4) . . ?
S7B S6B S5B 106.4(4) . . ?
S6B S7B S8B 110.0(4) . . ?
S1B S8B S7B 107.3(3) . . ?
 
_refine_diff_density_max    3.141
_refine_diff_density_min   -1.164
_refine_diff_density_rms    0.174

_shelx_res_file
;

    3_ftu1_s_sq.res created by SHELXL-2014/7


TITL p21n_a.res in P2(1)/n
CELL  1.54178  21.7593  33.6872  28.3246   90.000   92.856   90.000
ZERR    4.000   0.0011   0.0016   0.0014    0.000    0.003    0.000
LATT 1
SYMM 1/2-X, 1/2+Y, 1/2-Z
SFAC C  H  N  O  Pd S
UNIT 848  724  32  136  8  64
LIST 6 ! automatically inserted. Change 6 to 4 for CHECKCIF!!
L.S. 30
BOND $H
FMAP 2
acta
simu 0.01
isor 0.01
simu 0.005 O4B
isor 0.005 O4B
simu 0.007 S1A S2A S3A S4A S5A S6A S7A S8A
isor 0.007 S1A S2A S3A S4A S5A S6A S7A S8A
simu 0.007 S1B S2B S3B S4B S5B S6B S7B S8B
isor 0.007 S1B S2B S3B S4B S5B S6B S7B S8B
PLAN 10
sadi 0.01 O1A C45A O1B C45B O1C C45C O1D C45D =
          O3A C48A O3B C48B O3C C48C O3D C48D =
          O5A C51A O5B C51B O5C C51C O5D C51D
sadi 0.01 C45A C46A C45B C46B C45C C46C C45D C46D =
          C48A C49A C48B C49B C48C C49C C48D C49D =
          C51A C52A C51B C52B C51C C52C C51D C52D
sadi 0.01 C46A O2A C46B O2B C46C O2C C46D O2D =
          C49A O4A C49B O4B C49C O4C C49D O4D =
          C52A O6A C52B O6B C52C O6C C52D O6D
sadi 0.01 O2A C47A O2B C47B O2C C47C O2D C47D =
          O4A C50A O4B C50B O4C C50C O4D C50D =
          O6A C53A O6B C53B O6C C53C O6D C53D
size 0.11 0.12 0.13
TEMP 0
ABIN
ACTA
WGHT    0.200000
FVAR       0.08995
PD01  5    0.558927    0.226604    0.368027    11.00000    0.02485    0.04375 =
         0.03354    0.00067   -0.00418    0.00079
PD02  5   -0.081209    0.237792    0.309627    11.00000    0.02681    0.04298 =
         0.06561    0.02153    0.01369    0.00679
N1A   3    0.566719    0.215160    0.298554    11.00000    0.02634    0.04739 =
         0.04166   -0.00095    0.00085    0.00338
C1A   1    0.612793    0.231137    0.274952    11.00000    0.03203    0.06837 =
         0.05590    0.00208    0.00385   -0.00243
AFIX  43
H1A   2    0.642801    0.245975    0.291479    11.00000   -1.20000
AFIX   0
C2A   1    0.616723    0.226060    0.226606    11.00000    0.04178    0.07402 =
         0.05375   -0.00379    0.01093   -0.00542
AFIX  43
H2A   2    0.649946    0.236248    0.211101    11.00000   -1.20000
AFIX   0
C3A   1    0.571319    0.205995    0.202327    11.00000    0.04376    0.07423 =
         0.04353   -0.00673    0.00747   -0.00338
AFIX  43
H3A   2    0.572253    0.203981    0.169625    11.00000   -1.20000
AFIX   0
C4A   1    0.522454    0.188027    0.225794    11.00000    0.03214    0.05726 =
         0.03816   -0.00565    0.00162    0.00050
C5A   1    0.522843    0.194889    0.273979    11.00000    0.02613    0.04546 =
         0.03733   -0.00001   -0.00131   -0.00078
AFIX  43
H5A   2    0.490423    0.184733    0.290442    11.00000   -1.20000
AFIX   0
C6A   1    0.505175    0.105187    0.247116    11.00000    0.05224    0.06500 =
         0.04860   -0.00336   -0.00629    0.00581
AFIX  43
H6A   2    0.538880    0.118696    0.260700    11.00000   -1.20000
AFIX   0
C7A   1    0.496082    0.066193    0.258527    11.00000    0.06413    0.06567 =
         0.05465   -0.00239   -0.00948    0.01027
AFIX  43
H7A   2    0.524357    0.053116    0.278728    11.00000   -1.20000
AFIX   0
C8A   1    0.444504    0.046172    0.239866    11.00000    0.06534    0.05246 =
         0.05170    0.00160   -0.00223    0.00046
AFIX  43
H8A   2    0.437759    0.020018    0.248758    11.00000   -1.20000
AFIX   0
C9A   1    0.403726    0.064228    0.208797    11.00000    0.05314    0.05048 =
         0.04470   -0.00068   -0.00152    0.00302
AFIX  43
H9A   2    0.369710    0.050109    0.196774    11.00000   -1.20000
AFIX   0
C10A  1    0.411935    0.103703    0.194525    11.00000    0.03904    0.04547 =
         0.04104   -0.00646   -0.00011    0.00318
C11A  1    0.371113    0.123092    0.161125    11.00000    0.03869    0.04728 =
         0.03000   -0.01003    0.00489   -0.00181
C12A  1    0.382056    0.161580    0.146486    11.00000    0.03813    0.05252 =
         0.03272   -0.01070    0.00752    0.00106
C13A  1    0.343095    0.181207    0.110565    11.00000    0.04290    0.05258 =
         0.02884   -0.00712    0.00164   -0.00132
AFIX  43
H13A  2    0.309653    0.167592    0.096735    11.00000   -1.20000
AFIX   0
C14A  1    0.354083    0.218231    0.096941    11.00000    0.04773    0.05443 =
         0.04002   -0.00487    0.00274    0.00495
AFIX  43
H14A  2    0.329599    0.229594    0.072713    11.00000   -1.20000
AFIX   0
C15A  1    0.403353    0.240794    0.119276    11.00000    0.04595    0.04632 =
         0.03912   -0.00179    0.00433   -0.00124
AFIX  43
H15A  2    0.409637    0.266885    0.109929    11.00000   -1.20000
AFIX   0
C16A  1    0.440020    0.225036    0.153000    11.00000    0.04049    0.04764 =
         0.04164   -0.01023    0.00548   -0.00371
AFIX  43
H16A  2    0.470839    0.240468    0.167672    11.00000   -1.20000
AFIX   0
C17A  1    0.432752    0.184001    0.167369    11.00000    0.03645    0.04960 =
         0.03507   -0.00965    0.00825   -0.00064
C18A  1    0.472215    0.165756    0.201801    11.00000    0.03469    0.05433 =
         0.03605   -0.01110    0.00072    0.00214
C19A  1    0.463388    0.125608    0.214422    11.00000    0.03936    0.05175 =
         0.04264   -0.00609   -0.00177    0.00529
N2A   3   -0.072986    0.179224    0.294809    11.00000    0.03265    0.05243 =
         0.05365    0.01797    0.01040    0.00692
C20A  1   -0.115833    0.151581    0.303544    11.00000    0.04070    0.05350 =
         0.06691    0.01417    0.01516   -0.00381
AFIX  43
H20A  2   -0.151291    0.159300    0.318112    11.00000   -1.20000
AFIX   0
C21A  1   -0.109015    0.114095    0.292108    11.00000    0.04909    0.05554 =
         0.08275    0.01464    0.01935   -0.00937
AFIX  43
H21A  2   -0.139367    0.095913    0.299200    11.00000   -1.20000
AFIX   0
C22A  1   -0.057902    0.101182    0.269858    11.00000    0.05039    0.05244 =
         0.07826    0.01012    0.01169   -0.00223
AFIX  43
H22A  2   -0.053561    0.074661    0.261538    11.00000   -1.20000
AFIX   0
C23A  1   -0.012701    0.129069    0.260123    11.00000    0.03633    0.04590 =
         0.05116    0.01052    0.00633   -0.00392
C24A  1   -0.022648    0.167267    0.272413    11.00000    0.03538    0.04670 =
         0.04860    0.01061    0.00553    0.00257
AFIX  43
H24A  2    0.006486    0.186215    0.265129    11.00000   -1.20000
AFIX   0
C25A  1   -0.010333    0.137077    0.158749    11.00000    0.04603    0.04428 =
         0.04833    0.00515   -0.00706    0.00173
AFIX  43
H25A  2   -0.045837    0.143286    0.174166    11.00000   -1.20000
AFIX   0
C26A  1   -0.009594    0.141213    0.110763    11.00000    0.05817    0.05284 =
         0.04688    0.00609   -0.01359    0.00454
AFIX  43
H26A  2   -0.044447    0.150496    0.093903    11.00000   -1.20000
AFIX   0
C27A  1    0.043199    0.131597    0.086719    11.00000    0.05699    0.04988 =
         0.03874    0.00283   -0.00990    0.00274
AFIX  43
H27A  2    0.042922    0.134742    0.054089    11.00000   -1.20000
AFIX   0
C28A  1    0.094121    0.117932    0.109990    11.00000    0.04619    0.04089 =
         0.03322    0.00175   -0.00268   -0.00035
AFIX  43
H28A  2    0.128165    0.110917    0.093232    11.00000   -1.20000
AFIX   0
C29A  1    0.096503    0.114047    0.160527    11.00000    0.03867    0.02933 =
         0.03276    0.00368    0.00099   -0.00499
C30A  1    0.150332    0.101572    0.186699    11.00000    0.03378    0.02756 =
         0.03326   -0.00045   -0.00075   -0.00416
C31A  1    0.151107    0.098291    0.236114    11.00000    0.03825    0.03040 =
         0.03477   -0.00091    0.00089   -0.00182
C32A  1    0.205358    0.086172    0.263823    11.00000    0.04183    0.04012 =
         0.03897   -0.00303    0.00084    0.00262
AFIX  43
H32A  2    0.241114    0.080746    0.248347    11.00000   -1.20000
AFIX   0
C33A  1    0.206255    0.082444    0.310713    11.00000    0.05193    0.04266 =
         0.04145    0.00012   -0.00010    0.00634
AFIX  43
H33A  2    0.242393    0.075415    0.327567    11.00000   -1.20000
AFIX   0
C34A  1    0.149934    0.089511    0.335300    11.00000    0.05299    0.05216 =
         0.04305    0.00826    0.00756    0.00432
AFIX  43
H34A  2    0.149738    0.085659    0.367805    11.00000   -1.20000
AFIX   0
C35A  1    0.097993    0.101615    0.311271    11.00000    0.04554    0.04617 =
         0.04088    0.00804    0.00919    0.00305
AFIX  43
H35A  2    0.062863    0.106984    0.327555    11.00000   -1.20000
AFIX   0
C36A  1    0.096643    0.106256    0.260682    11.00000    0.03875    0.03323 =
         0.03913    0.00450    0.00365   -0.00050
C37A  1    0.043357    0.118957    0.234297    11.00000    0.03770    0.03647 =
         0.04422    0.00550    0.00037   -0.00016
C38A  1    0.042993    0.123285    0.185489    11.00000    0.04149    0.02934 =
         0.04066    0.00450   -0.00179   -0.00352
C39A  1    0.312379    0.101242    0.145033    11.00000    0.04337    0.04580 =
         0.03838   -0.01452    0.00200   -0.00277
C40A  1    0.313093    0.068305    0.114909    11.00000    0.05111    0.05856 =
         0.04534   -0.02158    0.00441   -0.00060
C41A  1    0.259019    0.044299    0.110443    11.00000    0.05704    0.05019 =
         0.04782   -0.02698    0.00245    0.00022
C42A  1    0.207572    0.055570    0.134280    11.00000    0.04957    0.04091 =
         0.04924   -0.01575    0.00107   -0.00440
C43A  1    0.206633    0.090339    0.160918    11.00000    0.03990    0.03098 =
         0.03534   -0.00700    0.00237   -0.00221
C44A  1    0.259320    0.112543    0.165214    11.00000    0.04107    0.03506 =
         0.02977   -0.00928    0.00029   -0.00224
AFIX  43
H44A  2    0.259016    0.136059    0.182402    11.00000   -1.20000
AFIX   0
N1B   3    0.551996    0.168494    0.381503    11.00000    0.02910    0.04985 =
         0.04119   -0.00434   -0.00219    0.00442
C1B   1    0.593806    0.141268    0.367263    11.00000    0.03058    0.05378 =
         0.04393   -0.00215    0.00137    0.00846
AFIX  43
H1B   2    0.627166    0.150251    0.350968    11.00000   -1.20000
AFIX   0
C2B   1    0.589042    0.101964    0.375699    11.00000    0.03449    0.04657 =
         0.04829   -0.00291   -0.00362    0.01038
AFIX  43
H2B   2    0.618435    0.084505    0.365067    11.00000   -1.20000
AFIX   0
C3B   1    0.540509    0.087900    0.400088    11.00000    0.04170    0.03809 =
         0.04199   -0.00100   -0.00806    0.00594
AFIX  43
H3B   2    0.537719    0.060922    0.406608    11.00000   -1.20000
AFIX   0
C4B   1    0.494968    0.114024    0.415282    11.00000    0.03311    0.04000 =
         0.03921   -0.00154   -0.00764    0.00235
C5B   1    0.503268    0.154627    0.404490    11.00000    0.02876    0.04374 =
         0.03540   -0.00080   -0.00665   -0.00003
AFIX  43
H5B   2    0.473805    0.172690    0.413633    11.00000   -1.20000
AFIX   0
C6B   1    0.474785    0.142903    0.511383    11.00000    0.04108    0.03607 =
         0.05148    0.00011   -0.00287   -0.00040
AFIX  43
H6B   2    0.511726    0.148735    0.497744    11.00000   -1.20000
AFIX   0
C7B   1    0.463686    0.157855    0.554428    11.00000    0.04944    0.03476 =
         0.05051   -0.00708   -0.00158    0.00057
AFIX  43
H7B   2    0.493093    0.173946    0.569792    11.00000   -1.20000
AFIX   0
C8B   1    0.409463    0.149717    0.576116    11.00000    0.05550    0.03833 =
         0.05105    0.00125    0.00556    0.00359
AFIX  43
H8B   2    0.402991    0.160042    0.605911    11.00000   -1.20000
AFIX   0
C9B   1    0.366111    0.126877    0.554122    11.00000    0.04818    0.03731 =
         0.04384   -0.00298    0.00060    0.00549
AFIX  43
H9B   2    0.329061    0.122683    0.568359    11.00000   -1.20000
AFIX   0
C10B  1    0.375761    0.108895    0.509300    11.00000    0.03827    0.03436 =
         0.04406    0.00629   -0.00547    0.00759
C11B  1    0.332770    0.082286    0.488064    11.00000    0.03936    0.03719 =
         0.03546    0.01029   -0.00541    0.00502
C12B  1    0.343848    0.064817    0.444748    11.00000    0.03776    0.04151 =
         0.03791    0.00626   -0.00485    0.00117
C13B  1    0.303581    0.035222    0.422787    11.00000    0.03865    0.04822 =
         0.03497    0.00692   -0.00783   -0.00300
AFIX  43
H13B  2    0.269671    0.026701    0.438764    11.00000   -1.20000
AFIX   0
C14B  1    0.313230    0.019838    0.380813    11.00000    0.05020    0.05504 =
         0.04498    0.00621   -0.00735   -0.01115
AFIX  43
H14B  2    0.285533    0.001225    0.368075    11.00000   -1.20000
AFIX   0
C15B  1    0.364696    0.030873    0.354498    11.00000    0.04995    0.05440 =
         0.04002   -0.00120   -0.00839   -0.00825
AFIX  43
H15B  2    0.370959    0.019693    0.325104    11.00000   -1.20000
AFIX   0
C16B  1    0.405338    0.058982    0.374282    11.00000    0.04408    0.04865 =
         0.03215    0.00081   -0.01052   -0.00275
AFIX  43
H16B  2    0.438362    0.067291    0.357151    11.00000   -1.20000
AFIX   0
C17B  1    0.397729    0.075299    0.419892    11.00000    0.03610    0.03808 =
         0.03419    0.00285   -0.00715    0.00357
C18B  1    0.440686    0.102181    0.441192    11.00000    0.03267    0.03754 =
         0.03493   -0.00051   -0.00929    0.00459
C19B  1    0.430491    0.118222    0.486496    11.00000    0.03396    0.03436 =
         0.04057    0.00171   -0.00774    0.00513
N2B   3   -0.083373    0.225626    0.379945    11.00000    0.03807    0.04711 =
         0.06330    0.01460    0.01628    0.00604
C20B  1   -0.128007    0.238192    0.405776    11.00000    0.04139    0.05819 =
         0.06837    0.01156    0.01776    0.01147
AFIX  43
H20B  2   -0.158681    0.254146    0.391791    11.00000   -1.20000
AFIX   0
C21B  1   -0.130819    0.228604    0.452422    11.00000    0.04503    0.06166 =
         0.06524    0.01417    0.02293    0.00779
AFIX  43
H21B  2   -0.162479    0.238590    0.469836    11.00000   -1.20000
AFIX   0
C22B  1   -0.086628    0.204014    0.473972    11.00000    0.04794    0.06136 =
         0.06531    0.01490    0.02104    0.00487
AFIX  43
H22B  2   -0.088161    0.197129    0.505688    11.00000   -1.20000
AFIX   0
C23B  1   -0.038808    0.189653    0.445910    11.00000    0.03926    0.05026 =
         0.05418    0.01589    0.02007    0.00452
C24B  1   -0.038797    0.201715    0.400312    11.00000    0.03389    0.04099 =
         0.05385    0.01219    0.01949    0.00616
AFIX  43
H24B  2   -0.006951    0.193330    0.381996    11.00000   -1.20000
AFIX   0
C25B  1   -0.025609    0.109057    0.413642    11.00000    0.04035    0.04955 =
         0.04416    0.01312    0.00578   -0.00248
AFIX  43
H25B  2   -0.059774    0.123888    0.403403    11.00000   -1.20000
AFIX   0
C26B  1   -0.017919    0.071656    0.395484    11.00000    0.05402    0.04722 =
         0.04966    0.01685    0.00554   -0.00390
AFIX  43
H26B  2   -0.045543    0.061737    0.372298    11.00000   -1.20000
AFIX   0
C27B  1    0.033343    0.048131    0.412814    11.00000    0.05154    0.04368 =
         0.04252    0.01276    0.00834    0.00051
AFIX  43
H27B  2    0.038747    0.022889    0.400385    11.00000   -1.20000
AFIX   0
C28B  1    0.074396    0.061783    0.447044    11.00000    0.04497    0.04460 =
         0.04504    0.01140    0.01455    0.00488
AFIX  43
H28B  2    0.106248    0.045405    0.458332    11.00000   -1.20000
AFIX   0
C29B  1    0.069062    0.100362    0.465444    11.00000    0.04127    0.04612 =
         0.03662    0.01559    0.01167    0.00285
C30B  1    0.110292    0.115540    0.501568    11.00000    0.04364    0.04640 =
         0.04110    0.01686    0.01149   -0.00332
C31B  1    0.102289    0.153511    0.520249    11.00000    0.04653    0.05302 =
         0.04577    0.01484    0.01688   -0.00519
C32B  1    0.142705    0.167878    0.557491    11.00000    0.05147    0.05628 =
         0.05071    0.00767    0.01145   -0.01234
AFIX  43
H32B  2    0.174481    0.151737    0.569436    11.00000   -1.20000
AFIX   0
C33B  1    0.135645    0.204799    0.575899    11.00000    0.06405    0.06425 =
         0.05310    0.01295    0.01160   -0.01179
AFIX  43
H33B  2    0.161300    0.213376    0.601099    11.00000   -1.20000
AFIX   0
C34B  1    0.089876    0.229595    0.556812    11.00000    0.06714    0.06179 =
         0.06140    0.00722    0.01706   -0.00928
AFIX  43
H34B  2    0.086571    0.255182    0.568749    11.00000   -1.20000
AFIX   0
C35B  1    0.050521    0.217976    0.521970    11.00000    0.05683    0.05438 =
         0.05697    0.00743    0.01658   -0.00133
AFIX  43
H35B  2    0.020826    0.235621    0.509944    11.00000   -1.20000
AFIX   0
C36B  1    0.053340    0.177890    0.502366    11.00000    0.04646    0.04652 =
         0.05197    0.00749    0.01752   -0.00563
C37B  1    0.012127    0.164151    0.466260    11.00000    0.03781    0.05003 =
         0.04447    0.01816    0.01326   -0.00119
C38B  1    0.017835    0.125943    0.448131    11.00000    0.04125    0.04793 =
         0.04268    0.01818    0.00951    0.00241
C39B  1    0.273614    0.074915    0.511405    11.00000    0.04385    0.04131 =
         0.03988    0.01043   -0.00318   -0.00075
C40B  1    0.270602    0.048508    0.547749    11.00000    0.05420    0.04355 =
         0.05011    0.01100   -0.00647    0.00326
C41B  1    0.213973    0.042372    0.569049    11.00000    0.05931    0.04734 =
         0.04250    0.01832    0.00187    0.00248
C42B  1    0.162174    0.064122    0.554476    11.00000    0.05565    0.05333 =
         0.04527    0.01509    0.01263   -0.00043
C43B  1    0.164431    0.091299    0.516665    11.00000    0.04624    0.04937 =
         0.04065    0.01638    0.00357   -0.00109
C44B  1    0.220587    0.095009    0.495529    11.00000    0.04399    0.04559 =
         0.04042    0.01566   -0.00102   -0.00091
AFIX  43
H44B  2    0.222785    0.111725    0.469537    11.00000   -1.20000
AFIX   0
N1C   3    0.544743    0.240715    0.436040    11.00000    0.03737    0.03661 =
         0.03489    0.00236   -0.00812    0.00102
C1C   1    0.583141    0.229855    0.472471    11.00000    0.04121    0.04051 =
         0.03519    0.00530   -0.01015    0.00423
AFIX  43
H1C   2    0.615508    0.212771    0.466746    11.00000   -1.20000
AFIX   0
C2C   1    0.576437    0.242846    0.517088    11.00000    0.04869    0.05186 =
         0.04321    0.00431   -0.01745    0.00519
AFIX  43
H2C   2    0.603840    0.234655    0.541398    11.00000   -1.20000
AFIX   0
C3C   1    0.528507    0.268472    0.526553    11.00000    0.04913    0.04917 =
         0.04161   -0.00018   -0.01274    0.00361
AFIX  43
H3C   2    0.524267    0.278255    0.556921    11.00000   -1.20000
AFIX   0
C4C   1    0.486664    0.279321    0.489547    11.00000    0.03905    0.04070 =
         0.02908   -0.00241   -0.01363   -0.00010
C5C   1    0.497794    0.264912    0.444367    11.00000    0.03299    0.04489 =
         0.03742    0.00336   -0.01423    0.00242
AFIX  43
H5C   2    0.471430    0.272494    0.419117    11.00000   -1.20000
AFIX   0
C6C   1    0.489192    0.362479    0.462449    11.00000    0.05545    0.04902 =
         0.02865   -0.00145   -0.00747   -0.00464
AFIX  43
H6C   2    0.523269    0.346231    0.459174    11.00000   -1.20000
AFIX   0
C7C   1    0.491699    0.401284    0.448183    11.00000    0.07505    0.04941 =
         0.03918    0.00075    0.00518   -0.00891
AFIX  43
H7C   2    0.526905    0.411106    0.434973    11.00000   -1.20000
AFIX   0
C8C   1    0.440353    0.426282    0.453699    11.00000    0.08377    0.04834 =
         0.04844    0.00167    0.00634   -0.00599
AFIX  43
H8C   2    0.442059    0.452727    0.444428    11.00000   -1.20000
AFIX   0
C9C   1    0.388655    0.411976    0.472405    11.00000    0.07490    0.04452 =
         0.04376   -0.00170    0.00314    0.00482
AFIX  43
H9C   2    0.355218    0.428878    0.475095    11.00000   -1.20000
AFIX   0
C10C  1    0.383689    0.371728    0.488185    11.00000    0.06073    0.04083 =
         0.03276   -0.00573   -0.00222    0.00321
C11C  1    0.331239    0.357479    0.507766    11.00000    0.06208    0.04085 =
         0.03572   -0.00060    0.00409    0.00397
C12C  1    0.327494    0.316753    0.520160    11.00000    0.05617    0.03781 =
         0.04665    0.00022    0.00495    0.01226
C13C  1    0.275219    0.300873    0.539656    11.00000    0.06115    0.04812 =
         0.06772    0.00371    0.01266    0.00460
AFIX  43
H13C  2    0.242001    0.317443    0.544717    11.00000   -1.20000
AFIX   0
C14C  1    0.271359    0.260488    0.551874    11.00000    0.06132    0.05177 =
         0.08179    0.00555    0.01413    0.00369
AFIX  43
H14C  2    0.237041    0.250545    0.566209    11.00000   -1.20000
AFIX   0
C15C  1    0.321321    0.235404    0.541688    11.00000    0.05440    0.03857 =
         0.07367   -0.00080    0.00133    0.00489
AFIX  43
H15C  2    0.317634    0.208185    0.546251    11.00000   -1.20000
AFIX   0
C16C  1    0.373577    0.249858    0.525699    11.00000    0.04855    0.03290 =
         0.05770   -0.00384    0.00041    0.00581
AFIX  43
H16C  2    0.406598    0.232813    0.521945    11.00000   -1.20000
AFIX   0
C17C  1    0.379766    0.290527    0.514358    11.00000    0.05141    0.03334 =
         0.03709   -0.00281   -0.00337    0.00383
C18C  1    0.433106    0.306073    0.495747    11.00000    0.04745    0.03579 =
         0.02701   -0.00468   -0.01172    0.00077
C19C  1    0.435514    0.346425    0.482212    11.00000    0.05208    0.04153 =
         0.02459   -0.00810   -0.00872   -0.00245
N2C   3   -0.083775    0.296497    0.322502    11.00000    0.03287    0.03935 =
         0.07223    0.01436    0.01417    0.00959
C20C  1   -0.123137    0.321132    0.298123    11.00000    0.03665    0.05303 =
         0.08516    0.00554    0.00571    0.01036
AFIX  43
H20C  2   -0.150578    0.310526    0.275263    11.00000   -1.20000
AFIX   0
C21C  1   -0.123540    0.360252    0.306077    11.00000    0.05123    0.06118 =
         0.09183    0.00463    0.00834    0.01218
AFIX  43
H21C  2   -0.152865    0.376167    0.290343    11.00000   -1.20000
AFIX   0
C22C  1   -0.080770    0.377083    0.337437    11.00000    0.05722    0.05252 =
         0.08601    0.00151    0.01528    0.01248
AFIX  43
H22C  2   -0.080498    0.404384    0.342312    11.00000   -1.20000
AFIX   0
C23C  1   -0.036424    0.352210    0.362675    11.00000    0.04751    0.05163 =
         0.07130    0.00703    0.02314    0.00991
C24C  1   -0.040963    0.312181    0.352857    11.00000    0.04157    0.04555 =
         0.06701    0.01231    0.02282    0.01285
AFIX  43
H24C  2   -0.012848    0.295104    0.368083    11.00000   -1.20000
AFIX   0
C25C  1   -0.035123    0.329738    0.462604    11.00000    0.06917    0.06030 =
         0.07413   -0.00183    0.03400    0.00096
AFIX  43
H25C  2   -0.069340    0.323090    0.443231    11.00000   -1.20000
AFIX   0
C26C  1   -0.031736    0.316511    0.507067    11.00000    0.08072    0.06283 =
         0.08068    0.00231    0.03208   -0.00061
AFIX  43
H26C  2   -0.063177    0.300534    0.517486    11.00000   -1.20000
AFIX   0
C27C  1    0.015964    0.325650    0.537309    11.00000    0.08588    0.05968 =
         0.07459    0.00647    0.02891    0.00675
AFIX  43
H27C  2    0.015961    0.316009    0.568076    11.00000   -1.20000
AFIX   0
C28C  1    0.066475    0.349523    0.524028    11.00000    0.07870    0.05609 =
         0.06826    0.00319    0.02675    0.01272
AFIX  43
H28C  2    0.099009    0.355447    0.545405    11.00000   -1.20000
AFIX   0
C29C  1    0.064972    0.364258    0.475512    11.00000    0.06979    0.05190 =
         0.06022   -0.00283    0.03166    0.01242
C30C  1    0.111860    0.389546    0.460919    11.00000    0.06429    0.04262 =
         0.05624   -0.00144    0.02337    0.01155
C31C  1    0.107868    0.404215    0.414656    11.00000    0.05384    0.04422 =
         0.05445    0.00022    0.02052    0.00989
C32C  1    0.151857    0.431747    0.398184    11.00000    0.05257    0.05098 =
         0.05817   -0.00056    0.01517    0.01149
AFIX  43
H32C  2    0.183413    0.440196    0.419163    11.00000   -1.20000
AFIX   0
C33C  1    0.149871    0.446121    0.353608    11.00000    0.05643    0.05660 =
         0.05766    0.00089    0.01456    0.00345
AFIX  43
H33C  2    0.177947    0.465231    0.344812    11.00000   -1.20000
AFIX   0
C34C  1    0.103569    0.431386    0.319887    11.00000    0.05602    0.06251 =
         0.06033    0.00142    0.01282    0.00322
AFIX  43
H34C  2    0.103088    0.439867    0.288625    11.00000   -1.20000
AFIX   0
C35C  1    0.060552    0.405074    0.333745    11.00000    0.05058    0.05544 =
         0.05648    0.00199    0.01326    0.00298
AFIX  43
H35C  2    0.031300    0.395430    0.311583    11.00000   -1.20000
AFIX   0
C36C  1    0.059471    0.392160    0.381012    11.00000    0.04714    0.04777 =
         0.05832    0.00547    0.01877    0.00681
C37C  1    0.012324    0.366231    0.396649    11.00000    0.05333    0.04712 =
         0.06178    0.00267    0.02480    0.01283
C38C  1    0.012909    0.354268    0.443231    11.00000    0.06544    0.05171 =
         0.06680   -0.00212    0.02811    0.01008
C39C  1    0.275625    0.382128    0.513877    11.00000    0.07206    0.03620 =
         0.04679    0.00214    0.01318    0.01328
C40C  1    0.271699    0.409672    0.550527    11.00000    0.08089    0.05095 =
         0.04943   -0.00788    0.00656    0.01948
C41C  1    0.215839    0.429854    0.558670    11.00000    0.08553    0.05891 =
         0.05295   -0.01060    0.02110    0.02255
C42C  1    0.164945    0.423563    0.528951    11.00000    0.07558    0.05914 =
         0.06108   -0.00486    0.02251    0.01655
C43C  1    0.166032    0.397473    0.491783    11.00000    0.06836    0.04117 =
         0.05130   -0.00035    0.02131    0.01205
C44C  1    0.221920    0.377192    0.485224    11.00000    0.06994    0.03790 =
         0.04989    0.00219    0.01635    0.01244
AFIX  43
H44C  2    0.223024    0.359389    0.460187    11.00000   -1.20000
AFIX   0
N1D   3    0.560661    0.285138    0.353980    11.00000    0.02886    0.04328 =
         0.03331    0.00024   -0.00563    0.00036
C1D   1    0.600351    0.310656    0.375706    11.00000    0.03119    0.05496 =
         0.03724    0.00535   -0.00978   -0.00317
AFIX  43
H1D   2    0.630462    0.300853    0.397066    11.00000   -1.20000
AFIX   0
C2D   1    0.597642    0.350785    0.367219    11.00000    0.04238    0.05080 =
         0.04460    0.00136   -0.00884   -0.01021
AFIX  43
H2D   2    0.625231    0.367821    0.383090    11.00000   -1.20000
AFIX   0
C3D   1    0.553702    0.365789    0.334959    11.00000    0.04630    0.04774 =
         0.04385    0.00178   -0.00328   -0.00624
AFIX  43
H3D   2    0.551955    0.392837    0.328458    11.00000   -1.20000
AFIX   0
C4D   1    0.511912    0.339535    0.312272    11.00000    0.03444    0.04356 =
         0.03016   -0.00100    0.00439   -0.00008
C5D   1    0.518019    0.300404    0.323170    11.00000    0.02569    0.04373 =
         0.02986   -0.00058   -0.00435   -0.00321
AFIX  43
H5D   2    0.490540    0.282809    0.308131    11.00000   -1.20000
AFIX   0
C6D   1    0.528596    0.333077    0.212445    11.00000    0.03962    0.04683 =
         0.03992    0.00704    0.00476    0.00454
AFIX  43
H6D   2    0.560733    0.327877    0.234455    11.00000   -1.20000
AFIX   0
C7D   1    0.536933    0.327694    0.165008    11.00000    0.05036    0.05416 =
         0.04163   -0.00189    0.01295    0.00802
AFIX  43
H7D   2    0.574393    0.318710    0.154704    11.00000   -1.20000
AFIX   0
C8D   1    0.487413    0.336090    0.132202    11.00000    0.05184    0.05018 =
         0.03759    0.00057    0.01286    0.00177
AFIX  43
H8D   2    0.492665    0.332158    0.100155    11.00000   -1.20000
AFIX   0
C9D   1    0.432118    0.349807    0.146275    11.00000    0.04480    0.04237 =
         0.02693    0.00168    0.00533   -0.00354
AFIX  43
H9D   2    0.400878    0.355640    0.123739    11.00000   -1.20000
AFIX   0
C10D  1    0.421771    0.355312    0.195651    11.00000    0.03662    0.02732 =
         0.02646    0.00345    0.00384   -0.00123
C11D  1    0.364861    0.368220    0.210550    11.00000    0.03280    0.02658 =
         0.02662    0.00520    0.00305   -0.00293
C12D  1    0.354664    0.372748    0.259067    11.00000    0.03706    0.02768 =
         0.02945    0.00631   -0.00215    0.00508
C13D  1    0.296809    0.384200    0.277026    11.00000    0.03753    0.03414 =
         0.03589   -0.00005    0.00220    0.00888
AFIX  43
H13D  2    0.263676    0.389490    0.255953    11.00000   -1.20000
AFIX   0
C14D  1    0.289552    0.387424    0.323465    11.00000    0.04390    0.04399 =
         0.03976    0.00197    0.01112    0.01570
AFIX  43
H14D  2    0.251671    0.395323    0.334059    11.00000   -1.20000
AFIX   0
C15D  1    0.338086    0.379101    0.356558    11.00000    0.05332    0.05150 =
         0.03250   -0.00388    0.00582    0.01434
AFIX  43
H15D  2    0.331543    0.381046    0.388672    11.00000   -1.20000
AFIX   0
C16D  1    0.393638    0.368409    0.342603    11.00000    0.04892    0.04968 =
         0.02935    0.00208   -0.00026    0.00903
AFIX  43
H16D  2    0.425484    0.363768    0.365048    11.00000   -1.20000
AFIX   0
C17D  1    0.404421    0.364048    0.293168    11.00000    0.03839    0.03656 =
         0.02598    0.00123   -0.00220    0.00626
C18D  1    0.461762    0.351479    0.277825    11.00000    0.03655    0.03723 =
         0.03093   -0.00044    0.00155    0.00321
C19D  1    0.470249    0.346740    0.228117    11.00000    0.03938    0.03389 =
         0.03222    0.00482    0.00498    0.00159
N2D   3   -0.074443    0.248515    0.239649    11.00000    0.03396    0.04430 =
         0.06171    0.01485   -0.00034   -0.00040
C20D  1   -0.111682    0.232892    0.205831    11.00000    0.03830    0.04944 =
         0.07016    0.01640   -0.00010   -0.00767
AFIX  43
H20D  2   -0.144703    0.217539    0.214705    11.00000   -1.20000
AFIX   0
C21D  1   -0.103726    0.238321    0.158834    11.00000    0.03789    0.05351 =
         0.06390    0.01509   -0.00508   -0.00899
AFIX  43
H21D  2   -0.131119    0.227144    0.136348    11.00000   -1.20000
AFIX   0
C22D  1   -0.055375    0.260222    0.145278    11.00000    0.03864    0.04740 =
         0.05691    0.01312   -0.00169   -0.00153
AFIX  43
H22D  2   -0.049381    0.264250    0.113353    11.00000   -1.20000
AFIX   0
C23D  1   -0.014432    0.276774    0.179726    11.00000    0.03206    0.03887 =
         0.04595    0.01430   -0.00076    0.00074
C24D  1   -0.025839    0.271046    0.226738    11.00000    0.02698    0.04211 =
         0.05163    0.01449    0.00358    0.00241
AFIX  43
H24D  2   -0.000062    0.282695    0.249972    11.00000   -1.20000
AFIX   0
C25D  1   -0.006588    0.362181    0.193255    11.00000    0.04260    0.04551 =
         0.04816    0.00858    0.00247    0.00206
AFIX  43
H25D  2   -0.043377    0.348987    0.197765    11.00000   -1.20000
AFIX   0
C26D  1   -0.001728    0.401843    0.202954    11.00000    0.05007    0.04807 =
         0.05772    0.00253    0.00455    0.00936
AFIX  43
H26D  2   -0.034783    0.415083    0.215359    11.00000   -1.20000
AFIX   0
C27D  1    0.052882    0.423180    0.194424    11.00000    0.05548    0.04598 =
         0.05964    0.00731    0.00322    0.00271
AFIX  43
H27D  2    0.054884    0.450277    0.200589    11.00000   -1.20000
AFIX   0
C28D  1    0.102646    0.404112    0.177171    11.00000    0.04565    0.04330 =
         0.05566    0.00656    0.00010   -0.00143
AFIX  43
H28D  2    0.138374    0.418279    0.172008    11.00000   -1.20000
AFIX   0
C29D  1    0.099958    0.362593    0.167070    11.00000    0.03955    0.03787 =
         0.03914    0.00460   -0.00008   -0.00323
C30D  1    0.150203    0.342352    0.149631    11.00000    0.03925    0.04042 =
         0.03111    0.00442   -0.00199   -0.00840
C31D  1    0.146462    0.300891    0.141122    11.00000    0.03461    0.04217 =
         0.03184    0.00071   -0.00114   -0.00403
C32D  1    0.196701    0.280263    0.122385    11.00000    0.03889    0.04723 =
         0.03772   -0.00425    0.00526   -0.00644
AFIX  43
H32D  2    0.231207    0.294283    0.113751    11.00000   -1.20000
AFIX   0
C33D  1    0.194708    0.239813    0.116928    11.00000    0.04251    0.04841 =
         0.05452   -0.00666    0.00186   -0.00262
AFIX  43
H33D  2    0.228156    0.226353    0.105434    11.00000   -1.20000
AFIX   0
C34D  1    0.141338    0.218633    0.128916    11.00000    0.04725    0.04230 =
         0.05802   -0.00221   -0.00324   -0.00666
AFIX  43
H34D  2    0.140126    0.191199    0.125314    11.00000   -1.20000
AFIX   0
C35D  1    0.092676    0.237558    0.145344    11.00000    0.03801    0.04105 =
         0.04508    0.00590   -0.00318   -0.01206
AFIX  43
H35D  2    0.058398    0.222991    0.153316    11.00000   -1.20000
AFIX   0
C36D  1    0.092445    0.279703    0.150848    11.00000    0.03579    0.04110 =
         0.03596    0.00467   -0.00183   -0.00928
C37D  1    0.041716    0.300279    0.168021    11.00000    0.03147    0.03696 =
         0.03557    0.00978   -0.00149   -0.00513
C38D  1    0.043966    0.341192    0.176438    11.00000    0.03450    0.04104 =
         0.03832    0.00895   -0.00110   -0.00489
C39D  1    0.313505    0.377873    0.175415    11.00000    0.03396    0.03036 =
         0.02540    0.00666    0.00223   -0.00105
C40D  1    0.317514    0.409842    0.144978    11.00000    0.03261    0.03420 =
         0.02545    0.00628    0.00498   -0.00262
C41D  1    0.269982    0.417229    0.111555    11.00000    0.03435    0.03539 =
         0.02258    0.00754    0.00184   -0.00177
C42D  1    0.216951    0.394909    0.111472    11.00000    0.04005    0.04631 =
         0.02649    0.00769   -0.00494   -0.00251
C43D  1    0.209385    0.363895    0.143083    11.00000    0.03524    0.03949 =
         0.03184    0.00682   -0.00105   -0.00349
C44D  1    0.259323    0.355441    0.174220    11.00000    0.03703    0.03362 =
         0.02692    0.00422   -0.00092   -0.00298
AFIX  43
H44D  2    0.256526    0.334155    0.194911    11.00000   -1.20000
AFIX   0
same O1B > C53B
O1A   4    0.362816    0.054064    0.092044    11.00000    0.06136    0.07849 =
         0.05766   -0.03007    0.01578    0.00145
C45A  1    0.400546    0.082862    0.068459    11.00000    0.08154    0.09115 =
         0.07771   -0.03413    0.02496   -0.00902
AFIX  23
H45A  2    0.435867    0.069910    0.055631    11.00000   -1.20000
H45B  2    0.415150    0.103160    0.090569    11.00000   -1.20000
AFIX   0
C46A  1    0.360940    0.100806    0.029805    11.00000    0.11107    0.10610 =
         0.09787   -0.03027    0.02352   -0.02288
AFIX  23
H46A  2    0.319252    0.104530    0.039616    11.00000   -1.20000
H46B  2    0.377205    0.126228    0.020282    11.00000   -1.20000
AFIX   0
O2A   4    0.362567    0.072240   -0.008235    11.00000    0.13267    0.12684 =
         0.09773   -0.03214    0.01802   -0.01718
C47A  1    0.328072    0.086665   -0.049552    11.00000    0.15812    0.14940 =
         0.13905    0.00380    0.01331   -0.01833
AFIX  33
H47A  2    0.329569    0.067417   -0.074462    11.00000   -1.50000
H47B  2    0.286066    0.090984   -0.042017    11.00000   -1.50000
H47C  2    0.345627    0.111191   -0.059669    11.00000   -1.50000
AFIX   0
O3A   4    0.257567    0.010047    0.084524    11.00000    0.06830    0.06341 =
         0.06290   -0.03871    0.00270    0.00584
C48A  1    0.255561    0.014207    0.033332    11.00000    0.07638    0.08193 =
         0.06393   -0.03399    0.00259   -0.00190
AFIX  23
H48A  2    0.258227   -0.011865    0.019043    11.00000   -1.20000
H48B  2    0.290839    0.029537    0.024303    11.00000   -1.20000
AFIX   0
C49A  1    0.198320    0.034075    0.015031    11.00000    0.08849    0.08307 =
         0.06969   -0.02463   -0.00093   -0.01007
AFIX  23
H49A  2    0.193195    0.058902    0.031730    11.00000   -1.20000
H49B  2    0.201538    0.040072   -0.018249    11.00000   -1.20000
AFIX   0
O4A   4    0.145139    0.008959    0.021103    11.00000    0.08114    0.07594 =
         0.08219   -0.01570   -0.01560   -0.01196
C50A  1    0.089462    0.029343    0.006013    11.00000    0.09807    0.08734 =
         0.10437   -0.00489   -0.02096   -0.00618
AFIX  33
H50A  2    0.054779    0.012329    0.010265    11.00000   -1.50000
H50B  2    0.085409    0.053009    0.024481    11.00000   -1.50000
H50C  2    0.091051    0.036291   -0.026773    11.00000   -1.50000
AFIX   0
O5A   4    0.153041    0.033441    0.130834    11.00000    0.06072    0.04348 =
         0.07368   -0.01856    0.00341   -0.00719
C51A  1    0.159423   -0.007484    0.147095    11.00000    0.09070    0.06373 =
         0.08603   -0.01397    0.01782   -0.00824
AFIX  23
H51A  2    0.186782   -0.021417    0.126751    11.00000   -1.20000
H51B  2    0.119516   -0.020310    0.143958    11.00000   -1.20000
AFIX   0
C52A  1    0.183802   -0.011391    0.197136    11.00000    0.10499    0.09900 =
         0.10843   -0.01392    0.01191   -0.00103
AFIX  23
H52A  2    0.161722    0.007101    0.216343    11.00000   -1.20000
H52B  2    0.174613   -0.037944    0.208000    11.00000   -1.20000
AFIX   0
O6A   4    0.249321   -0.004412    0.205582    11.00000    0.10884    0.11613 =
         0.10672   -0.01843    0.00577   -0.00100
C53A  1    0.266086   -0.015798    0.253488    11.00000    0.09642    0.06950 =
         0.04595   -0.01082    0.00852   -0.00431
AFIX  33
H53A  2    0.309312   -0.011395    0.259765    11.00000   -1.50000
H53B  2    0.243177   -0.000187    0.274862    11.00000   -1.50000
H53C  2    0.256949   -0.043404    0.257787    11.00000   -1.50000
AFIX   0
same O1C > C53C
O1B   4    0.322555    0.028001    0.560892    11.00000    0.06198    0.05656 =
         0.05009    0.01738   -0.00741    0.00923
C45B  1    0.342450    0.025632    0.610837    11.00000    0.08316    0.08003 =
         0.07018    0.00883   -0.01924    0.01526
AFIX  23
H45C  2    0.338168   -0.001343    0.622195    11.00000   -1.20000
H45D  2    0.317337    0.042893    0.629372    11.00000   -1.20000
AFIX   0
C46B  1    0.408062    0.038199    0.615635    11.00000    0.08687    0.07874 =
         0.09126   -0.00671   -0.02205    0.01132
AFIX  23
H46C  2    0.412727    0.063851    0.600675    11.00000   -1.20000
H46D  2    0.420460    0.040889    0.648852    11.00000   -1.20000
AFIX   0
O2B   4    0.447071    0.009501    0.593952    11.00000    0.08467    0.06663 =
         0.11718   -0.00050   -0.02338    0.01332
C47B  1    0.500708    0.024922    0.572428    11.00000    0.12047    0.08612 =
         0.12633    0.01266   -0.02141   -0.01952
AFIX  33
H47D  2    0.523200    0.003453    0.559183    11.00000   -1.50000
H47E  2    0.488232    0.043282    0.547862    11.00000   -1.50000
H47F  2    0.526442    0.038308    0.595895    11.00000   -1.50000
AFIX   0
O3B   4    0.210923    0.014266    0.605257    11.00000    0.08003    0.06310 =
         0.05361    0.02424    0.00978   -0.00113
C48B  1    0.174403   -0.020492    0.591638    11.00000    0.11447    0.08664 =
         0.09072    0.01544    0.01146   -0.00631
AFIX  23
H48C  2    0.165569   -0.020344    0.557732    11.00000   -1.20000
H48D  2    0.135607   -0.019790    0.607066    11.00000   -1.20000
AFIX   0
C49B  1    0.208570   -0.057255    0.605456    11.00000    0.14641    0.12678 =
         0.15079    0.00806    0.00134   -0.00794
AFIX  23
H49C  2    0.247405   -0.056861    0.590068    11.00000   -1.20000
H49D  2    0.218094   -0.056097    0.639249    11.00000   -1.20000
AFIX   0
O4B   4    0.179307   -0.095015    0.595108    11.00000    0.16555    0.16484 =
         0.17132    0.00437    0.00565    0.00075
C50B  1    0.217334   -0.130098    0.591651    11.00000    0.16956    0.17205 =
         0.18749    0.00846    0.00559    0.01918
AFIX  33
H50D  2    0.191657   -0.152733    0.584681    11.00000   -1.50000
H50E  2    0.245366   -0.126538    0.566875    11.00000   -1.50000
H50F  2    0.240176   -0.134268    0.621109    11.00000   -1.50000
AFIX   0
O5B   4    0.107811    0.057487    0.575474    11.00000    0.06996    0.07281 =
         0.05827    0.01717    0.02384    0.00007
C51B  1    0.107079    0.077133    0.621230    11.00000    0.09941    0.08492 =
         0.08996    0.00713    0.02967    0.00160
AFIX  23
H51C  2    0.102456    0.105526    0.616591    11.00000   -1.20000
H51D  2    0.145882    0.072491    0.638713    11.00000   -1.20000
AFIX   0
C52B  1    0.055935    0.062093    0.648826    11.00000    0.12355    0.10367 =
         0.11337    0.00837    0.02743   -0.00048
AFIX  23
H52C  2    0.052776    0.078176    0.677007    11.00000   -1.20000
H52D  2    0.017606    0.064616    0.630069    11.00000   -1.20000
AFIX   0
O6B   4    0.064777    0.021119    0.662387    11.00000    0.15963    0.14352 =
         0.14653    0.00303    0.02034   -0.00222
C53B  1    0.103550    0.018078    0.705148    11.00000    0.18454    0.17692 =
         0.17753   -0.00849   -0.00437    0.00280

same O1D > C53D
O1C   4    0.324506    0.414239    0.580193    11.00000    0.09458    0.06045 =
         0.06134   -0.01335    0.00070    0.01740
C45C  1    0.349101    0.454579    0.582534    11.00000    0.10517    0.08491 =
         0.09144   -0.00837   -0.00299    0.00218
AFIX  23
H45E  2    0.325203    0.471477    0.602420    11.00000   -1.20000
H45F  2    0.350479    0.466340    0.551345    11.00000   -1.20000
AFIX   0
C46C  1    0.412067    0.447501    0.603935    11.00000    0.13569    0.12605 =
         0.14060   -0.00161    0.00024   -0.00480
AFIX  23
H46E  2    0.409576    0.434400    0.634276    11.00000   -1.20000
H46F  2    0.435076    0.430575    0.583465    11.00000   -1.20000
AFIX   0
O2C   4    0.442516    0.485343    0.609972    11.00000    0.15416    0.15799 =
         0.16699   -0.00153    0.00146    0.00676
C47C  1    0.506163    0.480932    0.627051    11.00000    0.14995    0.18999 =
         0.18467   -0.00321   -0.00269    0.02391
AFIX  33
H47G  2    0.524790    0.506661    0.630607    11.00000   -1.50000
H47H  2    0.507698    0.467610    0.657048    11.00000   -1.50000
H47I  2    0.528091    0.465607    0.604793    11.00000   -1.50000
AFIX   0
O3C   4    0.216033    0.456792    0.595172    11.00000    0.10789    0.08537 =
         0.07181   -0.02473    0.01571    0.02641
C48C  1    0.214014    0.439022    0.641769    11.00000    0.12208    0.11321 =
         0.09534   -0.01357    0.01174    0.01416
AFIX  23
H48E  2    0.232289    0.456988    0.665264    11.00000   -1.20000
H48F  2    0.237590    0.414573    0.642761    11.00000   -1.20000
AFIX   0
C49C  1    0.149457    0.430576    0.652744    11.00000    0.15097    0.14698 =
         0.13497   -0.00304    0.00464   -0.00252
AFIX  23
H49E  2    0.147990    0.427013    0.686652    11.00000   -1.20000
H49F  2    0.124921    0.453804    0.644374    11.00000   -1.20000
AFIX   0
O4C   4    0.120548    0.396415    0.629849    11.00000    0.17754    0.17956 =
         0.17067   -0.00010    0.00843   -0.00377
C50C  1    0.054491    0.401602    0.632529    11.00000    0.19096    0.21781 =
         0.19804    0.01534    0.00664   -0.00802
AFIX  33
H50G  2    0.033524    0.379476    0.617675    11.00000   -1.50000
H50H  2    0.044271    0.403084    0.665064    11.00000   -1.50000
H50I  2    0.042055    0.425671    0.616619    11.00000   -1.50000
AFIX   0
O5C   4    0.110815    0.442134    0.538170    11.00000    0.08587    0.06938 =
         0.07802   -0.01220    0.02893    0.02125
C51C  1    0.105764    0.484346    0.527485    11.00000    0.09112    0.08772 =
         0.08711   -0.01236    0.01286    0.01949
AFIX  23
H51E  2    0.100828    0.488212    0.493572    11.00000   -1.20000
H51F  2    0.142884    0.497979    0.538840    11.00000   -1.20000
AFIX   0
C52C  1    0.051631    0.500820    0.550897    11.00000    0.10493    0.09893 =
         0.09822   -0.02133    0.01107    0.01940
AFIX  23
H52E  2    0.045460    0.528300    0.541595    11.00000   -1.20000
H52F  2    0.014994    0.486002    0.541011    11.00000   -1.20000
AFIX   0
O6C   4    0.061583    0.498331    0.601974    11.00000    0.11069    0.12079 =
         0.11151   -0.01712    0.02467    0.01940
C53C  1    0.004852    0.509821    0.622443    11.00000    0.13137    0.13562 =
         0.15088   -0.02067    0.05467    0.02330
AFIX  33
H53G  2    0.009793    0.508511    0.656276    11.00000   -1.50000
H53H  2   -0.005524    0.536463    0.613029    11.00000   -1.50000
H53I  2   -0.027466    0.492134    0.611645    11.00000   -1.50000
AFIX   0
same O1A > C53A
O1D   4    0.370470    0.431714    0.146610    11.00000    0.03245    0.03641 =
         0.03853    0.00790    0.00701   -0.00128
C45D  1    0.363989    0.473653    0.158116    11.00000    0.05269    0.05138 =
         0.05652    0.00879    0.00767   -0.00861
AFIX  23
H45G  2    0.327347    0.477807    0.175634    11.00000   -1.20000
H45H  2    0.360430    0.489346    0.129397    11.00000   -1.20000
AFIX   0
C46D  1    0.419533    0.485634    0.187131    11.00000    0.10637    0.09995 =
         0.09980    0.00507    0.00443   -0.00136
AFIX  23
H46G  2    0.456446    0.479488    0.170734    11.00000   -1.20000
H46H  2    0.418790    0.513938    0.193372    11.00000   -1.20000
AFIX   0
O2D   4    0.418596    0.463502    0.231019    11.00000    0.14153    0.13847 =
         0.13187    0.00318   -0.00382    0.00109
C47D  1    0.473227    0.467084    0.261992    11.00000    0.17619    0.20316 =
         0.18192    0.01127   -0.03866   -0.00580
AFIX  33
H47J  2    0.468358    0.451507    0.289940    11.00000   -1.50000
H47K  2    0.508257    0.457712    0.245952    11.00000   -1.50000
H47L  2    0.479314    0.494409    0.270635    11.00000   -1.50000
AFIX   0
O3D   4    0.275108    0.449585    0.081411    11.00000    0.04174    0.04026 =
         0.02520    0.01551    0.00307    0.00227
C48D  1    0.288631    0.437674    0.033774    11.00000    0.05525    0.05525 =
         0.02978    0.00914    0.00520    0.00288
AFIX  23
H48G  2    0.278735    0.459368    0.012196    11.00000   -1.20000
H48H  2    0.262855    0.415249    0.024399    11.00000   -1.20000
AFIX   0
C49D  1    0.354356    0.426531    0.029967    11.00000    0.05460    0.04940 =
         0.03984    0.00119    0.00532   -0.00294
AFIX  23
H49G  2    0.365502    0.406601    0.053584    11.00000   -1.20000
H49H  2    0.360100    0.415135   -0.000952    11.00000   -1.20000
AFIX   0
O4D   4    0.393977    0.460755    0.036769    11.00000    0.05331    0.04799 =
         0.05778    0.00157    0.02049   -0.00392
C50D  1    0.457168    0.450354    0.030775    11.00000    0.05287    0.06694 =
         0.08962   -0.02236    0.01482   -0.00347
AFIX  33
H50J  2    0.482555    0.473468    0.035440    11.00000   -1.50000
H50K  2    0.469709    0.430402    0.053459    11.00000   -1.50000
H50L  2    0.461452    0.440246   -0.000579    11.00000   -1.50000
AFIX   0
O5D   4    0.170578    0.405458    0.078541    11.00000    0.04823    0.05709 =
         0.03596    0.00871   -0.01463   -0.00239
C51D  1    0.141598    0.374216    0.049534    11.00000    0.06139    0.06941 =
         0.05736    0.00984   -0.00705   -0.00648
AFIX  23
H51G  2    0.102908    0.366541    0.062483    11.00000   -1.20000
H51H  2    0.168130    0.351075    0.049594    11.00000   -1.20000
AFIX   0
C52D  1    0.130384    0.388911    0.000224    11.00000    0.06779    0.07447 =
         0.05884    0.00361   -0.00775   -0.00935
AFIX  23
H52G  2    0.169319    0.396475   -0.012407    11.00000   -1.20000
H52H  2    0.113058    0.367597   -0.019242    11.00000   -1.20000
AFIX   0
O6D   4    0.088985    0.422597   -0.002396    11.00000    0.07440    0.08188 =
         0.06781    0.01333   -0.01959   -0.01033
C53D  1    0.122962    0.459436   -0.002510    11.00000    0.09338    0.07725 =
         0.09738    0.02155   -0.02853   -0.01207
AFIX  33
H53J  2    0.094694    0.481326   -0.004260    11.00000   -1.50000
H53K  2    0.148554    0.461417    0.025995    11.00000   -1.50000
H53L  2    0.148219    0.460044   -0.029340    11.00000   -1.50000
AFIX   0
same S1B > S8B
S1A   6    0.128602    0.186659    0.374555    11.00000    0.10148    0.10324 =
         0.12952    0.01046    0.04695    0.00751
S2A   6    0.178286    0.193099    0.314908    11.00000    0.09051    0.09855 =
         0.10281    0.00965    0.02108    0.00452
S3A   6    0.127249    0.225420    0.266336    11.00000    0.08843    0.10452 =
         0.10125    0.00538   -0.00698   -0.01165
S4A   6    0.162852    0.281878    0.265946    11.00000    0.10306    0.10726 =
         0.12033    0.02241    0.01368   -0.01117
S5A   6    0.119787    0.315511    0.312244    11.00000    0.09529    0.11082 =
         0.15589    0.00581   -0.00515    0.02431
S6A   6    0.165663    0.312656    0.377551    11.00000    0.14605    0.09717 =
         0.16659   -0.02166   -0.02052    0.02845
S7A   6    0.118762    0.276307    0.420114    11.00000    0.16275    0.13832 =
         0.15189   -0.02776    0.01448    0.06263
S8A   6    0.162178    0.222486    0.425743    11.00000    0.14480    0.12371 =
         0.15079   -0.00317    0.02741    0.02003
same S1A > S8A
S1B   6    0.299972    0.150589    0.372045    11.00000    0.10249    0.07612 =
         0.09779    0.01383    0.01655    0.01030
S2B   6    0.360145    0.146600    0.317879    11.00000    0.07288    0.07825 =
         0.10145   -0.00627    0.01187    0.00965
S3B   6    0.326818    0.183003    0.264794    11.00000    0.08260    0.10324 =
         0.08104   -0.00640    0.01174    0.00382
S4B   6    0.370821    0.237031    0.269880    11.00000    0.09712    0.11959 =
         0.14578    0.03628   -0.00615   -0.01566
S5B   6    0.319298    0.275379    0.304328    11.00000    0.11793    0.09017 =
         0.15648    0.00970   -0.03944    0.00197
S6B   6    0.352013    0.277318    0.373324    11.00000    0.12845    0.09519 =
         0.17017   -0.01310   -0.06039    0.00324
S7B   6    0.296916    0.244007    0.409040    11.00000    0.14405    0.11238 =
         0.16664   -0.01733   -0.03476    0.01379
S8B   6    0.336769    0.189111    0.421997    11.00000    0.10435    0.11946 =
         0.09184   -0.00161   -0.01795    0.04023
O1W   4    0.697901    0.221830    0.394756    11.00000    0.02371    0.13853 =
         0.06315    0.01580   -0.00356   -0.00927
O2W   4   -0.190669    0.179051    0.548417    11.00000    0.15901    0.14887 =
         0.13590    0.00049    0.08446   -0.02263
O3W   4    0.151915    0.535157    0.660504    11.00000    0.15914    0.08348 =
         0.11620    0.00936   -0.00224    0.02190
O4W   4   -0.218879    0.231709    0.281895    11.00000    0.07675    0.21593 =
         0.26406   -0.00090    0.00888    0.02969
O5W   4   -0.182977    0.336392    0.176515    11.00000    0.27472    0.30789 =
         0.23993   -0.00382    0.13642   -0.01614
O6W   4    0.196455    0.161537    0.016909    11.00000    0.17429    0.21308 =
         0.27188   -0.00188    0.11020    0.02544
O7W   4    0.290959    0.165984   -0.109111    11.00000    0.19182    0.16961 =
         0.19186    0.00634    0.02610   -0.00713
O8W   4    0.680731    0.321406    0.259494    11.00000    0.10744    0.14754 =
         0.16200    0.00071    0.00581    0.00425
O9W   4    0.734001    0.233370    0.502336    11.00000    0.08898    0.28912 =
         0.15444   -0.02637    0.03256    0.01132

O11W  4   -0.254851    0.275031    0.184897    11.00000    0.15327    0.25599 =
         0.18934    0.01236    0.04543    0.00713
HKLF 4

REM  p21n_a.res in P2(1)/n
REM R1 =  0.1355 for   21447 Fo > 4sig(Fo)  and  0.1955 for all   36442 data
REM   2449 parameters refined using   3712 restraints

END

WGHT      0.2000      0.0000

REM Highest difference peak  3.141,  deepest hole -1.164,  1-sigma level  0.174
Q1    1   0.2273 -0.0262  0.2964  11.00000  0.05    3.14
Q2    1  -0.2608  0.2831  0.3338  11.00000  0.05    3.10
Q3    1   0.3357  0.4789  0.2083  11.00000  0.05    2.04
Q4    1   0.3804  0.2181  0.4007  11.00000  0.05    2.04
Q5    1   0.1970  0.1699 -0.0408  11.00000  0.05    1.87
Q6    1   0.1491  0.1702 -0.0120  11.00000  0.05    1.83
Q7    1  -0.0701  0.2510  0.3255  11.00000  0.05    1.82
Q8    1  -0.2222  0.3215  0.1308  11.00000  0.05    1.77
Q9    1   0.2056  0.1523  0.0432  11.00000  0.05    1.66
Q10   1   0.5605  0.2384  0.3669  11.00000  0.05    1.62
;
_shelx_res_checksum    3620

_shelx_hkl_file
;
   2   0   0   54.19    5.70
  -2   0   0   51.19    5.70
  -3   0   0    2.50    2.30
   3   0   0    0.90    2.30
   4   0   0 3536.85  333.57
  -4   0   0 3493.15  333.47
   5   0   0   -0.20    3.70
  -5   0   0    1.10    3.70
   6   0   0    4.20    4.80
  -6   0   0    4.10    4.20
  -7   0   0   -0.10    4.50
  -8   0   0   56.99   10.50
  -9   0   0    2.10    5.50
 -10   0   0  157.18   19.50
 -11   0   0   -0.60    7.30
 -12   0   0   40.80   12.00
  12   0   0   65.49    8.60
  13   0   0    4.10    4.80
 -13   0   0   14.40   10.90
 -13   0   0   12.50    4.40
 -14   0   0   98.19   12.90
  14   0   0  112.29   14.00
  15   0   0   -0.20    5.30
 -15   0   0    5.70    4.20
  16   0   0   11.10    5.40
 -17   0   0    3.60    4.80
  17   0   0    5.60    5.30
 -18   0   0    7.30    5.10
  18   0   0    5.20    5.40
 -19   0   0    5.20    4.70
 -19   0   0   -1.20    5.00
  19   0   0    7.30    5.50
  20   0   0    2.50    5.60
 -20   0   0   -1.60    4.60
 -20   0   0   -4.90    4.50
 -21   0   0    0.50    6.90
  21   0   0    7.50    5.90
 -22   0   0    0.10    4.20
  22   0   0    7.30    5.60
 -23   0   0    5.50    4.50
  23   0   0   -1.80    5.10
 -24   0   0    7.00    5.00
  24   0   0   -1.10    4.70
  25   0   0   -0.90    4.60
   2  -1   0   14.60    2.80
  -2  -1   0   16.30    2.80
   2   1   0   14.30    2.40
  -2   1   0   15.50    2.90
  -3  -1   0   11.20    2.80
   3  -1   0   13.10    2.80
   3   1   0    6.80    2.40
  -3   1   0    8.90    2.30
   4  -1   0  137.59   15.50
  -4  -1   0  151.68   15.50
   4   1   0  146.19   15.50
  -4   1   0  165.78   15.60
  -5  -1   0  101.09   11.70
   5  -1   0   99.19   11.80
  -5   1   0  102.69   11.70
   5   1   0   99.39   11.80
  -6  -1   0   14.10    4.80
   6  -1   0   18.50    5.80
  -6   1   0   13.60    4.60
   6   1   0   14.20    5.60
   7  -1   0   74.89   13.30
  -7  -1   0   70.29   11.40
  -7   1   0   87.99   11.50
  -8   1   0   58.49   10.40
  -9  -1   0   19.80    6.20
  -9   1   0   13.70    5.90
 -10  -1   0   -5.20    5.80
 -10   1   0   -0.10    5.90
 -11  -1   0   -6.10    7.10
  11   1   0    8.00    5.10
 -11   1   0   -9.00    7.00
  12  -1   0   44.60    6.90
 -12  -1   0   31.00   10.70
  12   1   0   48.90    7.50
 -12   1   0   35.90   11.40
 -13  -1   0    4.80    4.20
 -13  -1   0    5.20    9.40
  13  -1   0    4.00    4.90
 -13   1   0    1.30    4.10
  13   1   0    7.80    4.70
  14  -1   0  359.16   31.50
 -14  -1   0  266.17   30.80
 -14   1   0  279.17   30.80
  14   1   0  339.17   31.60
  15  -1   0    1.60    5.50
 -15  -1   0    8.30    4.30
  15   1   0    3.40    5.40
 -15   1   0    4.10    4.00
  16  -1   0  186.38   20.40
  16   1   0  184.08   20.50
 -17  -1   0   49.00    7.60
  17  -1   0   49.60    8.40
  17   1   0   47.80    7.90
 -18  -1   0   79.89   12.60
  18  -1   0   69.99   13.00
 -18   1   0   82.49   12.40
  18   1   0   89.19   13.00
 -18   1   0   93.19   12.20
  19  -1   0    1.30    5.50
 -19  -1   0   -4.80    4.90
 -19   1   0    4.50    5.00
  19   1   0    6.90    5.50
 -19   1   0    2.40    4.60
  20  -1   0   97.99   15.50
 -20  -1   0  121.69   15.10
 -20   1   0  133.79   14.40
  20   1   0  119.69   15.90
  21  -1   0    2.90    5.60
 -21  -1   0   15.70    6.90
 -21   1   0    9.50    5.60
  21   1   0    3.90    5.70
  22  -1   0  213.08   20.00
 -22  -1   0  165.18   18.80
 -22   1   0  158.18   18.80
  23  -1   0    0.80    4.90
 -23  -1   0    6.80    4.40
 -23   1   0   -0.90    4.50
  23   1   0   -3.00    5.00
 -24  -1   0   10.20    5.20
  24  -1   0   23.40    5.70
 -24   1   0   20.50    5.50
  24   1   0   29.10    5.70
  25  -1   0   -6.70    4.60
  25   1   0   -1.10    4.60
   1  -2   0   12.30    1.90
  -1  -2   0   12.80    1.80
  -1   2   0   12.80    1.80
   1   2   0   12.30    1.90
   1   2   0   13.10    1.70
   2  -2   0 2287.97  219.78
  -2  -2   0 2353.86  219.78
   2   2   0 2311.57  219.78
   3  -2   0    5.00    2.40
  -3  -2   0    6.80    2.30
  -3   2   0    4.10    2.30
   3   2   0    6.10    2.40
   4  -2   0   90.59   10.70
  -4  -2   0   97.79   10.80
  -4   2   0   92.39   10.70
   4   2   0   98.09   10.70
  -5  -2   0  386.46   37.80
   5  -2   0  381.86   37.80
  -5   2   0  404.46   37.70
   5   2   0  369.16   37.80
   6  -2   0  192.58   21.40
  -6  -2   0  204.48   21.00
   6   2   0  190.98   21.30
  -6   2   0  208.88   21.10
   7  -2   0   30.30    7.50
  -7  -2   0   21.40    5.50
  -7   2   0   24.40    5.70
  -8  -2   0  443.06   42.60
  -8   2   0  413.66   42.50
  -9  -2   0   10.80    5.50
  -9   2   0    6.80    5.70
 -10  -2   0   25.30    7.00
 -10   2   0   17.80    7.70
 -11   2   0    7.90    7.30
  11   2   0   18.70    5.40
 -12  -2   0    9.40    7.60
 -12   2   0    1.70    9.00
  12   2   0    9.90    8.80
 -13  -2   0    0.00    4.10
  13  -2   0   -0.40    5.00
 -13  -2   0   11.40    9.60
 -13   2   0    0.20   11.80
  13   2   0    3.90    4.90
 -13   2   0   -0.80    3.90
  14  -2   0   52.19   10.00
 -14  -2   0   61.89   15.90
 -14  -2   0   58.99    9.90
  14   2   0   65.39   10.70
 -14   2   0   49.50    7.20
 -15  -2   0    6.40    4.50
  15  -2   0   -7.40    5.10
 -15   2   0    3.60    4.80
  15   2   0   -6.80    4.80
  16  -2   0  128.59   15.30
  16   2   0  138.89   15.80
 -16   2   0  100.69   16.90
  17  -2   0    5.10    5.30
 -17  -2   0    1.80    4.10
 -17   2   0   -4.40    5.10
  17   2   0   -0.80    5.30
 -17   2   0    0.10    4.90
 -18  -2   0   37.50    6.40
  18  -2   0   19.80    6.30
 -18   2   0   22.30    5.60
 -18   2   0   28.30    5.70
  18   2   0   19.10    6.30
 -19  -2   0   52.49    7.10
  19  -2   0   47.90    8.10
 -19   2   0   61.19    9.10
  19   2   0   49.90    8.10
 -19   2   0   33.90    6.70
 -20  -2   0   80.29   12.10
 -20  -2   0   91.19   11.40
  20  -2   0   74.89   11.80
 -20   2   0   60.19   10.90
  20   2   0   72.69   12.10
 -20   2   0   56.59   10.30
  21  -2   0   12.60    6.00
 -21   2   0    5.70    5.40
  21   2   0    4.60    5.40
  22  -2   0    2.00    5.80
 -22  -2   0    7.20    4.50
 -22   2   0   11.60    4.60
  22   2   0   21.10    6.10
 -23  -2   0    4.20    4.50
  23  -2   0    1.40    5.10
 -23   2   0    0.90    4.50
  23   2   0    3.70    5.00
  24  -2   0    3.40    4.60
 -24  -2   0    5.00    4.80
  24   2   0    0.80    4.70
 -24   2   0   11.00    5.10
  25  -2   0    6.60    5.10
  25   2   0   13.30    4.90
   0  -3   0    1.10    0.70
   0  -3   0    1.40    0.70
  -1  -3   0   73.09    7.10
   1  -3   0   73.29    7.10
  -1  -3   0   70.79    7.10
  -1   3   0   70.39    7.00
   1   3   0   70.99    7.00
  -1   3   0   69.89    7.00
   1   3   0   73.19    7.00
   2  -3   0   12.80    2.30
  -2  -3   0   12.20    2.40
   2   3   0   10.40    2.10
   3  -3   0  133.09   13.70
  -3  -3   0  136.69   13.80
   3   3   0  135.59   13.70
   4  -3   0  104.09   12.00
  -4  -3   0  114.19   12.10
  -4   3   0  111.09   11.90
   4   3   0  111.19   12.00
  -5  -3   0    4.20    3.80
   5  -3   0    2.20    4.10
  -5   3   0    1.90    3.60
   5   3   0    3.50    4.50
  -6  -3   0  116.69   12.90
   6  -3   0  108.79   13.60
  -6   3   0   92.69   12.80
  -7  -3   0    1.80    4.60
   7  -3   0   -0.90    5.90
  -7   3   0   -3.00    4.10
  -8  -3   0  278.77   28.70
  -8   3   0  275.37   28.60
  -9  -3   0   98.99   13.50
  -9   3   0  100.19   14.40
 -10   3   0   73.59   13.80
 -11  -3   0  121.69   17.10
 -11   3   0  107.39   17.00
  11   3   0  116.99   14.10
 -12  -3   0   54.19   10.20
 -12   3   0   60.69    7.60
 -12   3   0   61.19   12.50
 -13  -3   0    6.30    9.10
  13  -3   0   10.20    4.90
 -13  -3   0   -5.00    4.20
  13   3   0   -6.30    4.80
 -13   3   0    3.60    3.80
 -14  -3   0  216.48   22.90
 -14  -3   0  179.28   29.10
  14  -3   0  241.58   23.40
 -14   3   0  201.68   23.00
 -14   3   0  201.48   24.00
  14   3   0  259.47   23.50
 -15  -3   0   -7.50   21.20
  15  -3   0   16.00    5.90
 -15  -3   0   21.00    4.80
  15   3   0   21.90    5.80
 -15   3   0   17.70    5.40
  16  -3   0  105.79   13.20
  16   3   0   96.29   13.80
 -16   3   0   86.79   13.70
 -16   3   0   99.49   13.40
  17  -3   0    4.60    5.10
 -17  -3   0    0.40    4.50
  17   3   0   -0.70    5.30
 -17   3   0   -1.50    4.70
 -17   3   0    5.00    4.60
  18  -3   0   88.99   13.40
 -18  -3   0  103.09   12.60
  18   3   0   86.49   13.30
 -18   3   0  103.39   12.60
 -18   3   0   94.89   13.10
  19  -3   0   19.60    6.20
 -19  -3   0   30.30    6.00
 -19   3   0   27.90    5.30
 -19   3   0   34.50    5.90
  19   3   0   13.90    6.30
  20  -3   0    6.60    5.60
 -20  -3   0   22.20    5.50
 -20   3   0    3.60    4.20
  20   3   0    8.30    5.80
 -20   3   0   12.30    4.80
  21  -3   0    7.50    5.90
  21   3   0    4.20    5.60
 -21   3   0   18.50    5.50
 -22  -3   0   65.39   10.50
 -22   3   0   84.89   10.90
 -23  -3   0   -8.00    4.30
  23  -3   0    2.20    5.00
  23   3   0   -1.40    4.80
 -23   3   0   -3.00    4.50
  24  -3   0    2.20    4.90
 -24  -3   0    3.20    4.70
  24   3   0    7.40    5.00
 -24   3   0    8.10    5.60
  25  -3   0    2.10    4.80
  25   3   0    0.90    4.80
   0  -4   0   50.69    5.10
   0  -4   0   49.40    5.10
   1  -4   0   47.10    5.10
  -1  -4   0   47.30    5.00
   1  -4   0   47.10    5.00
  -1  -4   0   48.00    5.20
  -2  -4   0   72.39    7.80
   2  -4   0   69.69    7.70
   2   4   0   73.29    7.50
  -2   4   0   73.89    7.60
   2   4   0   72.49    7.50
  -3  -4   0  221.18   21.90
   3  -4   0  226.68   21.80
  -3   4   0  208.28   21.60
   3   4   0  230.88   21.70
   4  -4   0  571.14   54.59
  -4  -4   0  561.54   54.59
   4   4   0  570.44   54.59
   5  -4   0  527.45   48.70
  -5  -4   0  508.75   48.50
  -5   4   0  495.65   48.40
   5   4   0  469.75   48.60
  -6  -4   0 1525.45  144.29
   6  -4   0 1519.75  144.49
  -6   4   0 1490.25  144.19
   7  -4   0   92.29   13.60
  -7  -4   0   82.79   11.70
  -7   4   0   84.49   11.60
   8  -4   0  263.77   32.90
  -8  -4   0  300.17   30.10
  -8   4   0  309.57   30.10
  -9   4   0  327.67   33.70
 -10  -4   0  271.07   29.00
 -10   4   0  266.57   28.80
 -11  -4   0  333.07   35.20
  11   4   0  334.87   33.50
 -12  -4   0   58.19   10.80
 -12   4   0   59.79   13.70
 -12   4   0   58.89    7.60
  12   4   0   48.50    8.50
 -13  -4   0    9.40    9.30
  13  -4   0   13.70    5.90
 -13  -4   0    1.90    4.30
 -13   4   0   14.20    6.70
  13   4   0   10.10    5.40
  14  -4   0  102.29   13.20
 -14  -4   0   82.19   12.80
  14   4   0  108.79   13.10
 -14   4   0   96.29   12.80
 -14   4   0  105.49   18.10
 -15  -4   0   42.80   18.00
  15  -4   0   14.30    5.80
 -15  -4   0   14.70    4.70
 -15   4   0   27.00    5.90
 -15   4   0   25.80    5.50
 -15   4   0    8.10    7.60
  15   4   0    6.10    5.50
  16  -4   0  113.79   14.00
 -16  -4   0  100.49   17.40
 -16   4   0   90.79   12.80
 -16   4   0   91.49   13.50
  16   4   0  104.69   14.10
  17  -4   0    3.10    5.20
 -17  -4   0   11.90    5.30
 -17   4   0    6.50    5.00
 -17   4   0   -1.90    4.50
  17   4   0    6.10    5.40
 -18  -4   0   23.80    5.10
  18  -4   0   20.30    6.10
  18   4   0   28.40    6.40
 -18   4   0   15.40    5.10
 -18   4   0   21.80    5.20
 -19  -4   0   -2.40    4.80
  19  -4   0    2.30    5.30
 -19   4   0    2.50    4.20
 -19   4   0    1.90    4.20
  19   4   0   -1.60    5.50
  20  -4   0   35.90    7.00
 -20  -4   0   17.90    6.30
 -20   4   0   33.30    5.70
 -20   4   0   31.70    5.60
 -21  -4   0   24.50    6.70
  21  -4   0   23.30    6.40
  21   4   0   15.90    6.40
 -21   4   0   21.70    5.50
 -21   4   0   22.30    5.90
  22  -4   0   -4.70    5.00
 -22  -4   0   -1.50    4.60
 -22   4   0    7.50    4.70
  22   4   0   12.10    5.60
 -23  -4   0    8.70    4.20
  23  -4   0   -2.50    4.90
 -23   4   0   -3.40    4.60
  23   4   0   13.80    5.30
  24  -4   0   -3.00    4.50
 -24  -4   0    9.90    4.70
  24   4   0   -5.10    4.70
 -24   4   0  -11.70    6.80
  25  -4   0    0.80    4.60
  25   4   0    2.90    5.00
   0  -5   0    0.50    1.30
   0  -5   0   -0.40    1.20
   1  -5   0   12.00    2.00
  -1  -5   0   11.90    2.10
  -1  -5   0   12.70    2.20
   1  -5   0   10.30    2.10
   2  -5   0    2.40    2.10
  -2  -5   0    4.10    2.20
   2   5   0    3.30    1.50
   2   5   0    0.90    1.30
  -2   5   0    0.50    1.50
  -2   5   0    2.20    1.60
  -3  -5   0   12.40    3.10
   3  -5   0   10.10    2.90
  -3   5   0    9.00    2.80
   3   5   0   10.90    2.70
  -4  -5   0    3.80    3.30
  -4   5   0    3.50    3.00
   4   5   0    5.10    3.20
   5  -5   0  336.97   33.10
  -5  -5   0  330.67   32.90
  -6  -5   0  211.18   22.20
   6  -5   0  214.48   22.60
  -6   5   0  212.68   21.90
  -7  -5   0   97.79   12.40
   7  -5   0  105.09   14.60
  -7   5   0   91.39   12.20
  -8  -5   0  137.49   16.40
   8  -5   0  142.59   21.70
  -8   5   0  144.99   16.70
  -9  -5   0  164.78   18.30
  -9   5   0  141.79   18.40
 -10   5   0   18.90    7.80
 -11  -5   0   80.29   14.10
  11   5   0   85.19   12.90
 -11   5   0   81.69   17.60
  11   5   0  103.29   14.10
 -12  -5   0    9.90    5.40
 -12  -5   0   17.30    8.00
 -12   5   0   22.70   14.40
 -12   5   0   16.50    5.90
 -13  -5   0   33.40   10.20
  13  -5   0   62.29    8.20
  13   5   0   55.79    9.60
 -13   5   0   50.29    7.20
  13   5   0   53.29    9.90
 -13   5   0   65.99   10.70
 -13   5   0   44.60    7.60
 -14  -5   0   82.59   18.50
 -14  -5   0  112.59   14.90
  14  -5   0  114.49   15.40
  14   5   0  144.59   21.00
 -14   5   0  131.79   15.70
  14   5   0  158.48   15.20
 -14   5   0  112.49   14.70
 -14   5   0  137.39   15.10
 -15  -5   0    6.30   16.40
  15  -5   0    3.20    5.20
 -15  -5   0    0.30    4.40
 -15   5   0    4.90    6.40
 -15   5   0   11.30    5.90
 -15   5   0    0.30    4.60
  15   5   0   -2.10    5.00
 -16  -5   0   42.50    7.00
  16  -5   0   52.99    8.10
  16   5   0   55.69    8.40
 -16   5   0   79.99   11.50
 -16   5   0   42.50    7.20
 -16   5   0   47.50    7.50
  17  -5   0   21.20    5.90
 -17  -5   0   35.60    5.60
 -17   5   0   27.10    5.50
 -17   5   0   20.60    5.60
  17   5   0   25.20    6.40
  18  -5   0   -2.40    5.20
 -18  -5   0    2.20    4.90
 -18   5   0   -0.50    4.10
 -18   5   0    0.30    3.80
  18   5   0    9.30    5.50
  19  -5   0   38.10    7.80
 -19  -5   0   53.99    7.50
 -19   5   0   48.00    6.70
  19   5   0   42.00    7.90
  20  -5   0  206.88   23.10
 -20   5   0  196.28   21.70
 -20   5   0  226.58   22.00
  21  -5   0    8.10    6.10
 -21   5   0    6.40    4.60
  21   5   0    9.60    5.90
  22  -5   0   14.40    5.80
 -22  -5   0   19.70    5.30
 -22   5   0   14.80    5.10
  22   5   0   18.40    6.30
 -23  -5   0   49.50    8.20
  23  -5   0   47.80    7.80
 -23   5   0   54.49    9.40
  23   5   0   42.60    7.60
 -24  -5   0   27.00    5.30
  24  -5   0   15.10    5.40
  24   5   0   18.10    5.80
  25  -5   0   11.50    5.20
  25   5   0   13.20    5.40
   0  -6   0 2429.76  225.18
   0  -6   0 2321.27  225.18
   1  -6   0   15.10    3.00
   1  -6   0    8.10    2.10
  -1  -6   0   12.00    2.10
  -1  -6   0    9.70    2.30
  -2  -6   0  198.98   18.80
  -2  -6   0  184.18   18.60
   2  -6   0  187.98   18.70
  -3  -6   0  713.53   70.59
   3  -6   0  747.83   70.69
   3   6   0  726.73   70.29
   3   6   0  750.42   70.39
  -3   6   0  727.53   70.39
  -3   6   0  768.02   70.39
   4  -6   0 2407.36  226.58
  -4  -6   0 2353.56  226.48
   4   6   0 2430.86  226.28
   4   6   0 2427.16  226.38
  -4   6   0 2302.17  226.28
   5  -6   0  277.67   28.70
  -5   6   0  293.47   28.20
  -6  -6   0 1759.72  168.48
   6  -6   0 1768.42  168.68
  -6   6   0 1775.82  168.38
   7  -6   0   23.70    7.30
  -7  -6   0   21.50    5.50
   8  -6   0  150.78   21.00
  -8  -6   0  134.69   16.30
  -9  -6   0   58.59   11.10
 -10  -6   0  127.79   16.30
 -10   6   0  106.59   17.40
 -11  -6   0   23.70    7.60
  11   6   0   41.70    5.80
  11   6   0   38.30    6.90
 -11   6   0   21.70    6.50
 -12  -6   0   44.70    9.00
 -12  -6   0   32.90    6.10
 -12   6   0   43.50    6.60
  12   6   0   41.40    8.40
 -12   6   0   57.49    8.90
  12   6   0   26.00   10.90
 -12   6   0   35.50    6.80
  12   6   0   40.50    7.30
  13  -6   0  105.99   13.90
 -13  -6   0   95.79   18.30
 -13   6   0   92.49   14.40
 -13   6   0  105.29   13.30
  13   6   0   83.79   13.40
  13   6   0  122.89   13.80
 -13   6   0  126.79   14.10
  13   6   0  125.69   16.60
 -14  -6   0  184.48   18.90
  14  -6   0  178.98   19.70
 -14  -6   0  143.39   25.40
  14   6   0  201.78   23.30
 -14   6   0  177.48   19.70
 -14   6   0  172.08   19.40
  14   6   0  183.38   19.50
 -14   6   0  160.48   18.90
  15  -6   0    1.10    5.10
 -15  -6   0    7.30    4.60
 -15  -6   0   -3.20   16.40
  15   6   0    6.10    9.10
 -15   6   0   -2.90    6.00
  15   6   0    5.10    5.20
 -15   6   0   -3.00    4.90
 -16  -6   0    4.40    4.50
  16  -6   0   13.10    5.40
  16   6   0    5.90    5.30
 -16   6   0    7.70    4.30
 -16   6   0    8.30    6.20
 -16   6   0    3.90    4.50
  17  -6   0   -7.00    4.70
 -17  -6   0    7.20    4.60
 -17   6   0    1.80    3.90
  17   6   0    3.90    5.40
 -17   6   0   -1.40    4.20
 -18  -6   0   13.70    5.40
  18  -6   0   13.00    5.60
 -18   6   0    0.50    4.10
  18   6   0    5.80    5.50
 -18   6   0    2.80    4.20
  19  -6   0    5.80    5.30
 -19  -6   0    4.60    4.70
 -19   6   0    5.80    4.20
 -19   6   0    2.60    4.30
  19   6   0    9.60    5.50
 -20  -6   0    2.10    5.20
  20  -6   0    2.20    5.50
 -20   6   0   -4.00    4.80
  20   6   0   -2.50    5.60
 -20   6   0    0.10    4.30
 -21   6   0   -6.40    5.40
  21   6   0   -3.60    6.70
 -22  -6   0   -2.90    4.50
  22  -6   0   -3.40    5.30
 -22   6   0    6.40    4.50
  22   6   0    0.80    5.50
 -23  -6   0    1.70    4.20
  23  -6   0    1.30    4.90
 -23   6   0   11.60    5.10
  23   6   0   -7.50    4.80
 -24  -6   0    3.60    4.90
  24  -6   0    1.40    4.80
 -24   6   0   11.50    7.40
  24   6   0    5.30    5.30
  25  -6   0   -8.70    4.60
  25   6   0    1.20    4.70
   0  -7   0    1.80    1.90
   0  -7   0   -0.40    1.80
   1  -7   0  216.78   21.10
   1  -7   0  210.48   21.10
  -1  -7   0  220.08   21.10
  -1  -7   0  222.08   21.20
  -2  -7   0   55.39    6.70
   2  -7   0   54.09    6.80
  -2  -7   0   58.49    7.00
   3  -7   0   24.70    5.30
  -3  -7   0   27.80    4.30
  -4  -7   0   65.79    9.00
  -4   7   0   66.49    8.70
   4   7   0   65.69    8.50
  -4   7   0   73.19    8.00
  -5  -7   0   79.69   10.70
   5  -7   0   95.89   11.10
  -5   7   0   85.69   10.20
   5   7   0   83.29   10.00
   6  -7   0  124.99   16.40
  -6  -7   0  134.89   15.50
   6   7   0  150.28   15.10
  -6   7   0  142.69   15.50
   7  -7   0   10.70    7.00
  -7  -7   0    8.40    4.60
  -8  -7   0   78.59   11.70
   8  -7   0   68.59   13.20
  -8   7   0   82.29   12.30
  -9  -7   0  197.48   21.30
  -9   7   0  176.38   21.50
 -10  -7   0   60.69   11.90
 -10   7   0   47.80   11.30
 -11  -7   0   14.70    7.20
 -11   7   0   10.60    4.70
  11   7   0    5.20    4.20
 -11   7   0    7.60    4.90
 -11   7   0   11.60    4.50
  11   7   0    6.50    5.30
 -12  -7   0   29.90    5.90
 -12  -7   0   48.00    9.80
 -12   7   0   35.10    5.50
  12   7   0   30.60    5.70
  12   7   0   27.50    6.10
  12   7   0   26.90    7.80
 -12   7   0   26.10    6.20
 -13  -7   0    0.70    9.10
 -13  -7   0   -0.50    4.40
  13  -7   0   12.00    5.90
  13   7   0    8.00    5.00
 -13   7   0    4.30    4.20
 -13   7   0    4.20    5.30
  13   7   0   -1.90    4.10
  13   7   0  -11.70   10.50
 -13   7   0    3.60    4.80
 -14  -7   0   -5.30   10.40
  14  -7   0    1.80    5.00
 -14  -7   0   16.90    4.90
  14   7   0   20.80    8.00
  14   7   0   13.40    5.80
 -14   7   0   18.50    5.90
 -14   7   0    2.00    4.70
 -14   7   0    7.80    4.80
 -15  -7   0   14.50    4.90
 -15  -7   0   32.30   17.30
  15  -7   0   11.30    5.80
  15   7   0   20.30    8.80
  15   7   0   18.10    5.70
 -15   7   0   10.70    4.90
 -15   7   0    8.30    6.30
  16  -7   0  160.48   19.10
 -16  -7   0  162.08   18.20
  16   7   0  176.88   19.20
 -16   7   0  168.38   19.20
 -16   7   0  164.78   17.80
 -16   7   0  158.88   17.90
  17  -7   0   70.19   11.00
 -17  -7   0   76.29   10.60
 -17   7   0   56.39   10.00
  17   7   0   64.99    9.50
 -17   7   0   59.79    9.80
  18  -7   0   39.70    7.30
 -18  -7   0   40.50    6.20
 -18   7   0   35.90    6.10
  18   7   0   28.20    7.20
 -18   7   0   35.60    6.00
  19  -7   0   93.89   14.30
 -19  -7   0   92.59   13.50
 -19   7   0  104.99   13.30
  19   7   0  112.89   14.30
 -19   7   0  124.99   13.50
 -20  -7   0    8.90    5.80
  20  -7   0    8.20    5.80
 -20   7   0    6.70    4.80
  20   7   0    6.50    6.00
 -20   7   0   19.60    4.80
  21  -7   0    6.50    5.90
  21   7   0    3.40    6.90
 -21   7   0   -4.60    5.80
 -21   7   0    7.60    4.80
  22  -7   0   24.90    6.20
 -22  -7   0   18.00    5.50
 -22   7   0   25.90    5.60
  22   7   0   14.80    6.50
 -22   7   0   23.60    7.30
 -23  -7   0   47.80    7.20
  23  -7   0   51.39    7.90
  23   7   0   57.49   10.00
 -23   7   0   51.89    9.50
 -24  -7   0    5.50    6.90
  24  -7   0    3.50    4.90
  24   7   0   -1.50    5.20
  25  -7   0    9.60    5.60
  25   7   0   18.50    5.30
   0  -8   0  805.52   75.69
   0  -8   0  784.82   75.69
   1  -8   0  810.52   76.09
  -1  -8   0  783.82   76.09
   1  -8   0  796.12   76.09
  -1  -8   0  804.72   76.09
  -2  -8   0  884.61   84.69
   2  -8   0  884.01   84.69
  -2  -8   0  896.91   84.69
   3  -8   0  447.76   44.00
  -3  -8   0  463.35   44.00
  -4  -8   0    1.70    3.40
   4  -8   0    6.80    3.50
   4   8   0    0.10    1.90
  -4   8   0    1.40    2.20
  -4   8   0    1.90    2.40
  -5  -8   0  111.99   12.60
   5  -8   0  104.89   13.40
  -5   8   0  106.99   12.30
   5   8   0  114.79   12.00
  -6  -8   0  830.12   86.09
   6  -8   0  851.01   86.29
   6   8   0  993.30   85.69
  -6   8   0  905.61   85.79
  -7  -8   0  109.59   13.80
   7  -8   0  103.39   16.20
   7   8   0  113.49   13.70
  -7   8   0  119.59   14.50
   8  -8   0    0.50   10.10
  -8  -8   0   -0.30    4.80
   8   8   0    2.30    6.00
  -8   8   0   16.30    6.90
   9   8   0  200.58   22.50
  -9   8   0  170.78   22.80
 -10  -8   0  123.89   15.90
  10   8   0  115.59   21.40
 -10   8   0  111.89   16.60
 -11  -8   0   -6.20    5.90
  11   8   0   -5.30    7.20
  11   8   0    1.40    5.20
 -11   8   0    3.30    4.50
  11   8   0    5.20    4.20
 -11   8   0   -0.90    4.50
 -11   8   0    2.40    4.50
 -12  -8   0   58.29   11.20
 -12   8   0   44.10    7.90
  12   8   0   61.99   10.20
 -12   8   0   53.29    7.70
  12   8   0   63.09    9.80
 -12   8   0   64.69    9.00
  12   8   0   66.09   10.80
 -13  -8   0   21.60    5.40
 -13  -8   0   25.20   10.40
  13  -8   0   40.90    6.80
  13   8   0   40.60    6.60
 -13   8   0   17.40    5.20
  13   8   0   29.10    5.70
  13   8   0   29.00    7.40
 -13   8   0   32.30    6.20
 -13   8   0   24.20    5.20
 -14  -8   0   94.39   11.60
 -14  -8   0   81.29   17.00
  14  -8   0   81.09   12.40
  14   8   0   72.29   12.60
 -14   8   0   89.99   12.40
 -14   8   0   84.19   11.50
 -14   8   0  101.69   11.50
  14   8   0   90.79   15.30
  14   8   0   66.39   12.20
  15  -8   0   18.60    6.00
 -15  -8   0   25.20    5.20
 -15  -8   0   33.40   16.60
 -15   8   0   21.00    4.90
  15   8   0   17.40    9.20
  15   8   0   28.30    6.60
 -15   8   0   23.80    5.40
 -15   8   0   27.60   10.70
  16  -8   0   72.19   11.00
 -16  -8   0   58.99   10.70
 -16   8   0   54.89    9.40
 -16   8   0   70.29   10.30
  16   8   0   57.79   11.30
 -16   8   0   65.49    9.90
  16   8   0   65.29   11.30
  17  -8   0    7.90    5.20
 -17  -8   0   11.90    4.90
  17   8   0    8.60    5.90
  17   8   0    6.40    9.40
 -17   8   0   15.20    4.40
 -17   8   0    9.20    4.40
 -18  -8   0   24.70    5.50
  18  -8   0   19.10    6.20
 -18   8   0   24.50    5.10
  18   8   0   14.50    6.30
 -18   8   0   32.60    5.80
  19  -8   0    4.60    5.40
 -19  -8   0    9.80    5.30
 -19   8   0   -3.00    4.20
 -19   8   0    0.30    4.20
  19   8   0   -3.40    5.50
  20  -8   0    0.20    5.50
 -20   8   0    0.50    4.80
 -20   8   0   -0.50    4.20
  20   8   0    6.40    5.70
  21  -8   0    3.30    5.20
 -21   8   0   -5.10    5.50
 -21   8   0   -4.70    4.70
  21   8   0   -7.40    5.20
  22  -8   0   -4.80    5.10
 -22   8   0    7.40    5.10
  22   8   0   -4.20    5.50
 -22   8   0  -11.20    6.00
 -23  -8   0    1.30    4.40
  23  -8   0    7.40    5.30
  23   8   0   -4.20    5.30
 -23   8   0   -3.90    4.80
  24  -8   0    1.00    4.90
 -24  -8   0    1.50    7.70
  24   8   0    1.50    5.30
  25  -8   0    7.60    6.10
  25   8   0    3.40    5.00
   0  -9   0   -0.60    2.30
  -1  -9   0    4.70    2.50
  -1  -9   0    4.30    2.60
   1  -9   0    2.10    2.50
   1  -9   0    2.20    2.60
   2  -9   0 3261.87  306.27
  -2  -9   0 3208.08  306.17
  -2  -9   0 3213.48  306.27
   3  -9   0  992.70   96.29
  -3  -9   0 1024.40   96.29
   4  -9   0   85.59   10.20
  -4  -9   0   76.09   10.00
   5  -9   0    3.90    6.20
  -6  -9   0   85.39   11.20
   6  -9   0   87.59   12.70
  -6   9   0   76.39   11.50
   6   9   0   88.59   10.50
   7  -9   0  305.97   32.60
  -7  -9   0  310.17   31.20
  -7   9   0  314.27   31.40
   7   9   0  297.57   31.20
  -8  -9   0   49.50   10.10
   8  -9   0   50.09   13.30
   8   9   0   39.00    8.80
  -8   9   0   51.99    9.50
  -9   9   0   59.59   12.10
   9   9   0   57.09   10.90
 -10  -9   0    0.60    5.40
  10   9   0   -6.30    7.90
 -10   9   0    0.50    4.60
  10   9   0   -0.60    4.10
  10   9   0   -0.20    9.50
 -10   9   0    7.00    4.90
 -11  -9   0   44.40    9.20
 -11   9   0   43.10    6.90
 -11   9   0   44.10    6.60
  11   9   0   49.80    7.50
 -11   9   0   45.70    6.20
  11   9   0   34.60    7.60
  11   9   0   44.10    9.00
 -12  -9   0   11.00    8.00
 -12  -9   0    8.50    4.50
  12   9   0   -0.80    5.30
 -12   9   0    1.80    4.10
  12   9   0    0.60    7.10
  12   9   0   -6.30    3.80
 -12   9   0    2.10    3.60
 -12   9   0    1.10    4.60
 -13  -9   0   18.00    5.10
  13  -9   0    8.50    6.30
 -13  -9   0   43.60   11.20
  13   9   0   18.40    5.00
 -13   9   0   21.20    5.60
 -13   9   0   18.10    4.50
  13   9   0   18.50    5.70
  13   9   0   20.30    7.10
 -13   9   0   21.10    5.00
 -14  -9   0   22.20   12.90
  14  -9   0   10.20    5.30
 -14  -9   0    1.10    4.40
  14   9   0    6.30    5.50
 -14   9   0   17.90    5.30
  14   9   0   15.70    6.80
 -14   9   0    5.10    3.90
 -14   9   0    7.30    4.30
  15  -9   0  105.39   14.70
 -15  -9   0  110.49   22.50
 -15   9   0  110.99   14.70
  15   9   0  108.29   15.00
 -15   9   0  121.89   13.40
  15   9   0  100.29   18.20
 -15   9   0  118.49   13.50
  16  -9   0  122.89   16.00
 -16  -9   0  112.49   15.20
 -16   9   0  127.59   16.20
 -16   9   0  134.99   14.80
  16   9   0  123.19   19.70
 -16   9   0  117.89   14.60
  16   9   0  161.48   16.40
 -17  -9   0  199.08   22.40
  17  -9   0  223.18   23.30
  17   9   0  241.38   26.60
 -17   9   0  210.78   22.60
  17   9   0  233.08   23.40
 -17   9   0  188.68   22.10
  18  -9   0   14.40    5.90
 -18  -9   0   21.80    5.20
 -18   9   0   22.50    5.00
  18   9   0   18.40    6.20
 -18   9   0   13.20    4.80
  18   9   0   14.60    9.50
 -19  -9   0   32.10    6.40
  19  -9   0   18.10    6.50
  19   9   0   36.90    7.20
 -19   9   0   31.80    5.50
 -19   9   0   23.00    5.50
  20  -9   0   20.70    6.20
 -20   9   0   12.00    5.40
  20   9   0   16.40    6.30
 -20   9   0   12.90    4.70
  21  -9   0   10.50    5.80
  21   9   0    1.40    5.70
 -21   9   0   17.80    5.70
 -21   9   0    3.10    5.10
  22  -9   0   24.10    6.00
 -22   9   0   21.30    5.50
 -22   9   0   15.20    6.20
  22   9   0   17.80    6.10
 -23  -9   0   32.90    5.90
  23  -9   0   29.60    6.70
  23   9   0   38.10    7.10
  24  -9   0    5.50    5.10
 -24  -9   0   10.20    4.90
  24   9   0   -3.00    5.40
  25  -9   0   18.30    6.20
  25   9   0   25.50    5.70
   0 -10   0  326.27   30.20
   0 -10   0  295.77   30.20
  -1 -10   0 1077.29  103.99
   1 -10   0 1103.79  104.09
  -1 -10   0 1096.59  104.09
   1 -10   0 1092.89  103.99
   2 -10   0  430.96   41.20
  -2 -10   0  426.16   41.10
  -2 -10   0  421.46   41.20
  -3 -10   0  323.07   31.70
   3 -10   0  323.77   31.70
   4 -10   0    4.70    3.90
   5 -10   0   12.20    5.10
  -6 -10   0  271.47   27.90
   6 -10   0  277.77   28.80
   7 -10   0    4.50    8.10
  -7 -10   0    3.40    5.10
  -8 -10   0   34.40    6.80
   8 -10   0   24.90   12.30
  -9 -10   0  537.05   52.59
  -9  10   0  520.75   53.29
  10  10   0  191.98   24.10
  10  10   0  212.28   23.70
 -10  10   0  214.98   22.80
 -10  10   0  233.28   22.70
  10  10   0  245.08   22.60
 -11 -10   0   35.80    7.80
 -11  10   0   29.30    5.80
  11  10   0   33.00    7.70
  11  10   0   21.60    5.40
 -12 -10   0   33.70    7.10
 -12 -10   0   69.79   13.40
  12  10   0   45.60    6.40
 -12  10   0   32.10    5.90
  12  10   0   28.20    8.40
 -12  10   0   41.40    6.60
  12  10   0   34.30    7.00
 -12  10   0   42.90    6.20
 -13 -10   0   -2.50    9.50
 -13 -10   0   -7.40    4.30
  13 -10   0   -5.10    5.60
 -13  10   0   -1.10    3.80
  13  10   0    4.30    5.40
  13  10   0   -3.60    4.40
  13  10   0   -6.80    6.50
 -13  10   0   15.40    5.10
 -13  10   0    3.00    4.00
  14 -10   0   62.49   10.80
 -14 -10   0   48.30    7.30
  14  10   0   54.59    8.40
  14  10   0   56.89    9.90
 -14  10   0   49.60    7.60
  14  10   0   54.69    9.10
  15 -10   0   38.90    7.00
 -15 -10   0   37.30    6.10
 -15 -10   0   -8.90   18.40
 -15  10   0   30.00    5.70
 -15  10   0   22.90    5.90
  15  10   0   31.60    6.60
 -15  10   0   45.50    7.20
  15  10   0   34.00    6.90
  15  10   0   51.19    9.40
 -16 -10   0  -31.50   23.80
  16 -10   0   14.80    5.80
 -16 -10   0    5.00    4.60
 -16  10   0    4.10    4.60
  16  10   0   11.00    5.50
 -16  10   0    8.60    4.30
  16  10   0    7.60    8.50
  17 -10   0    7.00    5.40
 -17 -10   0    5.80    4.70
 -17  10   0   -0.10    4.10
  17  10   0    7.80    8.40
 -17  10   0    0.30    4.20
  17  10   0    3.50    5.30
 -18 -10   0   50.79    7.00
  18 -10   0   32.60    7.70
 -18  10   0   65.59    9.10
  18  10   0   41.40   10.80
  18  10   0   48.10    8.10
 -19 -10   0   27.50    5.70
  19 -10   0   16.90    6.20
 -19  10   0   15.30    5.40
  19  10   0    5.80   10.80
 -19  10   0   27.00    5.30
  19  10   0   26.80    6.60
  20 -10   0    3.70    6.00
  20  10   0    9.40    6.00
  21 -10   0   18.20    6.10
 -21  10   0   12.50    5.40
  21  10   0   22.90    6.90
 -21  10   0   14.60    5.50
  22 -10   0   -1.10    5.10
  22  10   0   -1.50    5.70
 -22  10   0    8.50    4.70
 -22  10   0    7.70    5.50
  23 -10   0    0.60    5.10
 -23 -10   0   10.70    4.70
 -23  10   0   10.00    5.30
  23  10   0    1.30    5.80
 -24 -10   0    4.70    4.80
  24 -10   0    9.10    5.70
  24  10   0    8.30    5.70
  25 -10   0    9.70    6.60
   0 -11   0    0.30    2.70
   0 -11   0   -0.60    2.60
   1 -11   0  161.18   16.60
  -1 -11   0  173.28   16.50
  -1 -11   0  160.98   16.60
   1 -11   0  155.98   16.50
   2 -11   0  439.66   43.40
  -2 -11   0  453.45   43.40
  -2 -11   0  452.95   43.30
  -3 -11   0   38.60    7.20
   3 -11   0   41.40    7.00
  -3 -11   0   31.40    6.60
   4 -11   0  122.69   14.20
  -4 -11   0  126.69   13.90
   5 -11   0   34.50    7.30
  -5 -11   0   38.00    7.80
   6 -11   0   11.50    6.50
  -7 -11   0   35.20    6.70
   7 -11   0   29.90    9.60
   8 -11   0   50.89   13.90
  -8 -11   0   47.70    9.70
  -9 -11   0   24.30    7.50
  -9  11   0   41.80    5.80
   9  11   0   58.39   11.30
   9  11   0   37.30    6.20
 -10 -11   0    9.10    6.70
  10  11   0   20.20    5.00
  10  11   0   31.40    6.70
 -10  11   0   11.60    5.30
 -10  11   0   35.60    7.10
 -10  11   0   23.90    4.80
  10  11   0   37.20    7.20
 -11 -11   0  105.39   17.30
 -11  11   0  142.19   15.00
 -11  11   0  134.09   15.20
  11  11   0  142.09   14.80
 -11  11   0  117.89   14.90
  11  11   0  126.49   16.60
  11  11   0  137.19   17.70
 -12 -11   0   -5.60    6.90
 -12  11   0   -0.50    3.90
  12  11   0    9.30    4.30
  12  11   0    0.80    5.40
  12  11   0    9.80    7.20
 -12  11   0   11.60    5.00
 -12  11   0    0.70    4.40
 -13 -11   0   27.90    5.30
  13 -11   0    4.80    6.10
  13  11   0   25.00    5.20
 -13  11   0   22.40    5.60
  13  11   0   18.60    7.40
  13  11   0   16.80    6.20
 -13  11   0   21.00    4.90
  14 -11   0    7.70    6.20
 -14 -11   0    9.20   13.00
 -14 -11   0   -0.90    4.50
 -14  11   0    6.40    4.00
 -14  11   0   13.10    5.30
  14  11   0   -2.00    4.50
  14  11   0    4.30    5.30
 -15 -11   0  156.88   17.70
 -15 -11   0  132.59   28.90
  15 -11   0  139.59   18.50
  15  11   0  175.08   17.90
  15  11   0  153.28   21.50
 -15  11   0  154.98   18.10
 -15  11   0  156.58   17.40
 -15  11   0  172.88   17.50
  15  11   0  151.28   18.60
  16 -11   0   29.90    6.50
 -16 -11   0   20.50    5.40
 -16 -11   0    2.60   25.80
 -16  11   0   30.30    6.60
  16  11   0   17.30    8.60
  16  11   0   22.10    6.40
 -16  11   0   24.10    5.10
 -16  11   0   15.30    5.20
 -17 -11   0   26.20    5.70
  17 -11   0   28.20    6.80
  17  11   0   34.90    9.10
  17  11   0   29.10    6.70
 -17  11   0   20.70    5.20
 -17  11   0   30.10    5.50
  18 -11   0    0.50    5.60
 -18 -11   0   -1.20    4.50
 -18  11   0    5.40    4.40
  18  11   0   -8.80    8.30
 -18  11   0   -1.90    4.20
  18  11   0    9.40    5.70
  19 -11   0   26.90    6.90
 -19 -11   0   26.70    6.00
  19  11   0   36.50    7.30
  19  11   0   34.40   10.20
 -19  11   0   27.30    5.90
 -19  11   0   29.80    6.00
  20  11   0   -1.60    6.50
 -20  11   0   -1.20    4.60
 -20  11   0    1.70    4.70
  21 -11   0    5.30    6.00
 -21  11   0    9.70    4.80
  21  11   0    7.90    6.10
 -21  11   0   -3.60    5.00
  22 -11   0    6.70    5.90
 -22  11   0    9.60    5.10
  22  11   0   23.30    6.70
 -22  11   0   11.90    5.60
 -23 -11   0   49.80    6.80
  23 -11   0   29.90    6.90
 -23  11   0   36.00    7.10
  23  11   0   57.39    8.20
 -24 -11   0   -4.90    5.00
  24 -11   0   -7.20    8.90
  24  11   0   -2.10    5.10
   0 -12   0   24.30    4.20
   1 -12   0  706.33   71.39
  -1 -12   0  702.43   71.39
   1 -12   0  785.62   71.19
  -1 -12   0  778.82   71.19
   2 -12   0    0.80    3.30
  -2 -12   0    2.30    3.10
  -2 -12   0    2.30    3.20
   3 -12   0  771.22   72.19
  -3 -12   0  745.13   71.99
  -3 -12   0  734.03   71.99
  -4 -12   0  141.79   15.30
   4 -12   0  140.09   15.80
  -5 -12   0   59.99    9.10
   5 -12   0   61.59   10.80
  -6 -12   0  133.49   74.29
  -6  12   0   33.00   54.29
   6  12   0   79.19   65.09
   7 -12   0   -4.00    9.30
  -7 -12   0    0.40    4.40
  -8 -12   0  236.98   23.40
  -8  12   0  215.68   22.40
   8  12   0  201.58   23.80
   8  12   0  206.28   22.70
  -9 -12   0  252.57   23.60
   9  12   0  194.88   23.30
  -9  12   0  199.78   21.70
   9  12   0  219.48   22.10
  -9  12   0  192.48   21.60
  -9  12   0  208.38   21.90
 -10 -12   0   60.09   11.00
 -10  12   0   23.90    7.60
  10  12   0   38.60    7.50
 -10  12   0   17.40    8.20
 -11 -12   0  264.07   31.10
  11  12   0  315.07   30.70
 -11  12   0  287.57   28.70
 -11  12   0  250.07   28.70
  11  12   0  273.17   28.80
  11  12   0  317.47   29.90
 -11  12   0  307.47   29.10
 -12 -12   0   33.50   10.00
  12 -12   0   46.10    8.30
  12  12   0   47.30    7.70
 -12  12   0   49.00    7.10
 -12  12   0   32.50    6.20
  12  12   0   57.19    9.40
  12  12   0   32.10    6.50
  13 -12   0   30.10    6.80
 -13 -12   0    6.70   10.40
 -13 -12   0   22.10    5.70
 -13  12   0   23.20   10.00
  13  12   0   38.30    7.50
 -13  12   0   30.70    5.20
 -13  12   0   18.90    5.30
  14 -12   0    5.40    7.70
 -14 -12   0   23.80   15.70
 -14  12   0    9.40    5.20
 -14  12   0   13.90    4.50
  14  12   0   -4.40    5.50
 -14  12   0   11.50    4.60
  14  12   0    5.60    4.60
  14  12   0    8.30    6.40
 -15 -12   0    0.70    4.50
  15 -12   0   21.50    6.10
 -15 -12   0   35.20   19.70
  15  12   0   17.20    5.90
  15  12   0    9.40    7.00
 -15  12   0    2.80    4.10
 -15  12   0    6.40    4.30
  15  12   0   12.20    5.20
 -15  12   0    6.50    5.30
 -16 -12   0  -16.60   27.70
  16 -12   0   29.10    6.60
 -16  12   0   24.00    5.10
  17 -12   0    4.80    5.70
 -17 -12   0    5.30    4.70
  17  12   0    8.20    5.80
 -17  12   0    7.50    4.30
  17  12   0   12.70    8.00
 -17  12   0   11.00    4.60
  18 -12   0    0.30    5.40
 -18 -12   0    9.80    4.90
 -18  12   0    1.70    4.40
  18  12   0    4.50    5.90
  18  12   0   -1.90    8.10
 -18  12   0    1.60    4.50
 -19 -12   0   16.10    5.20
  19 -12   0   12.30    6.40
  19  12   0   13.90    6.40
 -19  12   0    9.40    5.10
 -19  12   0   19.50    5.10
  19  12   0    9.00    8.90
  20 -12   0   24.10    6.20
  20  12   0   18.10   13.80
 -20  12   0    7.80    5.00
  20  12   0   20.80    6.90
  21 -12   0   -4.10    5.70
 -21  12   0    2.80    4.90
  21  12   0    6.80    6.20
 -21  12   0    1.20    5.00
  22 -12   0   -7.40    5.50
 -22  12   0    1.80    4.80
 -22  12   0   -4.00    5.10
  22  12   0    4.90    6.30
 -23 -12   0    4.20    4.90
  23 -12   0   -3.60    5.60
  23  12   0    5.20    5.80
  24 -12   0    8.10    7.40
 -24 -12   0    2.30    5.30
  24  12   0   14.70    5.80
   0 -13   0    0.50    3.00
   0 -13   0    1.40    3.10
   1 -13   0   41.20    6.70
   1 -13   0   39.50    6.70
  -1 -13   0   36.90    6.40
  -1 -13   0   37.80    6.50
  -2 -13   0  118.19   12.80
  -2 -13   0  115.39   12.70
   2 -13   0  106.49   12.80
  -3 -13   0  127.29   13.90
   3 -13   0  126.99   14.30
  -3 -13   0  123.29   14.10
   4 -13   0   31.70    6.20
  -4 -13   0   26.80    5.30
   5 -13   0   10.50    6.60
  -5 -13   0    0.00    3.90
  -6 -13   0  128.19   14.00
   6 -13   0   89.19   18.50
   7 -13   0  158.38   23.30
   7  13   0  144.89   18.20
  -7  13   0  144.19   16.70
  -8 -13   0   14.50    5.50
  -8  13   0   15.10    4.70
  -8  13   0    8.70    4.10
  -8  13   0   19.70    5.20
   8  13   0   11.60    5.70
   8  13   0   15.80    4.60
  -9 -13   0   26.20    7.70
  -9  13   0   35.60    5.90
  -9  13   0   47.30    7.40
  10  13   0  183.08   22.30
  10  13   0  216.18   21.40
 -10  13   0  198.18   21.00
 -10  13   0  234.68   21.30
 -10  13   0  209.38   21.40
  10  13   0  169.78   22.70
  11  13   0  127.69   14.50
 -11  13   0   88.69   12.60
 -11  13   0  106.89   12.50
  11  13   0  121.19   15.60
 -11  13   0  118.69   13.20
  11  13   0   78.29   12.60
 -12 -13   0    5.50    9.30
  12 -13   0    4.60    6.80
 -12  13   0   14.80    4.40
  12  13   0   28.20    7.70
 -12  13   0   10.20    4.30
  12  13   0   23.50    6.00
  12  13   0   12.90    4.90
 -12  13   0   14.30    5.10
  13 -13   0  139.89   19.50
 -13 -13   0  169.98   18.70
  13  13   0  146.59   19.30
 -13  13   0  163.48   18.50
 -13  13   0  173.48   18.70
  13  13   0  160.38   20.60
  13  13   0  203.38   18.50
  14 -13   0   12.00    6.30
 -14 -13   0    6.30    4.90
 -14  13   0   16.00    4.40
 -14  13   0   10.30    4.90
 -14  13   0   18.90    5.60
  14  13   0   20.80    6.20
  14  13   0   18.80    5.10
  14  13   0   16.20    6.50
 -15 -13   0   31.50   19.80
 -16 -13   0    1.50    5.00
 -16 -13   0    6.10   29.00
  16 -13   0    2.80    5.80
  16  13   0   -3.60    7.60
 -16  13   0    4.10    4.50
  16  13   0   -2.50    5.20
  16  13   0    5.80    5.70
 -16  13   0   -1.30    4.00
  17 -13   0   47.50    8.50
 -17  13   0   57.49   10.10
  17  13   0   55.59   10.20
  17  13   0   64.79   11.90
 -17  13   0   54.89    7.50
  18 -13   0   34.00    7.10
 -18 -13   0   30.90    6.20
 -18  13   0   38.50    6.10
 -18  13   0   33.30    6.40
  18  13   0   28.00    9.30
  18  13   0   40.30    7.70
  19 -13   0  152.18   17.50
 -19 -13   0  131.09   17.10
 -19  13   0  107.59   15.90
  19  13   0  162.78   20.40
  19  13   0  167.88   17.70
 -19  13   0  129.29   16.10
  20 -13   0    6.80    6.10
 -20  13   0   -0.80    4.40
 -20  13   0    1.20    5.00
  20  13   0  -21.60   10.80
  20  13   0   -6.60    6.20
  21 -13   0   19.60    6.50
  21  13   0   33.70    7.40
 -21  13   0   16.80    5.30
 -21  13   0   14.90    5.40
  22 -13   0    6.10    6.00
  22  13   0    5.10    6.20
 -22  13   0    4.60    5.80
 -22  13   0    1.70    4.70
 -23 -13   0   26.40    5.70
  23 -13   0   26.00    7.90
  23  13   0   19.50    6.40
 -23  13   0   16.80    8.10
 -24 -13   0  -11.60    5.30
  24  13   0   15.20    6.50
   0 -14   0    8.20    3.40
   0 -14   0    4.60    3.40
   1 -14   0    4.60    3.60
  -1 -14   0    4.70    3.40
  -1 -14   0    3.90    3.50
   1 -14   0    4.00    3.40
   2 -14   0   68.59   10.10
  -2 -14   0   78.09    9.60
  -2 -14   0   78.79   10.00
   3 -14   0  966.90   91.29
  -3 -14   0  941.41   91.19
  -3 -14   0  943.61   91.09
   4 -14   0   36.50    6.80
  -4 -14   0   26.60    5.60
   5 -14   0  446.36   44.10
  -5 -14   0  425.06   42.80
   6 -14   0    6.50    8.80
  -6 -14   0    0.00    4.10
  -7 -14   0    2.40    5.20
   7  14   0    4.70    4.30
   7  14   0    5.90    5.50
  -7  14   0    7.60    3.80
  -7  14   0    9.30    4.50
  -7  14   0    8.80    5.00
  -8 -14   0   23.00    6.20
   8  14   0   29.80    8.10
  -8  14   0   18.80    5.30
  -8  14   0   15.90    4.40
   8  14   0   18.60    4.80
  -9 -14   0  161.88   17.60
  -9  14   0  134.39   15.50
   9  14   0  143.69   17.00
  -9  14   0  119.99   15.10
   9  14   0  130.29   15.30
  -9  14   0  128.19   17.00
 -10 -14   0  112.39   14.70
  10  14   0   94.59   11.60
 -10  14   0   76.89   10.90
 -10  14   0   85.59   11.70
 -10  14   0   87.69   11.60
  10  14   0   75.69   13.40
  10  14   0   59.49   10.60
 -11 -14   0  403.46   38.50
  11 -14   0  331.07   37.50
  11  14   0  339.17   36.90
 -11  14   0  386.06   35.00
  11  14   0  305.37   35.80
  11  14   0  347.47   35.10
 -11  14   0  365.16   35.30
 -12 -14   0   -3.90    9.20
  12 -14   0   -4.90    6.70
 -12  14   0    3.00    3.90
  12  14   0    2.70    6.50
  12  14   0    5.20    7.10
 -12  14   0    1.50    4.50
  12  14   0    1.10    5.80
  13 -14   0   18.60    6.60
 -13 -14   0    4.80   13.10
  13  14   0   17.40    6.60
  13  14   0    6.10    6.50
 -13  14   0   18.00    5.30
 -13  14   0    8.90    4.80
 -14 -14   0   37.30   17.80
 -14 -14   0   18.40    4.90
  14 -14   0    4.00    6.40
  14  14   0    7.50    6.20
 -14  14   0   18.20    5.00
 -14  14   0   15.10    4.50
 -14  14   0    8.80    5.30
  14  14   0    8.40    5.90
 -15 -14   0   25.90   22.00
 -15 -14   0   19.30    5.60
  15 -14   0   29.30    7.00
  15  14   0   31.50    7.90
 -15  14   0   27.80    6.10
  15  14   0   26.10    6.20
 -15  14   0   23.30    5.60
 -15  14   0   25.20    5.30
  15  14   0   38.00    7.20
  16 -14   0   -2.60    6.30
 -16 -14   0   -6.10   36.20
 -16 -14   0    8.60    4.90
  16  14   0    6.00    5.10
  16  14   0   -1.50    5.80
 -16  14   0    3.80    4.20
 -16  14   0    5.50    5.40
 -16  14   0   14.80    4.90
  16  14   0    4.30    7.50
 -17 -14   0    3.60    4.50
  17 -14   0   10.00    6.00
  17  14   0    7.80    5.90
  17  14   0   17.00    8.00
 -17  14   0    5.70    4.80
 -17  14   0   12.50    4.50
  18 -14   0    7.20    6.20
 -18 -14   0   12.00    5.20
  18  14   0   -1.90    5.80
 -18  14   0    1.30    4.50
  18  14   0   -1.70    8.20
 -18  14   0    1.30    4.50
  19  14   0   28.20    7.90
 -19  14   0   25.70    7.90
  20 -14   0   34.80    8.20
 -20  14   0   42.60    6.40
  20  14   0   35.70    8.30
  20  14   0   44.40   10.80
 -20  14   0   31.50    6.60
  21 -14   0    7.70    6.70
 -21  14   0    8.80    4.70
  21  14   0    0.40    6.30
 -21  14   0    5.90    4.70
  22 -14   0   12.70    6.90
  22  14   0   -4.10    6.20
 -22  14   0   -6.00    5.60
 -22  14   0   -5.00    4.80
  23  14   0    5.50    6.50
  24  14   0   21.10    7.10
   0 -15   0   -0.60    3.90
   0 -15   0    0.10    3.40
   1 -15   0   -0.40    3.30
   1 -15   0    3.00    3.80
  -1 -15   0   -0.70    3.40
  -1 -15   0    2.10    3.80
  -2 -15   0   84.79   10.40
   2 -15   0   86.19   11.30
  -2 -15   0   82.49   11.10
  -3 -15   0   44.40    9.50
   3 -15   0   50.99    9.80
  -3 -15   0   55.09    8.50
  -4 -15   0   67.79    9.50
   4 -15   0   58.59    9.80
  -5 -15   0   32.40    6.30
   5 -15   0   37.90    8.90
   6 -15   0  119.19   19.10
   6  15   0   83.39   10.70
  -6  15   0   87.39   10.40
  -6  15   0   58.49   10.90
  -6  15   0   71.99    9.00
   6  15   0   63.09   10.40
  -7 -15   0    8.50    5.20
   7  15   0    9.00    5.90
  -7  15   0    5.70    4.60
   7  15   0    8.20    4.30
   7  15   0   10.80    4.60
  -7  15   0    6.40    4.10
  -7  15   0    7.90    4.00
  -8 -15   0   87.29   12.70
  -8  15   0   88.29   10.90
  -8  15   0   83.19   11.40
   8  15   0   75.49   13.20
   8  15   0   74.39   10.80
   9  15   0   81.29   12.50
  -9  15   0  112.99   12.80
  -9  15   0   97.29   13.20
   9  15   0   99.79   16.40
  -9  15   0  123.49   13.30
   9  15   0  135.09   15.30
 -10  15   0  112.49   15.20
  10  15   0  109.29   17.00
 -10  15   0  144.99   14.60
  10  15   0  138.29   15.00
 -11 -15   0  115.99   21.40
 -11  15   0  161.38   16.50
 -11  15   0  159.18   16.90
  11  15   0  142.49   16.80
  11  15   0  162.08   19.90
  11  15   0  152.68   18.70
 -11  15   0  136.19   17.00
 -12 -15   0  176.98   25.50
 -12  15   0  164.98   18.70
 -12  15   0  125.09   23.60
  12  15   0  192.38   20.60
  12  15   0  167.18   19.20
 -12  15   0  185.58   19.30
  12  15   0  194.18   21.60
 -13 -15   0  189.18   27.20
  13 -15   0  114.49   19.80
  13  15   0  160.78   19.30
  13  15   0  154.18   20.30
  13  15   0  156.48   17.60
 -13  15   0  154.58   17.20
 -13  15   0  160.38   17.60
 -13  15   0  167.68   17.90
 -14 -15   0   18.20    4.80
 -14 -15   0   25.50   16.30
  14 -15   0    9.70    7.00
 -14  15   0    6.10    4.20
 -14  15   0   10.70    5.50
 -14  15   0   10.10    5.00
  14  15   0   13.50    6.80
  14  15   0    7.90    4.90
  14  15   0   22.30    6.50
 -15 -15   0   42.00   24.10
  15 -15   0   28.70    7.50
 -15 -15   0   24.90    5.80
 -15  15   0   15.30    6.10
 -15  15   0   35.80    6.00
  15  15   0   18.40    6.90
  15  15   0   11.80    7.50
  15  15   0   23.60    6.10
 -15  15   0   23.30    5.20
  16 -15   0    9.30    6.50
 -16 -15   0   36.10   32.30
 -16 -15   0   -5.00    4.80
 -16  15   0   -1.90    5.20
 -16  15   0    1.40    4.00
  16  15   0    3.50    5.00
  16  15   0    4.00    6.00
  16  15   0    3.70    7.80
 -16  15   0    7.30    4.70
 -17 -15   0  185.08   22.10
  17 -15   0  187.88   23.20
  17  15   0  198.88   24.80
 -17  15   0  245.08   22.30
 -17  15   0  208.88   22.00
  17  15   0  219.78   23.50
  18 -15   0   -0.70    6.90
 -18 -15   0    3.20    5.00
  18  15   0   -3.20    8.20
 -18  15   0   -9.70    4.10
  18  15   0    0.70    6.50
 -18  15   0    1.00    4.50
  19 -15   0   44.80    8.70
 -19  15   0   36.90    6.30
 -19  15   0   38.10    6.60
  19  15   0   43.60    8.70
  19  15   0   42.70    9.30
  20 -15   0   15.90    7.60
  20  15   0   17.90    9.80
 -20  15   0   28.70    5.50
  20  15   0   11.40    7.50
 -20  15   0   21.80    5.00
  21 -15   0   -0.50    7.00
 -21  15   0   -6.10    5.00
  21  15   0   10.70   13.60
 -21  15   0    6.50    4.70
  21  15   0   11.50    7.00
  22  15   0    3.30    6.70
 -22  15   0   16.20    5.40
 -22  15   0    1.20    6.10
 -23 -15   0   -5.40    5.40
  23  15   0    2.60    6.70
   0 -16   0  165.28   18.70
   0 -16   0  182.88   18.30
  -1 -16   0   15.10    4.50
  -1 -16   0   16.50    5.20
   1 -16   0   16.30    4.60
   1 -16   0   12.30    5.10
   2 -16   0    3.30    5.20
   3 -16   0    5.00    5.90
  -3 -16   0   15.10    6.10
  -4 -16   0   -0.10    4.30
   4 -16   0    4.40    6.70
   4  16   0    5.20    4.10
   5 -16   0    8.80    9.30
  -5 -16   0   18.40    5.60
  -5  16   0   30.10    5.40
   5  16   0   26.20    5.20
  -5  16   0   44.60    6.00
   5  16   0   34.70    6.10
  -5  16   0   30.80    5.50
  -6 -16   0   36.20    7.70
   6  16   0   55.49   11.10
   6  16   0   42.60    6.40
   6  16   0   43.90    6.40
  -6  16   0   41.10    5.90
  -6  16   0   42.40    6.40
  -7 -16   0   21.90    6.70
  -7  16   0   22.60    4.80
  -7  16   0   35.40    5.80
   7  16   0   26.70    6.50
   7  16   0   24.60    5.20
   7  16   0   29.00    5.70
  -8 -16   0   41.00    7.90
  -8  16   0   33.50    5.40
   8  16   0   19.10    6.70
  -8  16   0   39.80    6.00
   8  16   0   33.10    5.60
  -8  16   0   28.60    5.70
  -9 -16   0  174.88   21.40
   9  16   0  175.98   18.90
  -9  16   0  160.88   18.90
   9  16   0  190.78   20.80
  -9  16   0  180.18   19.20
  -9  16   0  179.28   18.80
 -10 -16   0    7.30    7.70
 -10  16   0    2.60    4.80
  10  16   0   14.70    7.80
  10  16   0    9.20    4.70
 -10  16   0    9.70    4.70
  10  16   0   -3.20    5.90
 -10  16   0    6.70    3.90
 -11 -16   0   56.89   11.20
  11  16   0   43.70    8.90
 -11  16   0   43.30    7.20
 -11  16   0   43.90    6.90
 -11  16   0   29.20    8.00
  11  16   0   34.60    8.60
 -12 -16   0   13.10   13.20
 -12  16   0    3.10    4.70
  12  16   0   10.50    6.90
 -12  16   0   -2.30    4.00
  12  16   0    1.10    4.40
  12  16   0    3.60    7.30
 -12  16   0   11.80    4.90
 -13 -16   0   53.99   16.20
 -13  16   0   69.19   11.20
  13  16   0   62.39   10.30
  13  16   0   74.29   10.20
  13  16   0   64.49    8.80
 -13  16   0   59.89    9.90
 -13  16   0   54.69   10.60
 -14 -16   0    5.00    4.80
 -14 -16   0   11.70   19.20
  14 -16   0   -9.40    7.60
  14  16   0    4.10    4.70
  14  16   0    8.50    6.10
 -14  16   0   12.80    4.80
 -14  16   0    5.70    5.40
  14  16   0    7.80    6.50
 -14  16   0   -0.20    3.90
 -15 -16   0   -6.10   29.60
 -15 -16   0    7.10    5.00
  15 -16   0    1.30    7.00
  15  16   0    2.90    6.30
 -15  16   0    7.10    5.40
  15  16   0   -4.60    6.90
 -15  16   0    1.10    4.10
  15  16   0   -2.60    4.70
 -15  16   0    8.30    4.70
 -16 -16   0   52.39   40.10
  16 -16   0   28.40    7.60
 -16 -16   0   23.50    5.40
  16  16   0   23.90    7.00
  16  16   0   26.10    6.30
 -16  16   0   28.10    5.70
 -16  16   0   16.40    5.70
  16  16   0   24.90    8.60
 -16  16   0   17.30    5.10
  17 -16   0   -1.40    7.60
 -17 -16   0    0.30    5.00
 -17  16   0    8.10    4.40
  17  16   0    1.60    6.30
 -17  16   0    9.40    4.60
  17  16   0    8.80    7.60
 -18 -16   0   13.30    5.80
  18 -16   0   35.50    8.40
  18  16   0   13.20    8.60
  18  16   0   24.40    7.70
 -18  16   0   15.40    5.40
 -18  16   0   17.00    5.00
  19 -16   0   21.00    8.10
 -19  16   0    5.50    5.10
  19  16   0   10.90    7.80
  19  16   0    2.30    8.40
 -19  16   0   -0.10    4.40
 -20  16   0   19.40    5.00
 -20  16   0   24.80    5.70
  20  16   0   32.40    7.80
  20  16   0   26.00    9.60
 -21  16   0   -0.20    4.70
  21  16   0    4.90    6.70
  21  16   0   -7.60   11.00
 -21  16   0   -5.10    4.90
  22  16   0    6.10    7.40
 -23 -16   0   -4.80    5.20
  23  16   0    4.20    7.40
   0 -17   0   -2.30    3.80
   0 -17   0    8.50    5.50
   0  17   0   -3.90    3.50
   0  17   0   -2.80    3.40
  -1 -17   0   -3.50    5.20
  -1 -17   0    4.30    3.90
   1 -17   0   -1.20    5.10
   1  17   0   -2.20    3.50
   1  17   0   -0.50    5.30
  -1  17   0   -4.90    3.70
  -1  17   0    5.30    3.60
  -2 -17   0  590.94   55.99
  -2 -17   0  561.54   55.39
   2 -17   0  583.84   55.89
  -2  17   0  538.95   54.99
  -2  17   0  569.64   54.99
   2  17   0  636.04   55.59
   2  17   0  512.55   54.79
  -3 -17   0   -1.50    4.30
   3 -17   0   13.10    6.80
  -3  17   0    5.10    4.60
  -3  17   0    4.10    4.00
   4 -17   0   44.90   10.10
  -4 -17   0   44.10    9.00
   4  17   0   49.50    9.40
   4  17   0   64.79   12.30
  -4  17   0   70.89   10.10
   4  17   0   69.29    7.80
  -4  17   0   59.09    7.40
  -4  17   0   47.80    8.90
  -5 -17   0   22.30    6.20
  -5  17   0   33.70    6.00
   5  17   0   22.00    5.20
  -5  17   0   23.30    5.00
   5  17   0   28.40    6.00
  -5  17   0   28.00    5.70
   5  17   0   31.20    6.60
  -6 -17   0   10.20    5.20
   6  17   0    1.70    5.20
  -6  17   0    4.40    3.80
   6  17   0    1.10    4.10
  -6  17   0    7.90    7.00
  -6  17   0    2.40    4.70
   6  17   0   -4.70    4.10
  -7 -17   0    6.20    6.00
   7  17   0    2.60    5.50
   7  17   0   13.00    4.40
  -7  17   0   12.90    4.90
   7  17   0    9.80    4.90
  -7  17   0    2.20    4.10
  -7  17   0    5.70    4.30
  -8 -17   0    0.10    6.20
   8  17   0   12.80    4.20
  -8  17   0    9.70    5.00
  -8  17   0    6.50    4.30
   8  17   0    0.30    5.20
  -8  17   0    9.90    3.90
   9  17   0   22.70    5.20
  -9  17   0   32.90    6.10
  -9  17   0   14.00    5.10
  -9  17   0   25.10    5.20
   9  17   0   31.90    7.20
 -10 -17   0   66.99   12.00
 -10  17   0   53.59    9.90
 -10  17   0   70.59   10.50
  10  17   0   68.69   11.20
  10  17   0   63.49   10.80
 -11 -17   0  183.18   25.80
  11  17   0  163.48   19.40
  11  17   0  153.78   22.50
 -11  17   0  170.88   19.10
 -11  17   0  179.48   19.10
 -11  17   0  182.48   19.40
  11  17   0  206.08   22.40
 -12 -17   0  125.59   23.60
 -12  17   0  101.19   13.20
 -12  17   0  100.39   12.60
  12  17   0   87.79   16.60
  12  17   0   81.99   13.00
 -12  17   0  102.49   13.00
 -13 -17   0   10.50   15.30
 -13  17   0   11.70    4.80
 -13  17   0    7.00    5.10
  13  17   0    1.40    7.50
 -13  17   0    8.80    4.50
  13  17   0    4.30    4.90
  13  17   0   19.40    7.40
 -14 -17   0   34.60   20.60
 -14 -17   0    5.30    4.90
  14  17   0   13.10    6.80
  14  17   0   14.10    7.10
 -14  17   0   11.90    4.80
 -14  17   0    2.70    4.30
 -14  17   0    1.50    5.30
 -15 -17   0  -18.40   26.90
 -15 -17   0    3.00    4.60
  15  17   0    5.90    5.10
 -15  17   0    3.40    4.20
 -15  17   0   -1.70    5.30
  15  17   0    6.50    7.20
  15  17   0   16.00    6.90
 -15  17   0   -4.20    4.50
 -16 -17   0   -0.20    4.60
 -16  17   0    8.20    4.80
  16  17   0    3.90    6.70
  16  17   0    9.10    7.80
 -16  17   0    2.00    4.10
  16  17   0    8.60    5.50
 -17 -17   0  135.79   16.60
  17  17   0  154.58   20.10
  17  17   0  159.58   18.90
 -17  17   0  131.89   16.40
 -17  17   0  131.79   15.90
 -18 -17   0    5.90    5.60
  18  17   0    6.50    9.00
 -18  17   0    4.80    4.90
  19  17   0   30.30    9.20
  19  17   0   38.10    9.00
 -19  17   0   35.40    5.70
 -19  17   0   28.50    6.40
  20  17   0   32.50    7.30
 -20  17   0   13.90    5.20
  20  17   0    6.80    8.60
 -20  17   0   10.30    4.80
 -21  17   0   -1.80    4.90
 -21  17   0   -3.50    4.70
  21  17   0   -7.20   10.70
  21  17   0    2.10    7.10
 -22  17   0    2.10    6.10
  22  17   0   -1.10    7.20
 -23 -17   0   19.90    6.40
  23  17   0   28.30    8.80
   0 -18   0  164.58   18.50
   0  18   0  147.59   16.60
   1 -18   0   57.79    9.30
  -1 -18   0   53.99    9.10
  -1 -18   0   48.50    8.80
   1  18   0   58.89    9.30
   1  18   0   48.40    8.40
  -2 -18   0  115.89   13.60
  -2 -18   0  107.49   17.10
   2 -18   0  110.19   15.90
  -2  18   0  120.49   13.40
   2  18   0  124.39   14.30
  -2  18   0  109.99   13.30
   2  18   0  103.99   13.00
   3 -18   0   23.60    8.90
  -3 -18   0   28.30    6.00
   3  18   0   12.70    6.50
  -3  18   0   13.90    6.40
   3  18   0   14.60    5.30
  -3  18   0   21.90    4.90
   3  18   0   21.80    4.90
  -4 -18   0   -0.30    4.60
  -4  18   0    7.70    4.40
   4  18   0   10.30    4.40
   4  18   0    3.20    4.10
  -4  18   0    5.20    5.20
   4  18   0    3.00    6.10
  -5 -18   0    0.80    5.00
   5  18   0   -3.10    5.70
  -5  18   0   -0.70    3.80
  -5  18   0    3.30    5.30
   5  18   0    0.80    3.70
  -5  18   0   -0.90    3.70
  -6 -18   0   43.70    8.00
  -6  18   0   56.49    8.30
   6  18   0   45.10    6.60
   6  18   0   33.20    7.80
   6  18   0   51.69    8.80
  -6  18   0   31.70    6.80
  -6  18   0   49.00    8.40
  -7 -18   0   76.49   12.40
   7  18   0   61.59   10.70
  -7  18   0   66.69    9.80
  -7  18   0   57.39   10.50
  -7  18   0   49.00    7.60
   7  18   0   77.89   10.10
  -8 -18   0    4.30    6.80
  -8  18   0    5.10    3.90
  -8  18   0    2.00    4.90
   8  18   0    9.50    4.30
  -8  18   0    6.10    4.10
   8  18   0   -0.40    5.70
  -9 -18   0   79.99   15.80
   9  18   0   74.99   14.90
   9  18   0   89.79   11.20
  -9  18   0   74.19   11.30
  -9  18   0   74.49   11.60
  -9  18   0   87.99   11.70
 -10 -18   0   51.39   11.80
  10  18   0   55.29    9.70
 -10  18   0   54.39    9.20
 -10  18   0   47.50    7.70
 -10  18   0   68.19    9.60
  10  18   0   51.99    9.80
 -11 -18   0   15.70   11.50
  11  18   0   38.20    9.10
 -11  18   0   17.80    5.20
  11  18   0   13.40    5.10
 -11  18   0   18.80    4.80
  11  18   0   35.50    8.40
 -12 -18   0   29.70   15.30
 -12  18   0   38.70    6.10
 -12  18   0   44.40    7.30
  12  18   0   52.69    9.80
 -12  18   0   34.70    6.50
  12  18   0   33.00    6.60
 -13 -18   0   17.10   15.80
 -13  18   0    4.90    4.70
 -13  18   0   17.10    5.70
  13  18   0    6.10    5.10
  13  18   0    2.30    7.60
 -13  18   0   14.80    4.50
  13  18   0   14.90    7.10
 -14 -18   0    8.50    5.30
 -14 -18   0  -26.90   38.20
  14  18   0    2.80    6.50
  14  18   0   13.00    5.10
 -14  18   0    7.70    5.70
  14  18   0   20.70    7.70
 -14  18   0    9.80    4.30
 -14  18   0   10.90    4.90
 -15 -18   0   76.19   10.30
 -15 -18   0   51.19   30.20
 -15  18   0   91.99   11.90
  15  18   0   95.89   12.70
  15  18   0   66.99   12.70
 -15  18   0   95.79   13.30
 -15  18   0  109.79   12.40
  15  18   0  107.99   15.00
 -16 -18   0   35.70    6.20
 -16  18   0   28.20    5.70
  16  18   0   28.50    9.20
  16  18   0   40.50    8.30
 -16  18   0   24.90    6.40
  16  18   0   32.60    6.80
 -17 -18   0   29.00    6.50
  17  18   0   28.00    8.40
 -17  18   0   21.10    5.80
  17  18   0   38.40    9.00
 -17  18   0   23.60    5.50
  17  18   0   34.60    7.10
 -18 -18   0   31.90    6.50
  18  18   0   31.90    8.90
 -18  18   0   26.00    5.60
  18  18   0   31.70    9.50
 -18  18   0   35.40    6.20
  19  18   0   -4.80    8.10
 -19  18   0    8.80    4.90
 -19  18   0    6.70    4.60
  19  18   0    4.50    8.00
 -20  18   0   17.60    5.00
  20  18   0    9.50    9.00
  20  18   0   22.90    8.40
  21  18   0    1.20    7.80
  21  18   0   -5.80   10.10
 -21  18   0    7.50    5.20
 -21  18   0   -2.80    4.80
  22  18   0   18.40    8.60
 -23 -18   0    0.60    6.10
   0 -19   0   -1.10    4.10
   0 -19   0    0.80    7.40
   0  19   0    1.00    3.80
   0  19   0   -3.80    4.30
  -1 -19   0   49.70    9.80
   1 -19   0   40.00   10.10
  -1 -19   0   48.50    9.60
   1  19   0   65.89    8.90
  -1  19   0   49.10    8.90
   1  19   0   68.99   10.10
   1  19   0   60.39    8.50
  -1  19   0   62.79    8.80
  -2 -19   0  110.99   12.80
   2 -19   0  118.99   18.90
  -2 -19   0  101.79   20.30
  -2  19   0  100.29   12.00
  -2  19   0  104.99   12.00
  -2  19   0   83.39   11.80
   2  19   0   87.29   11.90
   2  19   0   76.29   14.10
  -3 -19   0    2.20    5.00
  -3  19   0   13.10    4.20
   3  19   0    8.70    8.80
  -3  19   0   25.70    6.00
   3  19   0   13.90    4.80
   3  19   0    6.10    4.20
  -4  19   0  271.47   30.30
   4  19   0  326.37   30.60
  -4  19   0  300.37   30.50
   4  19   0  280.27   30.30
   4  19   0  353.16   32.10
  -5 -19   0   50.49   10.70
  -5  19   0   65.59    9.90
  -5  19   0   48.40    9.40
   5  19   0   54.49    7.40
   5  19   0   48.40    9.00
  -5  19   0   59.49    8.20
   5  19   0   73.49   12.20
  -6 -19   0   41.90    8.20
   6  19   0   43.10    6.70
   6  19   0   45.40    8.20
  -6  19   0   44.70    6.60
   6  19   0   41.80    6.50
  -6  19   0   50.39    7.20
  -6  19   0   40.80    6.70
  -7  19   0   20.40    5.00
   7  19   0   24.40    5.50
   7  19   0   30.50    5.20
  -7  19   0   29.40    5.20
   7  19   0   13.50    6.40
  -7  19   0    9.80    5.50
  -8 -19   0   11.50    7.30
   8  19   0   13.60    6.60
   8  19   0   19.70    4.70
  -8  19   0   11.30    4.90
  -8  19   0   25.50    4.70
  -8  19   0   14.00    5.40
  -9 -19   0    1.80    8.90
   9  19   0    8.20    4.70
  -9  19   0   15.00    4.40
  -9  19   0   18.30    5.20
   9  19   0   11.20    7.10
 -10 -19   0    5.30    9.80
  10  19   0   18.00    7.70
 -10  19   0   10.50    5.00
 -10  19   0   14.50    4.50
 -10  19   0   16.30    5.60
  10  19   0   12.00    4.80
 -11 -19   0   31.80   12.40
  11  19   0   29.40    8.90
 -11  19   0   29.70    6.60
  11  19   0   36.10    6.20
 -11  19   0   22.70    5.40
 -11  19   0   33.40    6.10
 -12 -19   0   87.49   17.40
  12  19   0   51.99   10.60
 -12  19   0   64.89    9.10
 -12  19   0   61.39   10.10
 -12  19   0   69.49   10.90
  12  19   0   67.79   11.00
  12  19   0   41.30   10.80
 -13 -19   0   63.19   21.10
  13  19   0   61.89    9.90
 -13  19   0   52.19    7.90
  13  19   0   25.10    9.90
  13  19   0   46.80    7.50
 -13  19   0   55.39    9.30
 -13  19   0   35.00    7.40
 -14 -19   0  104.29   29.90
 -14 -19   0   70.49    9.00
  14  19   0   52.99   10.10
  14  19   0   89.69   11.80
  14  19   0   56.79   11.10
 -15 -19   0   18.30    5.40
  15  19   0   23.70    8.50
 -15  19   0   24.80    5.20
  15  19   0   24.50    6.10
  15  19   0   30.00    8.80
 -15  19   0   13.50    6.00
 -15  19   0   33.70    6.10
 -16 -19   0    8.60    5.50
  16  19   0   18.00    8.10
  16  19   0   32.30    8.90
 -16  19   0   11.30    4.70
  16  19   0   24.50    6.20
 -16  19   0   14.30    5.40
  17  19   0   13.30    6.40
 -17  19   0   11.40    4.90
 -17  19   0   13.50    5.50
  17  19   0   20.60    8.30
 -18 -19   0   11.60    5.60
 -18  19   0   10.60    4.50
 -18  19   0   -0.30    5.00
  18  19   0    1.30    9.10
  18  19   0    0.50    8.10
 -19  19   0   22.70    6.00
  19  19   0   30.40    8.80
 -19  19   0   37.40    6.00
  19  19   0   39.60    9.40
  20  19   0    2.40    8.20
  20  19   0    9.10    8.50
 -20  19   0    1.90    4.80
 -20  19   0   -1.10    4.40
 -21  19   0   12.40    5.80
 -21  19   0    2.60    5.10
  21  19   0   -1.40   10.10
  21  19   0    1.70   10.60
   0  20   0  165.38   16.50
   0  20   0  134.49   16.60
  -1 -20   0   11.80    5.60
   1  20   0   21.10    4.60
   1  20   0   32.60    8.40
  -1  20   0   14.50    3.90
   1  20   0    9.50    4.10
  -1  20   0   15.40    4.10
  -2 -20   0   32.10    6.70
  -2  20   0   19.00    6.70
   2  20   0   17.70    4.80
  -2  20   0   15.80    4.50
   2  20   0   28.80    5.40
  -2  20   0   22.20    4.80
   2  20   0   27.00   14.30
  -3 -20   0  367.16   38.70
  -3  20   0  365.16   37.80
   3  20   0  409.76   39.50
   3  20   0  384.86   38.10
  -3  20   0  358.26   37.80
  -3  20   0  445.56   38.90
   3  20   0  372.26   37.80
  -4  20   0   49.10    6.70
   4  20   0   36.20    8.50
  -4  20   0   50.39    7.70
   4  20   0   48.70    6.70
  -5 -20   0  149.88   19.40
   5  20   0  143.89   17.40
   5  20   0  164.68   19.70
  -5  20   0  156.98   17.60
  -5  20   0  173.08   18.00
  -5  20   0  173.18   18.10
   5  20   0  167.08   17.70
  -6 -20   0   38.30    9.30
  -6  20   0   62.59    9.90
   6  20   0   42.90    9.10
  -6  20   0   54.79    8.10
  -6  20   0   54.19    7.80
   6  20   0   66.89    8.10
   6  20   0   52.69    7.50
  -7 -20   0  135.09   18.40
  -7  20   0  128.49   14.90
  -7  20   0  132.79   15.80
   7  20   0   98.09   17.40
   7  20   0  125.09   15.80
   7  20   0  143.79   15.00
  -7  20   0  136.99   15.30
  -8 -20   0    3.80    7.70
   8  20   0   16.00    4.70
  -8  20   0   15.40    5.40
   8  20   0    8.30    7.00
  -8  20   0   17.10    5.00
  -9 -20   0   49.70   11.70
  -9  20   0   68.99   10.00
  -9  20   0   53.89    7.50
   9  20   0   49.10    7.70
  -9  20   0   62.29   10.60
   9  20   0   49.40    9.70
 -10 -20   0   37.50   12.40
 -10  20   0   41.40    6.80
  10  20   0   45.20    6.70
  10  20   0   29.90    8.80
 -10  20   0   30.20    5.90
 -10  20   0   32.20    6.80
 -11 -20   0   21.30   13.20
 -11  20   0    9.90    5.30
 -11  20   0   14.80    5.20
  11  20   0   28.20    8.50
 -11  20   0   11.10    4.50
  11  20   0   14.50    5.00
 -12 -20   0   13.00   14.90
  12  20   0    3.80    4.90
 -12  20   0    6.70    4.40
 -12  20   0    8.60    4.90
  12  20   0   11.90    7.90
 -12  20   0   -1.10    5.10
 -13 -20   0   32.30   19.70
 -13  20   0   36.70    6.00
 -13  20   0   26.20    7.10
 -13  20   0   37.30    6.70
  13  20   0   43.40    6.90
  13  20   0   27.20    8.50
 -14 -20   0  -10.60   44.20
 -14  20   0   11.00    5.50
  14  20   0    3.10    6.80
 -14  20   0    2.10    4.20
  14  20   0   24.20    9.80
 -14  20   0   -5.20    4.60
  14  20   0   11.10    5.00
 -15 -20   0    5.90    4.90
  15  20   0   18.90    5.80
  15  20   0   12.30    9.50
 -15  20   0   16.90    4.80
 -15  20   0   20.00    5.50
  15  20   0   10.40    8.70
 -16 -20   0   28.30    6.20
 -16  20   0   32.90    5.90
  16  20   0   18.80    9.90
 -16  20   0   30.50    6.30
  16  20   0   29.70    6.70
  16  20   0   36.20    9.50
 -17 -20   0   15.10    6.20
  17  20   0   23.10   10.40
 -17  20   0   13.70    7.10
 -17  20   0   10.90    5.00
 -18  20   0   21.00    5.50
 -18  20   0   27.80    5.70
  18  20   0   29.10   10.60
  18  20   0   34.20    9.00
 -19  20   0   -9.40    4.20
 -19  20   0    6.40    4.80
  19  20   0    3.50    7.70
  19  20   0   -3.90    9.40
 -20  20   0    2.40    4.50
  20  20   0    2.30    8.00
 -20  20   0   10.10    5.00
  20  20   0   10.30    9.60
 -21  20   0   12.30    6.10
  21  20   0   12.80   10.90
   0  21   0    0.80    3.70
   0  21   0   -0.60    3.50
   0  21   0    0.60    7.70
  -1 -21   0    0.90    5.30
  -1  21   0   -3.80    3.80
  -1  21   0    1.20    3.70
   1  21   0   -0.10    7.30
  -1  21   0   -3.30    9.20
   1  21   0   -2.40    3.40
  -1  21   0    3.50    6.50
   1  21   0    3.20    4.00
  -2 -21   0   23.00    6.60
  -2  21   0   10.80    4.20
   2  21   0   -3.80    4.20
   2  21   0   -1.20    7.10
   2  21   0   -1.60    3.60
  -2  21   0    6.20    6.70
  -2  21   0   -0.40    3.70
  -3 -21   0    8.50    6.20
  -3  21   0   10.40    4.10
   3  21   0   10.20    4.30
   3  21   0   20.80    7.10
  -3  21   0    6.10    3.90
  -3  21   0   17.00    6.20
   3  21   0   18.70    4.90
  -4 -21   0  101.69   16.80
   4  21   0  126.49   15.00
  -4  21   0  144.69   15.50
  -4  21   0  150.48   16.50
  -4  21   0  124.39   15.30
   4  21   0  155.78   17.90
   4  21   0  142.59   15.80
  -5 -21   0   29.50    8.30
   5  21   0   39.50    6.40
  -5  21   0   38.20    6.40
   5  21   0   36.50    8.10
  -5  21   0   46.00    7.00
  -5  21   0   49.50    6.60
  -6 -21   0  199.88   25.80
  -6  21   0  245.38   24.10
  -6  21   0  230.58   23.60
   6  21   0  239.68   25.80
   6  21   0  220.58   23.70
  -7 -21   0  152.38   20.00
  -7  21   0  134.19   15.80
  -7  21   0  114.99   16.00
   7  21   0  146.59   16.10
  -8 -21   0   13.60    9.00
   8  21   0    6.20    7.40
  -8  21   0    6.20    5.50
   8  21   0   21.20    5.00
  -8  21   0   10.90    4.80
  -8  21   0   11.40    4.40
  -9 -21   0    1.80   10.00
  -9  21   0   12.00    5.20
   9  21   0   -3.80    4.40
  -9  21   0   -1.00    4.30
   9  21   0    7.20    7.40
  -9  21   0    2.50    4.20
 -10 -21   0  -16.50   10.90
  10  21   0   -0.70    4.70
  10  21   0   12.10    7.70
 -10  21   0    3.10    4.50
 -10  21   0    1.00    4.40
 -10  21   0   -4.90    5.00
 -11 -21   0  137.29   26.20
  11  21   0   69.99   12.30
  11  21   0   76.49   11.90
 -11  21   0   70.79   10.10
 -11  21   0   89.59   11.30
 -11  21   0   60.79   11.20
 -12  21   0   55.49   10.70
 -12  21   0   71.49   11.90
 -12  21   0   65.19   11.00
  12  21   0   59.79   10.80
  12  21   0   82.89   12.10
 -13 -21   0   57.19   24.30
 -13  21   0   51.19    7.30
 -13  21   0   29.20    7.40
 -13  21   0   39.80    6.50
  13  21   0   45.70    7.50
  13  21   0   38.50    9.50
  14  21   0  146.89   16.50
 -14  21   0  144.29   15.90
 -14  21   0  129.49   16.70
 -14  21   0  114.89   15.40
  14  21   0  133.09   19.40
 -15 -21   0   -7.40    4.70
 -15  21   0    2.60    4.60
  15  21   0    5.70    8.30
 -15  21   0    4.80    4.50
  15  21   0   -1.80    5.20
 -16  21   0    8.40    5.10
 -16  21   0   11.10    4.60
  16  21   0    5.80    5.60
  16  21   0   -7.40    8.20
 -17 -21   0   10.40    6.30
 -17  21   0    4.20    4.90
  17  21   0   11.30   13.10
 -17  21   0    3.60    4.70
  17  21   0    4.80    7.70
  17  21   0    4.50    5.80
 -18  21   0    7.60    4.50
 -18  21   0    3.30    4.70
  18  21   0    6.50    7.60
 -19  21   0   14.80    4.80
 -19  21   0   12.70    5.10
  19  21   0   14.40    8.00
 -20  21   0    3.50    4.90
 -20  21   0    2.20    4.40
  20  21   0   -7.00    8.00
 -21  21   0    6.70    7.70
  21  21   0   33.80   12.40
 -21  21   0    8.10    5.70
   0  22   0  526.75   45.80
   0  22   0  409.06   45.60
  -1 -22   0    0.00    6.20
  -1  22   0    6.40    4.40
  -1  22   0  -10.20    7.10
   1  22   0   -1.30    4.00
   1  22   0    3.30    7.40
   1  22   0    0.80    4.60
  -1  22   0    1.90   10.90
  -2 -22   0   10.00    6.40
  -2  22   0   11.50    6.20
   2  22   0   14.10    5.20
  -2  22   0    4.40    4.00
   2  22   0    2.00    4.20
  -2  22   0    5.40    3.90
   2  22   0    7.50    6.90
  -3 -22   0   83.69   15.20
  -3  22   0  132.09   14.40
   3  22   0  101.49   13.20
  -3  22   0  106.59   12.80
   3  22   0   83.49   12.60
  -3  22   0   93.39   12.40
  -4  22   0   24.60    5.10
   4  22   0   -0.30    6.50
   4  22   0    1.10    4.50
   4  22   0   14.10    7.80
  -5 -22   0  112.19   17.90
   5  22   0  158.48   19.10
  -5  22   0  111.29   15.30
   5  22   0  148.09   23.30
  -5  22   0  130.79   16.20
   5  22   0  133.29   15.20
  -6 -22   0    4.80    9.50
  -6  22   0    5.90    4.70
  -6  22   0    2.60    4.40
  -6  22   0    8.30    5.50
   6  22   0   -0.40    6.90
   6  22   0   10.00    4.80
   6  22   0    6.10    4.90
  -7 -22   0    0.20    8.60
   7  22   0    0.30    4.40
   7  22   0   -4.60    4.70
  -7  22   0   -8.20    4.50
  -7  22   0   -6.80    4.90
   7  22   0   -6.30    7.00
  -7  22   0    0.60    4.40
  -8 -22   0   33.10   11.90
   8  22   0   58.49   10.00
  -8  22   0   45.70    7.20
   8  22   0   38.60    6.80
  -8  22   0   40.10    6.90
  -8  22   0   58.79    7.80
  -9 -22   0    5.50   12.10
   9  22   0   12.50    8.00
  -9  22   0   -8.70    5.10
   9  22   0    6.50    4.90
  -9  22   0   -0.20    4.30
  -9  22   0   11.10    4.60
 -10 -22   0   30.20   15.40
  10  22   0   28.80    6.10
 -10  22   0   32.90    6.60
  10  22   0   28.20    9.30
 -11 -22   0   28.40   18.80
 -11  22   0    3.90    4.40
  11  22   0    9.60    8.10
  11  22   0    6.10    4.80
 -11  22   0    3.70    5.50
 -11  22   0    7.00    4.70
 -12 -22   0  -24.30   21.70
 -12  22   0   -5.90    5.40
  12  22   0   -3.10    7.40
 -12  22   0    2.90    4.50
  12  22   0    4.00    5.10
 -12  22   0   -6.00    4.30
  13  22   0    7.60    5.40
 -13  22   0   -0.70    4.40
 -13  22   0    4.80    4.30
 -13  22   0    1.30    5.30
  13  22   0    4.00    7.10
 -14  22   0    2.50    4.40
 -14  22   0    2.90    4.40
  14  22   0    2.20    5.10
  14  22   0   10.40    8.30
 -15 -22   0   -0.60    4.90
 -15  22   0   20.70    5.50
  15  22   0   12.10    5.70
 -15  22   0    6.00    4.60
  15  22   0    2.70    8.20
 -16 -22   0   28.40    6.40
  16  22   0   26.00   10.60
 -16  22   0   22.60    5.90
 -16  22   0   27.40    7.00
 -17 -22   0   14.10    6.10
  17  22   0   -6.20    5.60
 -17  22   0    6.40    4.80
 -17  22   0    6.50    4.80
  17  22   0    3.20    8.20
 -18  22   0   31.60    5.50
 -18  22   0   22.00    5.60
  18  22   0   21.60    8.90
 -19  22   0    3.00    4.30
 -19  22   0    0.20    4.60
  19  22   0   -1.70    7.60
 -20  22   0   -6.00    4.30
 -20  22   0   18.30    8.90
  20  22   0   -5.20    8.50
  21  22   0   24.90    9.70
 -21  22   0   22.20    6.50
   0  23   0    3.30    9.10
   1  23   0   22.60    9.00
  -1  23   0   28.70   11.00
  -2 -23   0  144.09   17.80
   2  23   0  103.79   14.60
  -2  23   0  139.39   17.20
   2  23   0  101.59   18.80
  -2  23   0  102.09   18.20
  -2  23   0  148.19   15.30
  -3  23   0   18.80    6.60
   3  23   0   14.50    8.00
   3  23   0   33.50    5.60
  -3  23   0   26.30    5.40
  -3  23   0   43.90    5.80
   3  23   0   13.40    6.00
  -4 -23   0   11.70    8.30
  -4  23   0    9.50    5.50
  -4  23   0    4.10    4.20
   4  23   0    8.10    8.20
  -4  23   0    7.80    4.50
   4  23   0    2.20    4.30
   4  23   0    7.70    4.30
  -5 -23   0   96.89   18.40
  -5  23   0  122.39   15.30
   5  23   0  124.79   14.40
  -5  23   0  113.79   14.20
   5  23   0  119.59   17.50
  -5  23   0  117.29   14.50
  -6 -23   0    5.40    9.40
  -6  23   0    4.40    5.50
  -6  23   0    3.80    4.70
   6  23   0    4.70    7.20
  -6  23   0   13.70    4.90
   6  23   0    5.40    4.80
   6  23   0    8.60    4.80
  -7  23   0  129.49   15.40
  -7  23   0  115.09   15.20
   7  23   0  106.79   18.50
   7  23   0  147.29   15.40
   7  23   0  108.79   15.10
  -8 -23   0   62.19   13.40
   8  23   0   31.30    6.20
  -8  23   0   34.10    6.30
   8  23   0   42.30    9.50
  -8  23   0   41.00    6.90
  -8  23   0   31.70    6.90
  -9 -23   0    2.10   12.50
  -9  23   0    4.50    4.50
  -9  23   0   -1.90    5.20
   9  23   0   -1.80    4.70
   9  23   0    7.30    8.60
  -9  23   0   -3.60    4.80
 -10 -23   0   19.20   15.90
  10  23   0    8.40    8.60
 -10  23   0    5.60    4.70
  10  23   0    9.80    5.00
 -10  23   0   -5.30    5.40
 -11 -23   0   43.90   20.30
 -11  23   0   23.60    6.00
  11  23   0   31.30    5.90
 -11  23   0   23.30    5.70
  11  23   0   15.40    8.60
 -11  23   0    7.80    6.10
  12  23   0   21.70    8.40
 -12  23   0    5.20    5.10
 -12  23   0    4.90    4.70
 -12  23   0    7.20    5.60
  12  23   0    4.10    5.30
 -13  23   0   18.90    5.90
  13  23   0   18.40    5.70
  13  23   0   26.20    8.60
 -13  23   0   18.80    5.50
 -14  23   0   39.40    7.70
  14  23   0   47.30   10.90
  14  23   0   61.89   11.10
 -14  23   0   54.99    9.80
 -15  23   0    1.90    5.40
  15  23   0   11.80    5.50
  15  23   0   15.40    9.10
 -15  23   0   -6.20    4.90
 -16 -23   0    1.10    5.50
 -16  23   0    9.10    5.10
  16  23   0   15.10    6.00
  16  23   0   12.50    8.10
 -16  23   0    6.50    4.90
 -17 -23   0   23.80    6.20
  17  23   0   -3.40    5.70
  17  23   0   10.90    8.00
 -17  23   0   -7.30    4.30
 -17  23   0   -3.40    4.70
 -18  23   0    3.10    4.90
  18  23   0   11.50    8.30
 -18  23   0    0.90    4.10
  19  23   0    9.80    8.00
 -19  23   0   15.30    5.20
 -19  23   0    3.60    4.20
  20  23   0    7.30    8.70
 -20  23   0   15.90    5.80
  21  23   0   12.10   10.00
   0  24   0  679.53   71.49
   0  24   0  801.82   71.59
  -1  24   0    2.80   10.80
  -1  24   0    8.50    4.30
   1  24   0    7.10    4.80
   1  24   0   11.20    8.40
  -1  24   0    7.90    4.50
   1  24   0    4.50    3.90
  -2 -24   0   55.39   13.00
  -2  24   0   56.09    8.20
   2  24   0   65.99   10.40
   2  24   0   77.49   15.20
   2  24   0   59.69    8.40
  -2  24   0   60.69    9.80
  -2  24   0   68.79   10.00
  -3 -24   0    5.30    8.80
   3  24   0   14.00    4.50
   3  24   0    5.10    4.20
  -3  24   0    9.10    4.50
  -3  24   0    3.70    4.30
  -3  24   0   -6.50    8.20
   3  24   0   11.30    7.90
  -4 -24   0  138.79   19.70
   4  24   0   98.09   13.50
  -5 -24   0   65.29   13.30
  -5  24   0   63.09   10.40
   5  24   0   71.29    9.10
   5  24   0   61.79   10.70
  -5  24   0   63.39   10.90
   5  24   0   75.09   11.50
  -5  24   0   60.99    9.20
  -6 -24   0   -5.70   10.10
  -6  24   0    5.60    4.40
   6  24   0    7.40    7.40
  -6  24   0    6.70    5.40
   6  24   0    7.60    4.70
   6  24   0    1.30    4.80
  -6  24   0    5.10    4.60
  -7 -24   0   12.30   11.40
   7  24   0    0.70    4.70
  -7  24   0    1.80    5.20
  -7  24   0    3.40    4.50
   7  24   0   -0.10    4.90
   7  24   0    5.40    7.80
  -7  24   0   15.90    4.90
  -8 -24   0    2.50   12.60
  -8  24   0   26.50    5.90
   8  24   0   22.70    5.60
  -8  24   0   25.20    5.80
  -8  24   0   38.20    6.70
  -9 -24   0   48.30   19.50
  -9  24   0   31.10    5.70
  -9  24   0   10.90    5.80
  -9  24   0   24.50    5.70
   9  24   0    5.40    8.60
   9  24   0   26.60    5.90
 -10 -24   0   10.00   17.30
 -10  24   0   10.10    4.90
  10  24   0    4.50    4.90
 -10  24   0    7.70    5.00
 -10  24   0    1.10    5.30
  10  24   0    2.90    8.00
 -11 -24   0   46.80   27.20
 -11  24   0   18.30    5.60
  11  24   0   19.90    5.70
  11  24   0   14.80    8.10
 -11  24   0    8.70    6.00
 -11  24   0   19.30    5.40
  12  24   0   21.60    7.90
 -12  24   0   22.40    6.70
  12  24   0   28.10    6.60
 -12  24   0   24.80    6.10
 -12  24   0   32.70    6.10
  13  24   0   20.30    6.30
 -13  24   0   23.80    6.20
 -13  24   0   32.60    6.00
  13  24   0   25.60    9.20
 -14 -24   0   -2.90    5.60
  14  24   0   -0.80    8.30
 -14  24   0    4.80    5.10
 -14  24   0   -0.80    4.80
  14  24   0   11.80    5.70
 -15 -24   0   20.90    5.50
  15  24   0   30.40    6.30
 -15  24   0   17.70    5.60
  15  24   0   15.20    9.00
 -15  24   0   19.00    5.70
 -16 -24   0   19.70    6.30
  16  24   0   16.70    8.20
 -16  24   0   29.90    5.70
  16  24   0   24.00    6.60
 -16  24   0   25.50    5.60
 -17  24   0   -1.50    4.50
  17  24   0    1.30    7.50
 -17  24   0    1.10    4.40
  17  24   0   -2.20    5.70
 -18  24   0    7.50    4.50
  18  24   0   12.30    8.10
 -18  24   0   15.70    5.00
 -19  24   0   -0.40    4.20
 -19  24   0    3.10    4.90
  19  24   0   -1.10    7.70
  20  24   0   -8.10    8.70
 -20  24   0    0.50    5.10
 -20  24   0   -1.40   10.20
   0  25   0    9.30    4.80
   0  25   0    4.70   10.60
   0  25   0    2.30    4.40
   1  25   0  145.29   14.90
   1  25   0  128.59   14.20
  -1  25   0  124.69   14.70
  -1  25   0  111.09   13.80
   1  25   0   92.29   15.40
  -1  25   0   85.79   15.80
  -2  25   0   -9.60    4.40
   2  25   0   12.40    8.60
   2  25   0   -3.00    4.20
  -2  25   0   -1.00    4.00
   2  25   0    5.30    4.40
  -3 -25   0    3.70    9.70
   3  25   0    1.00    7.80
  -3  25   0   -4.30    4.00
  -3  25   0    3.20    4.70
   3  25   0   -1.10    4.60
   3  25   0    2.40    4.50
  -4 -25   0   24.90   10.50
  -4  25   0   20.40    5.50
  -4  25   0   21.70    5.40
   4  25   0   32.90    5.70
   4  25   0   34.40    9.10
   4  25   0   18.50    5.30
  -4  25   0   31.60    7.50
  -5 -25   0   27.80   11.40
   5  25   0   15.70    5.50
  -5  25   0   14.90    5.30
  -5  25   0   16.00    6.00
   5  25   0   26.40    8.80
  -5  25   0   24.60    5.30
   5  25   0   21.10    5.50
  -6 -25   0   46.10   14.10
  -7 -25   0   49.80   14.80
  -7  25   0   22.50    6.70
   7  25   0   33.00    6.40
  -7  25   0   18.70    5.80
   7  25   0   40.00    6.80
   7  25   0   41.00   10.10
  -7  25   0   28.80    6.20
  -8 -25   0   61.59   26.80
  -8  25   0   11.40    5.10
   8  25   0    9.30    5.00
  -8  25   0    6.80    5.10
   8  25   0    2.80    8.20
  -8  25   0   10.30    6.00
  -9 -25   0   11.70   17.50
  -9  25   0    7.60    4.90
  -9  25   0   17.60    5.40
   9  25   0   27.50    9.20
  -9  25   0   10.90    5.90
   9  25   0   18.10    5.30
 -10 -25   0    7.20   25.60
  10  25   0    6.80    7.80
  10  25   0    3.70    4.80
 -10  25   0    3.50    4.70
 -10  25   0   -1.00    4.70
 -10  25   0    3.70    5.30
  11  25   0   61.89    8.60
 -11  25   0   51.09    8.10
  11  25   0   59.19   11.10
 -11  25   0   53.59   10.20
  12  25   0   -0.80    7.80
 -12  25   0    9.50    5.00
 -12  25   0    0.10    4.70
  12  25   0   -0.50    5.60
  13  25   0   -0.10    8.70
 -13  25   0   -1.00    4.90
  13  25   0    5.60    5.50
 -13  25   0   -2.20    4.80
 -14 -25   0    7.00    5.20
  14  25   0    2.70   11.90
 -14  25   0    5.30    5.20
 -16 -25   0   16.00    6.30
  16  25   0   27.80    8.90
 -16  25   0   31.00    6.00
  16  25   0   29.60    6.50
 -16  25   0   35.20    5.80
 -17  25   0    2.00    4.40
  17  25   0   -6.00    5.50
 -17  25   0   -4.30    4.70
  17  25   0   -7.80    7.30
 -18  25   0   -4.10    4.50
  18  25   0    4.90    7.40
 -18  25   0   11.30    4.50
 -19  25   0   -2.30    4.40
 -19  25   0    3.90    5.30
  19  25   0   13.50    7.90
 -20  25   0   28.40    6.40
  20  25   0    2.20    8.90
   0  26   0  171.38   20.70
   0  26   0  194.88   19.90
   1  26   0    6.60    4.40
  -1  26   0    5.70    4.50
   1  26   0    4.40    8.60
   1  26   0    2.50    4.80
  -1  26   0   10.80   14.20
  -1  26   0    2.30    5.00
  -2  26   0   19.30    5.60
   2  26   0   24.50    5.20
  -2  26   0   11.40    4.60
   2  26   0   15.20    5.20
   2  26   0   24.80    9.20
   3  26   0   19.30    8.50
  -3  26   0    9.10    5.10
   3  26   0   12.00    4.80
  -3  26   0   15.00    4.80
   3  26   0   17.00    5.40
   4  26   0   -1.30    8.00
  -4  26   0    8.70    4.80
  -4  26   0    5.60    5.00
  -5 -26   0   -0.40   11.50
   5  26   0   15.50    5.50
   5  26   0   11.80    5.60
  -5  26   0   11.60    5.00
   5  26   0   11.90    8.60
  -5  26   0    8.70    5.20
  -6 -26   0   31.10   15.30
  -6  26   0   50.39    7.60
   6  26   0   40.80    7.60
   6  26   0   66.89   10.00
  -6  26   0   38.10    8.20
  -6  26   0   52.49    9.40
   6  26   0   40.50   10.50
  -7 -26   0   14.90   16.10
  -7  26   0   25.90    6.70
   7  26   0   25.50    5.90
  -7  26   0   13.20    5.10
   7  26   0   25.10    9.20
  -7  26   0   19.10    5.90
  -8 -26   0   14.80   18.80
   8  26   0   16.90    9.10
  -8  26   0   16.30    6.40
  -8  26   0   21.60    5.70
   8  26   0   21.10    5.60
  -9  26   0    0.10    4.80
   9  26   0    4.60    4.80
   9  26   0    7.30    7.90
  -9  26   0    6.60    4.70
  10  26   0   -0.10    4.90
 -10  26   0    6.70    4.90
  10  26   0   10.90    8.20
 -10  26   0   -4.00    4.60
 -11  26   0    9.80    5.20
  11  26   0   -0.40    7.80
 -11  26   0    3.40    5.00
  11  26   0   11.30    5.90
  12  26   0    6.00    8.90
  12  26   0   -0.40    5.50
 -12  26   0   -3.60    4.90
 -12  26   0   -3.40    4.80
  13  26   0   -1.70    8.80
  13  26   0   11.00    5.80
 -13  26   0    4.70    5.30
 -14 -26   0   11.30    5.20
 -14  26   0    6.30    5.40
  14  26   0   13.70    8.60
  14  26   0   13.80    5.60
 -15 -26   0   10.00    5.70
  15  26   0   21.90    8.80
 -15  26   0    5.40    5.10
  15  26   0   19.30    5.70
 -15  26   0   18.20    5.20
 -16  26   0   -3.40    4.30
 -16  26   0   -5.40    4.60
  16  26   0   -5.10    7.90
  16  26   0   -8.80    5.50
 -17  26   0   -0.90    4.60
  17  26   0   -5.40    7.80
 -17  26   0    4.30    4.20
 -18  26   0   -1.10    4.10
 -18  26   0   -5.90    4.80
  18  26   0   -3.50    7.50
 -19  26   0    0.00    4.70
  19  26   0   -0.50    7.50
 -19  26   0   -2.40    6.30
   0  27   0   -2.00   10.60
   0  27   0   10.00    4.90
   0  27   0   -2.40    4.40
   1  27   0  162.58   17.60
  -1  27   0  155.78   17.40
   1  27   0  105.29   22.10
   1  27   0  154.38   17.60
  -1  27   0  162.68   18.10
  -2  27   0    7.60    5.00
   2  27   0    9.00    4.90
   2  27   0   10.00    8.40
   2  27   0    8.90    4.70
  -2  27   0    1.80    4.30
   3  27   0   -5.10    4.20
   3  27   0    5.90    7.80
   3  27   0    0.00    4.80
  -3  27   0   -2.10    4.10
  -3  27   0   -0.30    4.80
  -4  27   0    1.80    4.80
   4  27   0    3.80    4.70
   4  27   0    4.10    5.20
  -4  27   0   -0.70    4.40
   4  27   0    3.20    8.10
  -5 -27   0   -8.40   14.50
   5  27   0   18.20    8.30
   5  27   0    9.00    5.40
  -5  27   0    1.70    4.70
  -5  27   0    1.30    4.90
   5  27   0   12.00    5.00
  -6 -27   0   -4.70   15.90
  -6  27   0   -7.00    4.60
   6  27   0   -3.20    7.70
  -6  27   0    5.80    4.70
   6  27   0   10.20    5.40
   6  27   0    2.50    5.20
  -7 -27   0   68.49   19.40
  -7  27   0   33.10    6.50
   7  27   0   42.20    7.00
  -7  27   0   42.40    6.70
   7  27   0   26.50    9.70
   8  27   0   30.10    9.60
  -8  27   0   16.80    5.50
  -8  27   0   24.30    6.10
   8  27   0   31.00    6.50
  -9  27   0    5.00    4.60
   9  27   0    3.50    8.30
   9  27   0    6.70    5.20
  -9  27   0   10.50    5.10
 -10  27   0   10.00    5.00
  10  27   0   10.80    8.00
 -10  27   0   19.30    5.70
  10  27   0   14.50    5.70
  11  27   0    5.20    8.50
 -11  27   0    1.40    5.00
 -11  27   0   -0.30    4.70
  11  27   0    1.60    5.60
 -12  27   0   17.20    5.60
  12  27   0   11.40    5.90
 -12  27   0    7.00    6.10
  12  27   0   12.00    9.30
 -13  27   0   15.00    5.50
  13  27   0    9.80    8.90
 -13  27   0   18.20    5.30
  13  27   0   19.10    5.80
 -14 -27   0   21.70    5.80
  14  27   0   23.30    6.30
 -14  27   0   19.70    5.60
  14  27   0   14.60    9.00
 -14  27   0   20.20    5.40
 -15 -27   0   12.20    6.00
 -15  27   0   11.80    4.90
  15  27   0   27.30    6.20
 -15  27   0   17.00    5.10
  15  27   0   19.00    8.60
 -16  27   0    1.70    4.40
  16  27   0   -0.60    5.50
  16  27   0    0.20    7.70
 -16  27   0    9.80    4.70
 -17  27   0    3.10    4.60
 -17  27   0    2.30    4.20
  17  27   0   -3.30    7.70
 -18  27   0    3.20    4.30
 -18  27   0   -2.50    5.30
  18  27   0    1.00    7.50
  19  27   0    1.60   12.30
 -19  27   0   -2.40    5.30
   0  28   0   25.60    6.20
   0  28   0   21.50    5.70
   0  28   0   33.40   11.70
   1  28   0    1.20    4.80
   1  28   0   -0.50    9.50
  -1  28   0    0.20    4.30
   1  28   0    6.00    4.70
  -1  28   0    1.10    5.00
   2  28   0   16.20    9.10
   2  28   0    5.20    4.60
  -2  28   0   12.90    5.60
   2  28   0    6.30    4.90
  -2  28   0    3.30    4.50
   3  28   0    0.90    4.70
   3  28   0    7.30    5.10
  -3  28   0    6.20    5.10
  -3  28   0    2.40    4.40
   3  28   0    6.00    8.50
  -4  28   0   11.00    4.80
   4  28   0   23.80    5.80
   4  28   0   23.40    8.60
   4  28   0   12.30    5.30
  -4  28   0   10.30    5.30
   5  28   0    0.90    5.20
   5  28   0   -2.40    4.90
   5  28   0   -2.20    7.90
   6  28   0   -9.10    8.00
  -6  28   0    0.60    5.00
   6  28   0   16.20    5.70
  -6  28   0   13.00    5.20
   6  28   0   13.00    5.40
  -7  28   0   80.79   12.00
   7  28   0   69.09   12.70
  -7  28   0   76.49   11.30
   7  28   0   74.69   12.30
  -8  28   0   25.90    5.90
  -8  28   0   26.40    5.90
   8  28   0   13.30    9.00
   8  28   0   23.30    6.30
  -9  28   0   -0.50    5.00
   9  28   0   -2.00    5.10
  -9  28   0    2.80    4.60
   9  28   0   -4.90    7.60
 -10  28   0   -1.20    4.70
  10  28   0   -0.40    8.40
 -10  28   0   -4.00    4.90
  10  28   0    4.80    5.00
  11  28   0   11.10    8.90
  11  28   0   13.20    6.60
 -12  28   0    0.70    4.90
  12  28   0    4.70    8.40
 -12  28   0    6.10    4.70
  12  28   0    8.60    5.60
  13  28   0   11.80    8.70
 -13  28   0   18.10    5.30
  13  28   0   13.20    6.10
 -14 -28   0   -1.40    5.10
 -14  28   0    9.80    4.70
 -14  28   0   -5.60    4.60
  14  28   0    3.90    5.10
  14  28   0    2.80    7.80
 -15 -28   0    3.90    5.90
  15  28   0   19.90    8.60
 -15  28   0    7.50    4.80
  15  28   0   11.90    5.40
 -15  28   0    6.40    4.60
  16  28   0   -2.30    7.70
  16  28   0    6.50    5.70
 -16  28   0    5.90    4.70
 -16  28   0    7.10    4.30
  17  28   0    6.80    7.50
 -17  28   0   -1.00    4.20
 -17  28   0    4.30    5.60
 -18  28   0    2.80    6.20
 -18  28   0    8.80    4.90
  18  28   0   -4.30    7.30
   0  29   0   -0.30    4.60
   0  29   0   -0.80    4.80
   0  29   0   11.10   12.00
   1  29   0   28.30    6.20
   1  29   0   27.30    6.10
  -1  29   0   28.30    6.20
  -1  29   0   27.80    6.40
   1  29   0   27.10   11.70
   2  29   0    2.20    4.90
   2  29   0   16.70    9.00
   2  29   0   -2.70    4.20
  -2  29   0    4.00    5.30
  -2  29   0    2.20    4.70
   3  29   0   22.60    9.90
   3  29   0   62.69   10.20
   3  29   0   44.40    7.90
  -3  29   0   51.09    7.90
  -3  29   0   40.40    7.10
  -4  29   0   -4.90    4.20
   4  29   0    4.30    5.60
   4  29   0    5.00    5.40
  -4  29   0   -0.70    5.00
   4  29   0    2.00    8.40
   5  29   0   38.50    7.50
   5  29   0   53.79    8.00
  -5  29   0   42.90    7.70
   5  29   0   34.10   10.10
  -5  29   0   43.30    7.20
   6  29   0   50.59   11.10
  -6  29   0   57.09    8.80
   6  29   0   61.19    8.50
   6  29   0   46.40    8.40
  -6  29   0   59.39   10.00
  -7  29   0    6.50    5.40
   7  29   0   25.50    8.60
  -7  29   0    6.40    4.80
  -8  29   0   20.60    5.80
  -8  29   0   23.90    6.00
   8  29   0   26.10    6.30
   8  29   0   13.50    9.20
   9  29   0   21.80    9.40
  -9  29   0   20.10    6.00
  -9  29   0   22.80    5.90
   9  29   0   25.80    6.50
  10  29   0    8.30    5.40
 -10  29   0    2.50    5.10
  10  29   0   -0.10    9.20
 -10  29   0    3.50    5.50
 -11  29   0   10.00    4.80
  11  29   0   -1.60    5.40
  11  29   0   -4.10    8.70
 -11  29   0   -1.50    4.70
 -12  29   0    6.80    5.10
  12  29   0   -5.60    5.40
 -12  29   0    4.20    5.00
  12  29   0    8.80    9.20
  13  29   0   27.30    9.00
  13  29   0   24.90    6.40
 -13  29   0   29.40    5.70
 -13  29   0   26.70    5.90
 -14 -29   0   -3.50    4.80
 -14  29   0    7.90    4.60
  14  29   0   -2.60    5.00
  14  29   0   -6.70    7.80
 -15 -29   0   -5.90    6.50
 -15  29   0    1.10    4.40
  15  29   0    0.10    7.70
  15  29   0    8.00    5.50
  16  29   0   14.20    8.00
 -16  29   0   19.00    4.70
 -16  29   0   19.80    5.20
  16  29   0    7.60    5.60
 -17  29   0   -1.20    5.10
  17  29   0    1.70    7.30
 -17  29   0   -6.10    4.20
   0  30   0    0.30    4.90
   0  30   0   11.60   13.30
   0  30   0    1.00    4.90
   1  30   0    2.90    5.20
   1  30   0    4.20    4.80
  -1  30   0    1.00    4.90
  -1  30   0    4.80    5.00
   1  30   0    1.90   10.60
  -2  30   0  101.89   12.40
   2  30   0   83.79   13.40
   2  30   0   62.89   13.70
  -2  30   0  114.49   13.70
   2  30   0   94.99   12.90
   3  30   0    7.30    8.70
   3  30   0    9.00    5.70
  -3  30   0    3.90    5.70
  -3  30   0   -1.10    4.80
   3  30   0    0.60    5.00
  -4  30   0    2.10    4.90
  -4  30   0    8.10    5.70
   4  30   0    6.50    8.90
   4  30   0    3.60    5.80
   4  30   0   -6.50    5.10
   5  30   0    2.30    8.50
  -5  30   0   -6.00    4.30
  -5  30   0    0.10    5.40
   5  30   0   -0.70    5.40
   5  30   0   -6.80    5.40
   6  30   0    5.90    5.70
  -6  30   0    2.20    4.60
  -6  30   0    4.50    5.50
   6  30   0    1.00    8.70
   7  30   0   12.00    5.60
  -7  30   0    8.60    4.70
   7  30   0   -0.90    8.60
  -7  30   0    2.80    5.70
   8  30   0    1.00    5.30
  -8  30   0   -2.20    4.70
   8  30   0    5.90    9.40
  -8  30   0    3.20    5.70
   9  30   0    8.10    6.20
  -9  30   0   -5.50    8.10
 -10  30   0   10.80    5.20
  10  30   0    7.30    9.10
 -10  30   0   11.20    5.10
  10  30   0    8.50    5.30
  11  30   0    5.90    9.20
  11  30   0    5.20    5.50
 -11  30   0   -2.80    4.80
 -11  30   0   -6.90    4.80
  12  30   0   -5.40    8.20
  12  30   0   16.10    5.50
 -12  30   0   14.40    5.00
 -12  30   0    6.40    5.00
 -13 -30   0   25.20    6.20
  13  30   0    4.50    8.30
 -13  30   0   16.40    5.60
 -13  30   0   25.10    5.40
  13  30   0   29.70    6.40
 -14 -30   0    4.70    5.40
 -14  30   0    4.40    4.50
 -14  30   0    8.20    4.70
  14  30   0    2.80    5.20
  14  30   0    0.90    7.10
  15  30   0   50.29    9.40
 -16  30   0  -10.70    5.30
 -16  30   0    6.40    4.30
  16  30   0    3.80    5.70
  16  30   0    3.80    7.50
  17  30   0    6.00    6.80
 -17  30   0   12.60    4.80
 -17  30   0    1.90    6.10
   0  31   0   -0.20    5.10
   0  31   0    0.70    4.80
  -1  31   0   27.00    6.70
  -1  31   0   26.10    6.10
   1  31   0   48.90   12.30
   1  31   0   28.10    6.20
  -2  31   0   13.00    5.30
  -2  31   0    5.30    5.50
   2  31   0   -6.90    9.90
   2  31   0   10.60    5.40
   2  31   0    5.70    6.20
   3  31   0   11.00    6.40
  -3  31   0   13.00    5.20
   3  31   0   27.00    6.40
  -3  31   0   16.50    5.70
   3  31   0   -6.80    9.60
  -4  31   0   18.70    6.70
   4  31   0   18.40    9.90
   4  31   0   30.30    6.80
  -4  31   0   19.00    6.00
   4  31   0   36.90    7.10
   5  31   0   23.60    6.90
   5  31   0   29.10    9.90
   5  31   0   28.70    6.70
  -5  31   0   24.70    6.60
  -5  31   0   23.00    6.20
   6  31   0   11.00    5.60
   6  31   0    2.30    9.70
  -6  31   0    6.60    5.70
  -6  31   0    2.50    5.10
   7  31   0  149.88   25.00
  -7  31   0  122.59   14.90
  -7  31   0   90.99   14.00
   7  31   0  108.19   15.20
   8  31   0   14.20    8.70
  -8  31   0   10.50    6.60
  -8  31   0    3.80    4.80
   8  31   0   10.50    6.50
  10  31   0   -3.60    5.60
 -10  31   0    7.20    5.50
  10  31   0    2.00    9.20
 -10  31   0    1.40    4.70
  11  31   0    4.90    5.70
 -11  31   0   -1.70    4.50
 -11  31   0    1.60    4.60
  11  31   0   -0.90    8.20
 -12  31   0   -1.00    4.90
  12  31   0    4.80    5.40
  12  31   0   -4.30    8.00
 -12  31   0    4.70    4.80
 -13 -31   0   -0.20    5.60
  13  31   0    1.50    7.90
 -13  31   0    1.40    4.60
  13  31   0   -0.50    5.00
 -13  31   0   -0.20    4.70
  14  31   0    5.90    5.40
 -14  31   0    4.00    4.30
 -14  31   0    6.00    4.90
  14  31   0   11.70    8.00
  15  31   0    5.50    7.60
 -15  31   0    6.30    4.40
 -15  31   0    1.20    5.40
  15  31   0   -2.10    5.70
  16  31   0    5.90    6.90
 -16  31   0    8.80    9.00
 -16  31   0   -5.60    5.40
   0  32   0    4.20    5.60
   0  32   0    9.90    5.10
  -1  32   0    5.20    5.40
   1  32   0    9.20    5.80
   1  32   0   12.10    5.50
  -1  32   0   13.50    5.50
   1  32   0  -14.50   12.50
   2  32   0   16.30    6.00
  -2  32   0   15.80    5.70
  -2  32   0   10.60    5.50
   2  32   0   14.50    6.20
   2  32   0    3.70   11.30
   3  32   0   17.40    6.30
   3  32   0   20.60    7.00
  -3  32   0   31.80    6.30
   3  32   0   -1.80   12.00
   4  32   0  -10.00   16.80
  -4  32   0   12.80    5.80
  -4  32   0   17.70    5.70
   4  32   0   12.70    6.10
   4  32   0   33.90    6.80
   5  32   0    5.10    5.70
  -5  32   0    2.60    5.60
  -5  32   0   -4.10    5.60
   5  32   0   -2.40   13.30
  -6  32   0   94.19   13.40
  -6  32   0   80.39   15.50
   7  32   0   10.60    5.30
  -7  32   0    5.30    5.30
  -7  32   0    3.40    4.80
   7  32   0    6.70   10.10
  -8  32   0    4.90    5.30
   8  32   0    5.60    5.40
  -8  32   0    2.20    5.40
   8  32   0   -1.10    9.50
  -9  32   0   -5.30    5.00
  -9  32   0    3.90    4.80
   9  32   0    7.30    9.10
   9  32   0    2.50    5.40
  10  32   0   24.50    6.50
 -10  32   0   19.80    5.60
  10  32   0    5.90    8.50
 -10  32   0   21.60    5.80
  11  32   0   -3.10    8.00
 -11  32   0   -1.60    4.60
  11  32   0   -0.70    5.50
 -11  32   0   -5.40    4.60
  12  32   0    7.80    8.00
  12  32   0    2.50    5.10
 -12  32   0    7.10    4.80
 -12  32   0    8.00    4.60
 -13 -32   0   10.10    6.30
  13  32   0    5.90    7.90
 -13  32   0   15.50    5.10
 -13  32   0   21.70    5.20
  13  32   0   15.40    5.70
  14  32   0    0.90    7.50
  14  32   0   -3.40    5.20
 -14  32   0    8.90    4.70
 -14  32   0   -3.60    4.50
  15  32   0   17.90    7.20
  15  32   0    6.70    5.60
 -15  32   0    8.50    4.60
 -15  32   0    4.80    5.10
   0  33   0    2.80    5.90
   0  33   0    6.50    9.30
  -1  33   0   21.30    7.30
   1  33   0   19.20    9.40
   1  33   0    6.60    6.00
  -1  33   0   11.70    6.00
   2  33   0   44.90   11.70
   2  33   0   27.20   12.20
   3  33   0   11.40    6.30
   3  33   0   13.50    8.30
   3  33   0   16.30   10.60
  -3  33   0   13.00    8.80
  -3  33   0   20.00    9.10
  -4  33   0   -1.60    5.10
   4  33   0    4.20    5.80
   4  33   0   -4.50   10.10
   4  33   0    5.30    5.60
  -4  33   0   -2.10    4.90
  -5  33   0    6.30    5.50
   5  33   0    1.80    5.50
   5  33   0    5.70    9.40
  -5  33   0   14.20    5.20
  -6  33   0    3.60    4.80
   6  33   0   -3.40    9.10
   6  33   0    5.10    5.50
  -6  33   0    6.30    5.40
  -7  33   0   65.29    9.40
   7  33   0   57.39   11.80
  -7  33   0   62.29   11.20
   7  33   0   69.59   11.30
   8  33   0    2.50    8.40
  -8  33   0    0.50    5.20
  -8  33   0   10.60    5.50
   8  33   0    4.00    5.00
   9  33   0   -1.80    8.00
  -9  33   0    7.70    4.90
  -9  33   0   10.80    5.40
   9  33   0   -4.40    5.50
 -10  33   0    5.70    5.30
 -10  33   0    7.90    4.90
  10  33   0    3.00    8.40
  10  33   0   13.80    5.70
  11  33   0    4.60    8.10
 -11  33   0    7.00    5.00
 -11  33   0    5.30    4.70
  11  33   0   10.20    5.20
 -12 -33   0   12.70    6.00
  12  33   0    7.20    5.30
 -12  33   0    0.30    4.70
 -12  33   0    6.20    4.80
  12  33   0   -4.70    7.60
 -13 -33   0   36.20    7.90
  13  33   0   40.30    9.00
 -14  33   0   23.70    5.00
 -14  33   0    9.60    5.90
  14  33   0   14.30    7.40
   0  34   0    5.20    6.50
   0  34   0    2.70    5.10
  -1  34   0    5.60    5.60
  -1  34   0    4.40    6.30
   1  34   0    5.50    6.00
   1  34   0    7.30    6.00
   2  34   0    7.20    5.70
   2  34   0    5.90    6.00
  -2  34   0    1.70    5.00
   2  34   0   23.10   12.20
  -3  34   0   -1.50    5.30
   3  34   0    2.00    5.90
  -3  34   0   10.60    5.10
   3  34   0    5.20    5.90
   3  34   0   -2.00   10.60
   4  34   0    8.20    5.90
   4  34   0    6.30    9.70
  -4  34   0    1.90    5.50
  -4  34   0    1.10    5.10
   5  34   0    8.20    6.00
  -5  34   0    7.90    5.70
   5  34   0   10.00    9.40
  -5  34   0    5.10    5.20
  -6  34   0   23.90    6.10
   6  34   0   22.00    6.40
  -6  34   0   30.70    6.30
   7  34   0   12.00    8.50
  -7  34   0   12.00    5.30
   7  34   0    6.90    5.30
  -7  34   0    7.70    5.30
   8  34   0    8.60    5.10
  -8  34   0   -0.30    5.00
   8  34   0    0.40    8.60
  -8  34   0    5.30    5.10
  -9  34   0   -0.50    4.70
  -9  34   0    0.50    4.70
   9  34   0    8.80    8.20
   9  34   0    3.30    5.90
 -10  34   0   25.00    5.70
  10  34   0   27.40    6.10
 -10  34   0   14.00    5.00
  10  34   0   10.50    8.50
 -11  34   0    2.20    4.90
 -11  34   0    4.20    4.70
  11  34   0   -6.80    8.10
  11  34   0    3.40    5.10
 -12 -34   0   -7.00    6.50
  12  34   0    7.90    5.30
 -12  34   0    6.30    4.50
 -12  34   0    5.70    5.10
  12  34   0   -6.80    7.60
 -13  34   0   11.70    4.70
 -13  34   0   11.40    6.00
  13  34   0    8.00    7.50
  13  34   0   24.20    5.70
   0  35   0    3.50    6.10
   0  35   0   -1.30    5.50
  -1  35   0   11.60    5.40
   1  35   0   15.40    6.50
  -1  35   0   14.80    6.50
   1  35   0    9.30    6.00
  -2  35   0   50.29    8.50
  -2  35   0   46.50    8.00
   2  35   0   55.89    8.70
   2  35   0   68.09   11.40
  -3  35   0   27.30    5.90
   3  35   0   26.10    6.60
   3  35   0    0.70   11.30
   3  35   0   16.70    6.30
  -3  35   0   21.00    6.30
  -4  35   0   12.60    5.40
  -4  35   0   14.50    5.50
   4  35   0   14.70    5.90
   4  35   0    2.80    9.80
  -5  35   0   33.00    6.70
   5  35   0   28.00    6.90
   5  35   0   13.00    9.60
   6  35   0    6.50    5.30
   6  35   0   -2.80    8.80
  -6  35   0    3.80    5.30
  -6  35   0   -1.30    4.90
  -7  35   0   -0.60    5.20
  -7  35   0   -1.70    4.80
   7  35   0    4.60    8.40
   8  35   0   15.70    5.90
  -8  35   0    1.90    4.90
  -8  35   0    1.10    5.10
   8  35   0    0.10    7.80
  -9  35   0    8.70    5.20
   9  35   0   12.20    8.80
   9  35   0   12.80    5.60
  -9  35   0   16.20    4.90
  10  35   0   16.60    8.00
  10  35   0   11.70    5.60
 -10  35   0   19.70    4.90
 -10  35   0   17.70    5.60
  11  35   0    9.30    7.20
  11  35   0   10.00    5.50
 -11  35   0    2.10    4.70
 -11  35   0    6.20    5.40
 -12  35   0   -0.40    4.30
 -12  35   0   -3.20    5.80
   0  36   0   10.10    5.90
   0  36   0    4.60    6.00
  -1  36   0   -6.10    5.50
   1  36   0   12.10    5.60
   1  36   0   -5.50    5.60
  -1  36   0    2.70    6.00
  -2  36   0   -4.80    5.80
   2  36   0    5.80    5.90
   2  36   0   -4.50    5.80
  -2  36   0    0.50    5.40
   3  36   0    1.00    5.40
  -3  36   0   -0.90    5.50
  -3  36   0    4.30    5.20
   4  36   0   14.70    9.70
  -4  36   0    5.20    5.20
  -4  36   0    4.60    5.60
   4  36   0    7.10    5.80
   5  36   0    7.20    5.30
   5  36   0   -2.00    8.40
  -5  36   0   10.60    5.20
  -5  36   0    5.90    5.50
  -6  36   0    7.60    5.10
   6  36   0    4.00    8.20
   6  36   0   10.00    5.60
  -6  36   0   13.20    5.20
   7  36   0   10.20    5.30
  -7  36   0    4.80    4.90
  -7  36   0    0.60    5.00
   7  36   0    2.70    8.10
  -8  36   0   -0.10    4.90
   8  36   0    3.60    5.90
   8  36   0    1.70    7.60
  -8  36   0    8.10    4.90
   9  36   0    7.80    7.50
  -9  36   0   -0.30    5.00
  -9  36   0   -0.40    4.40
   9  36   0   -3.70    5.20
  10  36   0   10.30    5.20
 -10  36   0    4.90    4.60
  10  36   0    4.90    7.30
 -10  36   0    6.70    5.40
 -11 -36   0  -16.60    7.40
  11  36   0   -9.50    4.90
 -11  36   0   -7.20    4.40
 -11  36   0   -1.90    5.70
   0  37   0    0.20    5.80
   0  37   0    3.60    5.20
   1  37   0  -11.10    5.30
   1  37   0    5.30    5.90
  -1  37   0    6.70    5.70
  -1  37   0    4.50    5.40
  -2  37   0   20.80    6.80
  -2  37   0   19.90    6.50
   2  37   0   27.40    6.60
  -3  37   0   -0.30    5.20
  -3  37   0    3.90    5.50
   3  37   0    4.90    5.30
  -4  37   0   23.40    6.10
   4  37   0   32.10    6.80
  -4  37   0   39.50    7.00
  -5  37   0    3.60    5.50
   5  37   0   -0.60    5.10
  -5  37   0   -1.80    4.90
  -6  37   0   -5.00    5.30
  -6  37   0    2.00    5.30
   6  37   0    6.40    5.10
   6  37   0   10.40   11.50
   7  37   0   11.50    5.40
   7  37   0   14.50   11.20
  -7  37   0   -1.00    5.20
  -7  37   0    6.70    5.00
   8  37   0    1.80    5.30
  -8  37   0    1.00    5.00
  -8  37   0    9.90    5.50
  -9  37   0    4.90    4.90
   9  37   0    4.30    5.30
  -9  37   0    3.90    6.30
   9  37   0    2.40    8.00
   0  38   0   11.30    5.90
   0  38   0  -10.60    5.30
  -1  38   0    4.40    5.10
  -1  38   0    0.90    5.60
   1  38   0   -4.00    5.50
  -2  38   0    8.10    5.70
  -2  38   0    0.90    5.30
   2  38   0   -3.10    5.20
  -3  38   0   -2.50    5.10
  -3  38   0    8.10    5.60
   3  38   0   -3.70    5.10
   4  38   0   -2.20    4.90
  -4  38   0   -0.20    5.10
  -4  38   0   -0.60    5.70
  -5  38   0   -0.50    5.60
  -5  38   0   12.50    5.30
   5  38   0    5.50    5.30
   6  38   0    3.60    5.10
  -6  38   0   -1.60    5.30
   6  38   0    4.90   12.00
  -6  38   0   -0.60    5.30
  -7  38   0    6.80    5.30
  -7  38   0    0.10    5.00
   7  38   0  -16.10    9.90
   7  38   0   -0.60    5.20
   8  38   0   21.30    5.30
   8  38   0   -7.20    9.30
  -8  38   0    6.70    4.70
  -8  38   0   -2.50    5.80
   0  39   0   -5.70    5.40
  -1  39   0    0.40    5.40
   1  39   0   -7.50    5.40
  -1  39   0    3.90    5.00
  -2  39   0   -0.70    5.30
  -2  39   0    4.80    5.10
   2  39   0    7.00    5.60
   3  39   0    1.00    5.10
  -3  39   0    0.70    5.60
  -3  39   0    6.70    4.80
  -4  39   0    7.20    5.80
   4  39   0   21.50    5.80
  -4  39   0   13.80    5.20
  -6  39   0   12.60    4.70
   6  39   0    9.10    5.40
  -6  39   0    4.50    6.10
   0  40   0    8.50    5.50
  -1  40   0    2.90    5.60
   1  40   0    1.60    5.40
  25   0  -1   14.10    5.00
  24   0  -1   -1.70    4.50
 -23   0   1   -0.50    4.90
  23   0  -1    1.10    5.00
 -22   0   1    8.60    5.00
 -22   0   1    0.30    4.80
  22   0  -1    4.70    5.50
  21   0  -1   15.00    6.10
 -20   0   1   -2.80    4.10
  20   0  -1    5.00    5.40
 -20   0   1   12.00    4.90
  19   0  -1   11.60    5.70
 -19   0   1   10.40    4.80
 -19   0   1    4.60    4.80
  18   0  -1    4.70    5.50
 -18   0   1   -7.50    4.50
 -17   0   1    7.80    4.90
  17   0  -1    4.70    5.30
 -16   0   1   -6.80    3.90
  16   0  -1    8.10    5.30
  15   0  -1    0.70    5.20
 -15   0   1    4.40    4.40
 -14   0   1    5.60    4.00
  14   0  -1    1.40    4.80
  13   0  -1    6.80    4.80
 -13   0   1  -15.50   11.30
 -13   0   1    4.50    3.90
 -12   0   1   -1.50    5.10
 -12   0   1    5.00    8.20
 -11   0   1  248.78   27.80
 -10   0   1    3.30    6.30
  -8   0   1    4.60    5.10
   7   0  -1   12.90    7.00
  -7   0   1   12.40    4.70
  -6   0   1   -1.20    3.90
   6   0  -1   -0.80    4.70
   5   0  -1 2335.97  222.08
  -5   0   1 2335.17  221.98
  -4   0   1   -0.70    2.80
   4   0  -1    1.50    2.90
   3   0  -1  119.09   12.30
  -3   0   1  119.69   12.20
  -2   0   1    0.50    1.50
   2   0  -1    1.00    1.60
   1   0  -1  164.68   15.80
  -2   0  -1    0.70    1.50
   2   0   1   -0.70    1.50
  -3   0  -1   19.20    4.10
   3   0   1   22.40    4.20
  -4   0  -1    1.30    2.80
   4   0   1    0.70    2.90
  -5   0  -1 9622.34  929.91
   5   0   1 9999.00  930.01
  -6   0  -1    3.50    4.20
   6   0   1    0.70    5.10
  -7   0  -1  131.79   15.80
  -8   0  -1    2.20    4.90
  -9   0  -1  732.23   71.49
 -10   0  -1    5.90    6.00
  11   0   1   52.19    9.30
 -11   0  -1   33.50    9.40
  12   0   1    4.70    4.80
 -12   0  -1    5.30   10.10
 -13   0  -1    7.90    9.90
  13   0   1   21.50    5.60
 -13   0  -1   22.40    5.00
 -14   0  -1    0.70    4.60
  14   0   1   -5.20    4.90
 -14   0  -1   11.30   12.90
  15   0   1   94.79   13.30
 -15   0  -1  112.69   13.30
 -16   0  -1    6.30    5.60
  16   0   1    5.40    5.10
  17   0   1  127.99   15.60
 -17   0  -1  107.99   15.30
  18   0   1    5.90    5.30
 -18   0  -1    4.20    5.50
 -19   0  -1  411.96   41.10
 -19   0  -1  419.26   41.10
 -20   0  -1    7.10    4.70
  20   0   1    2.60    5.60
  21   0   1   43.90    7.90
 -22   0  -1   -4.20    4.10
  22   0   1   -1.80    5.20
  23   0   1   19.00    5.80
 -23   0  -1   22.80    5.00
 -24   0  -1    4.50    4.20
  24   0   1   -3.40    4.60
  25   0   1   15.60    5.30
 -25   0  -1   19.20    6.80
  25  -1  -1   74.29   10.10
  25   1  -1   68.79   10.30
 -24  -1   1    4.30    9.00
  24  -1  -1   -0.40    4.90
  24   1  -1    2.60    4.80
 -23  -1   1   25.50    6.20
  23  -1  -1   35.40    6.60
  23   1  -1   35.90    6.60
 -23   1   1   37.20    6.30
  22  -1  -1   20.10    6.00
 -22  -1   1   12.90    5.10
 -22  -1   1   13.20    5.60
 -22   1   1   17.50    5.40
 -22   1   1   15.30    5.10
  22   1  -1   26.60    6.10
  21  -1  -1    3.90    5.80
  21   1  -1   14.50    6.00
 -20  -1   1    4.10    4.70
  20  -1  -1    5.60    5.60
 -20  -1   1   -1.10    4.60
 -20   1   1   -6.40    4.10
 -20   1   1    6.50    4.50
  20   1  -1   -0.40    5.50
 -19  -1   1   21.20    5.50
 -19  -1   1    7.90    4.60
  19  -1  -1    5.30    5.60
 -19   1   1   -0.10    4.60
  19   1  -1    3.30    5.50
 -18  -1   1   22.50    5.40
  18  -1  -1   12.70    5.50
  18   1  -1   22.40    6.20
 -18   1   1   15.10    5.10
 -18   1   1    6.70    5.30
 -17  -1   1  200.38   22.00
  17  -1  -1  228.98   22.90
  17   1  -1  225.88   23.00
 -17   1   1  197.38   22.40
 -16  -1   1   21.90    6.00
  16   1  -1   27.70    6.30
 -16   1   1   30.70    5.20
 -15  -1   1   55.19    9.30
  15  -1  -1   43.80    8.00
  15   1  -1   37.80    7.80
 -15   1   1   57.19    6.90
 -14  -1   1    0.60   14.30
 -14  -1   1   -0.50    3.90
  14  -1  -1   -2.90    5.00
 -14   1   1   -6.40    4.00
  14   1  -1   -4.40    4.70
 -13  -1   1  282.57   28.90
 -13  -1   1  248.88   34.30
  13   1  -1  319.57   29.80
 -13   1   1  259.17   36.60
 -13   1   1  313.17   29.00
 -12  -1   1   -7.30    8.30
 -12  -1   1    1.90    6.60
 -12   1   1   -0.90    4.00
 -12   1   1   -1.50    8.70
 -11  -1   1  254.27   28.70
 -11   1   1  264.97   28.60
 -10  -1   1    4.60    5.80
 -10   1   1    8.10    6.40
  -9  -1   1  711.43   68.69
  -9   1   1  696.93   68.59
  -8  -1   1   56.39   10.50
  -8   1   1   59.39   10.50
  -7  -1   1    7.40    4.60
   7  -1  -1   15.10    6.80
  -7   1   1    9.10    4.60
   6  -1  -1   64.09   10.60
  -6  -1   1   65.09    9.50
   6   1  -1   69.49   10.80
  -6   1   1   64.79    9.60
  -5  -1   1 3794.22  363.16
   5  -1  -1 3840.72  363.26
   5   1  -1 3819.22  363.26
  -5   1   1 3852.91  363.16
  -4  -1   1   81.29    9.80
   4  -1  -1   92.69    9.90
   4   1  -1   85.49    9.80
  -4   1   1   80.19    9.70
   3  -1  -1  131.89   13.90
  -3  -1   1  144.79   14.00
   3   1  -1  134.79   13.90
  -3   1   1  136.59   13.80
  -2  -1   1    1.40    1.50
   2  -1  -1    0.80    1.40
  -2   1   1    0.90    1.40
   2   1  -1    2.10    1.60
   1  -1  -1  113.59   11.60
  -1  -1   1  124.49   11.80
  -1   1   1  119.19   11.60
   1   1  -1  128.59   11.80
   1  -1   1    0.90    1.00
  -1  -1  -1    1.30    0.70
   1   1   1    2.00    0.90
  -1   1  -1    1.70    0.90
   2  -1   1   65.39    6.90
  -2  -1  -1   61.19    6.70
   2   1   1   66.39    6.80
  -2   1  -1   62.49    6.80
  -3  -1  -1    3.30    2.30
   3  -1   1    7.80    2.50
  -3   1  -1    4.70    2.30
   3   1   1    6.00    2.40
  -4  -1  -1   15.60    3.50
   4  -1   1   18.30    3.80
  -4   1  -1   16.40    3.60
   4   1   1   15.10    3.60
   5  -1   1  485.65   49.10
  -5  -1  -1  505.95   48.90
  -5   1  -1  511.85   49.00
   5   1   1  520.15   49.10
   6  -1   1   36.70    6.80
  -6  -1  -1   39.50    8.10
  -6   1  -1   39.90    8.20
   6   1   1   36.50    6.90
  -7  -1  -1    4.50    4.60
  -7   1  -1    0.70    4.90
  -8  -1  -1   76.69   11.70
  -8   1  -1   65.19   11.60
  -9  -1  -1    6.20    5.80
  -9   1  -1    1.50    5.70
 -10  -1  -1   83.79   13.80
 -10   1  -1   75.49   14.10
 -11  -1  -1   37.50   10.30
 -11   1  -1   25.40    8.80
  11   1   1   26.50    6.10
  12  -1   1   75.09   11.40
 -12  -1  -1   80.49   16.80
 -12   1  -1   79.09   14.80
  12   1   1  102.79   17.00
 -13  -1  -1    2.20    4.50
 -13  -1  -1  -15.00    9.30
  13  -1   1    1.50    5.10
 -13   1  -1   -4.10    4.40
  13   1   1    2.40    4.70
 -13   1  -1    7.70   10.50
 -14  -1  -1   14.10    5.10
  14  -1   1    9.10    5.00
 -14  -1  -1   22.90   12.70
  14   1   1    0.30    4.80
 -14   1  -1    8.90    4.50
  15  -1   1   28.70    6.50
 -15   1  -1   43.50    6.70
 -16  -1  -1    6.00    4.60
  16  -1   1    4.50    5.00
  16   1   1    6.50    5.40
 -16   1  -1    9.30    5.70
 -17  -1  -1   78.09   10.40
  17  -1   1   80.99   13.00
 -17   1  -1   85.49   10.60
  17   1   1   91.59   12.70
  18  -1   1    2.60    5.30
 -18  -1  -1   10.20    5.60
  18   1   1   -1.20    5.10
 -18   1  -1    3.90    5.10
 -19  -1  -1  197.58   19.80
 -19   1  -1  181.38   19.10
 -19   1  -1  151.48   18.80
 -20  -1  -1   27.10    5.80
  20  -1   1   25.40    6.60
 -20   1  -1   35.80    6.40
  20   1   1   25.20    6.80
 -20   1  -1   24.00    5.50
  21  -1   1   30.30    7.00
  21   1   1   31.30    7.00
  22  -1   1   -6.70    5.30
 -22  -1  -1    2.00    4.30
 -22   1  -1    5.20    4.30
  22   1   1    2.60    5.60
 -23  -1  -1   63.89    9.60
  23  -1   1   72.99   10.50
 -23   1  -1   64.89    9.70
  23   1   1   64.49   11.00
 -24  -1  -1    0.00    4.40
  24  -1   1    7.00    4.80
 -24   1  -1   -5.40    4.30
  24   1   1    3.00    4.70
  25  -1   1   88.89   11.40
 -25  -1  -1   78.49   12.30
 -25   1  -1   88.49   15.50
  25   1   1   86.39   11.40
  25  -2  -1   43.50    7.50
  25   2  -1   22.10    5.80
  24  -2  -1    0.80    4.60
  24   2  -1    1.50    4.70
  23  -2  -1   11.90    5.40
 -23   2   1   25.00    5.80
  23   2  -1   17.20    5.60
 -22  -2   1    0.20    4.40
  22  -2  -1   -2.90    5.40
  22   2  -1   -0.70    5.30
 -22   2   1   -3.90    4.70
 -22   2   1    1.70    4.90
 -21  -2   1   12.40    6.90
  21  -2  -1   -1.60    5.70
  21   2  -1   -0.30    5.40
 -20  -2   1    6.50    4.90
 -20  -2   1   -4.00    4.50
  20  -2  -1    4.90    5.40
 -20   2   1    7.30    4.20
 -20   2   1   11.80    4.60
  20   2  -1    5.90    5.60
 -19  -2   1   32.40    6.10
  19  -2  -1   33.40    6.90
  19   2  -1   31.00    7.10
 -19   2   1   32.10    5.80
 -19   2   1   31.70    5.90
 -18  -2   1    1.50    4.10
  18  -2  -1    0.20    5.00
 -18   2   1   11.50    4.50
  18   2  -1   -0.20    5.40
 -18   2   1    5.60    4.70
 -17  -2   1   -1.90    4.30
  17  -2  -1    6.80    5.20
 -17   2   1   -6.60    5.00
 -17   2   1    2.90    4.40
  17   2  -1   -4.10    4.90
  16  -2  -1   -2.80    5.10
 -16  -2   1    1.50    4.10
  16   2  -1    0.10    5.20
 -16   2   1   -0.60    4.40
 -15  -2   1   13.20    4.30
  15  -2  -1   11.20    5.90
  15   2  -1   14.20    5.80
 -15   2   1    9.00    4.10
 -14  -2   1   29.70   14.30
 -14  -2   1    1.00    4.00
  14  -2  -1   -0.20    4.80
  14   2  -1    0.20    4.50
 -14   2   1    0.00    3.80
 -13  -2   1    4.80    4.20
 -13  -2   1   -8.20    9.10
 -13   2   1    3.20    5.30
 -13   2   1  -11.80   13.50
  13   2  -1    3.60    4.70
 -12  -2   1    0.50    4.50
 -12   2   1   -2.00    3.80
  12   2  -1   -3.30    6.00
 -12   2   1   -2.60    9.00
 -11  -2   1    2.10    6.40
 -11   2   1    2.90    7.10
 -10  -2   1   14.00    6.60
 -10   2   1    8.00    6.30
  -9  -2   1  421.86   42.40
  -9   2   1  423.86   42.30
  -8  -2   1    1.60    5.00
  -8   2   1    7.30    5.10
  -7  -2   1   31.30    5.90
   7  -2  -1   13.80    6.80
  -7   2   1   24.00    5.50
   6  -2  -1   90.79   12.40
  -6   2   1   92.89   11.50
   6   2  -1   97.49   13.00
   5  -2  -1 2197.48  205.38
  -5  -2   1 2153.18  205.38
   5   2  -1 2162.48  205.48
  -5   2   1 2124.89  205.28
  -4  -2   1  191.08   19.80
   4  -2  -1  202.48   19.90
  -4   2   1  194.68   19.70
   4   2  -1  201.18   19.90
  -3  -2   1  701.83   65.29
   3  -2  -1  664.73   65.29
   3   2  -1  684.23   65.39
   2  -2  -1   19.50    3.10
  -2  -2   1   19.30    3.60
  -2   2   1   18.30    3.00
   2   2  -1   23.70    3.60
  -1  -2   1   92.29    9.20
   1   2  -1   89.59    9.20
   1   2  -1   95.29    9.10
   0  -2   1  273.67   27.30
   0  -2   1  290.27   27.30
   0   2  -1  293.77   27.30
   1  -2   1  348.87   32.80
  -1  -2  -1  332.37   32.60
  -1   2  -1  349.47   32.80
  -2  -2  -1    1.20    1.60
   2   2   1    3.50    1.50
  -2   2  -1    3.10    1.80
   3  -2   1  479.05   45.90
  -3  -2  -1  465.75   45.80
  -3   2  -1  470.15   45.80
   3   2   1  495.65   45.80
  -4  -2  -1  295.07   28.60
   4  -2   1  278.87   28.70
   4   2   1  303.57   28.70
  -4   2  -1  292.17   28.60
   5  -2   1 7513.55  725.53
  -5  -2  -1 7802.22  725.43
   5   2   1 7475.55  725.43
  -5   2  -1 7812.82  725.43
  -6  -2  -1  255.77   26.50
   6  -2   1  261.77   27.00
  -6   2  -1  264.07   26.40
   7  -2   1  949.90  102.99
  -7  -2  -1 1154.98  102.69
  -7   2  -1 1099.19  102.59
  -8  -2  -1   74.09   11.80
  -8   2  -1   84.99   12.30
  -9  -2  -1   30.70    7.30
  -9   2  -1   43.10    8.00
 -10  -2  -1    4.90    7.30
 -10   2  -1    7.30    6.40
 -11  -2  -1  595.64   56.89
  11  -2   1  619.04   55.29
 -11   2  -1  476.35   56.99
  11   2   1  577.34   55.29
 -12  -2  -1   11.30    8.30
  12  -2   1   29.50    5.50
 -12   2  -1   23.90   12.00
 -13  -2  -1   15.20   10.10
 -13  -2  -1    5.50    4.60
  13  -2   1   11.60    4.80
  13   2   1    2.50    4.80
 -13   2  -1   29.70   12.10
 -13   2  -1    1.00    4.30
 -14  -2  -1   23.90   12.20
  14  -2   1   17.60    6.00
 -14   2  -1   32.40    6.00
  15  -2   1   92.69   12.80
  15   2   1   82.59   13.20
 -15   2  -1  110.09   13.50
  16  -2   1    4.20    4.90
 -16  -2  -1   20.20    5.20
 -16   2  -1   16.80    7.00
  16   2   1    6.40    5.40
  17  -2   1  241.58   24.00
 -17  -2  -1  187.38   23.50
 -17   2  -1  202.68   23.50
  17   2   1  244.48   23.90
  18  -2   1   -5.80    5.00
 -18   2  -1    7.40    4.50
 -18   2  -1    8.20    5.00
  18   2   1    5.70    5.30
 -19  -2  -1   64.99    8.00
 -19   2  -1   46.60    7.30
 -19   2  -1   47.10    7.20
  20  -2   1    0.50    5.40
 -20  -2  -1   -3.10    4.70
  20   2   1   -4.00    5.40
 -20   2  -1   10.20    4.90
 -20   2  -1   -3.00    4.10
  21  -2   1    0.40    5.60
  21   2   1   16.10    6.00
  22  -2   1    0.80    5.30
 -22  -2  -1   -4.40    4.10
 -22   2  -1    0.50    4.10
  22   2   1   -0.20    5.30
  23  -2   1   27.60    6.40
 -23  -2  -1   32.40    5.70
  23   2   1   25.90    6.50
 -23   2  -1   39.60    5.90
  24  -2   1    4.70    4.70
 -24  -2  -1    6.60    4.50
  24   2   1    0.70    5.10
 -25  -2  -1   31.30    6.70
  25  -2   1   30.30    6.10
  25   2   1   32.50    6.20
  25  -3  -1   85.79   10.80
  25   3  -1   79.59   11.10
  24  -3  -1   -5.40    4.50
  24   3  -1    0.60    4.90
 -23  -3   1   68.09   10.40
  23  -3  -1   78.09   11.40
 -23   3   1   63.19   11.00
  23   3  -1   79.79   11.50
  22  -3  -1   -4.10    5.20
 -22   3   1    6.50    4.90
  22   3  -1    4.30    5.50
 -22   3   1    2.90    5.50
 -21  -3   1   22.60    6.40
  21  -3  -1   25.60    6.40
 -21  -3   1   12.20    7.90
 -21   3   1   19.00    7.00
  21   3  -1   17.00    6.30
 -20  -3   1    5.10    5.10
  20  -3  -1   12.40    5.90
 -20   3   1   17.70    4.40
 -20   3   1   18.00    4.90
  20   3  -1   14.60    5.90
  19  -3  -1  400.86   36.10
 -19  -3   1  347.27   35.20
 -19   3   1  292.47   34.80
 -19   3   1  328.57   34.80
  19   3  -1  407.36   35.90
 -18  -3   1   13.30    4.60
  18  -3  -1    8.10    5.40
 -18   3   1   25.90    5.00
  18   3  -1    5.20    5.50
 -18   3   1   15.00    4.80
 -17  -3   1   69.59   11.80
  17  -3  -1   92.99   12.20
  17   3  -1   84.49   12.80
 -17   3   1   75.09   12.00
 -16  -3   1   16.40    4.50
  16  -3  -1    7.50    5.20
 -16   3   1    2.60    4.40
 -16   3   1    0.70    5.40
  16   3  -1   12.80    5.40
  15  -3  -1   55.89    8.80
 -15  -3   1   56.09    7.70
  15   3  -1   63.19   11.20
 -15   3   1   76.89   10.10
 -14  -3   1  107.39   14.40
 -14  -3   1  129.89   20.20
  14  -3  -1  138.39   15.30
 -14   3   1   96.09   16.50
  14   3  -1  109.29   15.10
 -14   3   1  144.89   14.10
 -13  -3   1  103.59   20.60
 -13  -3   1  110.39   15.00
 -13   3   1  126.09   21.30
  13   3  -1  155.58   15.30
 -12  -3   1    6.30    4.20
 -12  -3   1    2.90    7.10
 -12   3   1   -4.30    3.80
 -12   3   1    2.10   10.30
 -11  -3   1  507.55   49.10
 -11   3   1  445.76   48.30
 -10  -3   1   69.19   12.30
 -10   3   1   58.59   12.50
  -9  -3   1  899.11   80.19
  -9   3   1  751.62   79.79
  -8  -3   1   65.59   11.50
   8  -3  -1   69.49   12.50
  -8   3   1   69.09   10.40
  -7  -3   1   52.09    9.30
   7  -3  -1   47.30    8.30
  -7   3   1   54.19    8.90
  -6  -3   1  133.49   15.50
   6  -3  -1  143.29   16.00
  -6   3   1  138.49   15.20
  -5  -3   1 2609.04  248.28
   5  -3  -1 2688.43  248.28
  -5   3   1 2610.54  248.08
   5   3  -1 2540.65  248.28
  -4  -3   1   88.29   10.20
   4  -3  -1   88.39   10.00
   4   3  -1   85.99   10.10
   3  -3  -1 1981.00  184.58
  -3  -3   1 1908.21  184.68
  -3   3   1 1913.91  184.48
   3   3  -1 1973.70  184.68
   2  -3  -1  120.19   12.00
  -2  -3   1  117.49   12.30
   2   3  -1  124.99   12.20
  -1  -3   1    3.20    1.60
  -1  -3   1    4.40    1.40
   1   3  -1    2.60    1.50
   0  -3   1   68.69    7.40
   0  -3   1   75.99    7.40
   0   3  -1   75.79    7.40
   1  -3   1  354.76   33.90
   2  -3   1   74.79    7.90
  -2  -3  -1   69.19    7.50
  -2   3  -1   73.29    7.80
   2   3   1   74.39    7.30
  -3  -3  -1  257.87   25.10
   3  -3   1  247.68   25.30
  -3   3  -1  258.87   25.20
   3   3   1  269.57   25.10
   4  -3   1   -1.40    3.20
  -4  -3  -1    1.70    2.80
   4   3   1    2.30    3.00
  -4   3  -1    0.80    2.90
   5  -3   1  284.07   28.50
  -5  -3  -1  304.57   28.20
  -5   3  -1  286.37   28.30
   5   3   1  260.67   28.30
   6  -3   1    1.30    5.10
  -6  -3  -1    7.80    4.50
  -6   3  -1    1.00    4.20
  -7  -3  -1    4.90    4.90
   7  -3   1   14.90    7.40
  -7   3  -1    2.00    4.40
  -8  -3  -1   89.59   12.90
  -8   3  -1   97.49   13.40
  -9  -3  -1    2.30    5.20
  -9   3  -1   -1.10    5.60
 -10  -3  -1   50.59    8.80
 -10   3  -1   36.40    8.60
 -11  -3  -1    4.10    6.50
  11   3   1    7.90    5.50
 -11   3  -1    7.50    8.10
 -12  -3  -1    1.70    8.00
  12  -3   1    4.00    5.10
  12   3   1   -1.20    5.30
 -12   3  -1   -5.50   10.30
 -13  -3  -1   13.50    4.80
  13  -3   1    7.50    4.80
 -13  -3  -1    2.60    8.90
 -13   3  -1    3.30   13.10
  13   3   1   10.80    5.10
 -13   3  -1    5.90    5.10
 -13   3  -1    1.10   11.90
  14  -3   1    0.40    5.20
 -14  -3  -1    4.60   11.20
 -14  -3  -1    5.60    4.60
 -14   3  -1    8.60    5.10
 -14   3  -1   19.20    8.20
  14   3   1    2.70    4.60
  15  -3   1   -8.10    5.00
 -15  -3  -1   14.30    5.00
 -15  -3  -1   -4.50   15.70
 -15   3  -1    1.10    5.30
  15   3   1    0.70    4.80
 -16  -3  -1    4.10    5.40
  16  -3   1   -0.90    4.80
  16   3   1   -1.50    4.80
 -17  -3  -1   79.09   12.50
  17  -3   1   80.19   12.90
 -17   3  -1   96.59   13.40
 -17   3  -1   81.49   12.00
  17   3   1  104.09   12.90
 -18  -3  -1    5.60    5.60
  18  -3   1   12.40    5.60
  18   3   1    3.70    5.30
 -18   3  -1    4.40    4.60
 -18   3  -1    5.90    4.50
  19  -3   1  118.49   14.30
 -19  -3  -1   90.09   14.20
  19   3   1  121.79   14.10
 -19   3  -1   77.69   12.80
 -19   3  -1   95.09   12.40
  20  -3   1    6.20    5.70
 -20   3  -1    0.80    4.90
 -20   3  -1    2.80    4.30
  20   3   1    6.20    5.90
  21  -3   1   29.40    6.70
  21   3   1   28.40    6.60
 -22  -3  -1    2.40    4.40
  22  -3   1    6.70    5.80
  22   3   1   13.60    5.90
 -22   3  -1    7.20    4.40
  23  -3   1   69.99   11.00
 -23  -3  -1   55.19    9.20
 -23   3  -1   60.69    9.50
  23   3   1   75.99   10.60
  24  -3   1    1.60    4.80
  24   3   1   -8.50    4.50
 -24   3  -1   -6.80    4.40
  25  -3   1   26.70    6.00
 -25  -3  -1   37.10    6.80
  25   3   1   34.00    6.40
  25  -4  -1    6.30    4.60
  25   4  -1    4.60    5.00
  24  -4  -1    4.90    4.60
  24   4  -1   -0.90    4.90
  23  -4  -1   22.90    6.50
 -23  -4   1   29.70    5.70
  23   4  -1   39.70    6.70
 -23   4   1   43.70    6.70
 -22  -4   1   12.20    5.10
  22  -4  -1   11.70    5.90
 -22   4   1   16.70    5.30
  22   4  -1   14.70    5.90
 -22   4   1    1.00    5.20
 -21  -4   1   -2.10    5.40
 -21  -4   1   -7.30    5.60
  21  -4  -1    0.20    5.40
 -21   4   1    1.80    4.80
  21   4  -1    1.20    5.50
 -21   4   1    4.70    5.20
 -20  -4   1    6.20    4.90
  20  -4  -1    4.10    5.50
 -20   4   1    6.20    4.40
 -20   4   1   19.20    4.80
  20   4  -1    0.80    5.60
  19  -4  -1    0.40    5.40
 -19  -4   1    4.40    5.00
 -19   4   1    2.60    4.10
  19   4  -1   15.20    5.70
 -19   4   1    1.60    4.00
  18  -4  -1   15.10    5.40
 -18  -4   1   10.10    4.70
  18   4  -1    8.00    5.60
 -18   4   1    5.50    4.70
 -18   4   1   12.50    4.70
 -17  -4   1   21.50    5.30
  17  -4  -1   36.70    6.60
 -17   4   1   29.00    5.80
 -17   4   1   29.20    5.80
  16  -4  -1   13.70    5.70
 -16  -4   1   16.60    4.50
  16   4  -1    1.90    5.00
 -16   4   1   12.10    7.90
 -16   4   1   18.90    5.20
 -16   4   1   32.40    5.80
 -15  -4   1    0.90    4.10
  15  -4  -1    1.40    5.00
 -15  -4   1   -0.10   26.70
  15   4  -1   -7.00    4.90
 -15   4   1   -5.90    4.10
 -15   4   1   -6.10    4.80
 -15   4   1   -7.50    6.10
 -13  -4   1   24.00   10.50
 -13   4   1   22.70    5.30
  13   4  -1   28.80    6.50
 -13   4   1   27.90    6.50
 -12  -4   1   50.49    7.10
 -12  -4   1   69.89   14.10
  12   4  -1   74.39   12.00
 -12   4   1   52.09    7.10
 -12   4   1   67.49   13.90
 -11  -4   1   21.80    7.00
 -11   4   1    7.40    8.60
  11   4  -1   20.50    6.10
 -10  -4   1    4.90    6.20
 -10   4   1   10.10    7.10
  -9  -4   1  132.39   15.40
  -9   4   1  109.99   15.40
  -8  -4   1   12.00    5.40
   8  -4  -1   13.70    9.50
  -8   4   1   14.70    5.20
   7  -4  -1    3.60    6.00
  -7  -4   1   -0.10    4.50
  -7   4   1    3.80    4.00
  -6  -4   1    2.80    3.90
   6  -4  -1    2.70    4.60
  -6   4   1    3.90    3.90
   5  -4  -1  556.14   53.59
  -5  -4   1  557.74   53.59
   5   4  -1  548.65   53.79
  -4  -4   1  196.88   19.50
   4  -4  -1  190.38   19.20
  -4   4   1  191.88   19.00
   4   4  -1  185.38   19.40
   3  -4  -1 1602.14  152.38
  -3  -4   1 1577.14  152.48
   3   4  -1 1633.04  152.48
   2  -4  -1  287.77   28.50
  -2  -4   1  294.07   28.70
   2   4  -1  309.67   28.70
  -1  -4   1  152.58   15.40
  -1  -4   1  159.58   15.40
   1   4  -1  154.48   15.30
   1   4  -1  160.78   15.30
   0  -4   1   11.30    2.20
   0  -4   1   12.10    2.10
   0   4  -1   13.40    2.80
   0   4  -1   12.20    2.00
   1  -4   1  750.72   73.49
  -1   4  -1  768.42   73.39
  -1   4  -1  796.32   73.39
   2  -4   1  108.19   11.10
  -2  -4  -1  106.49   10.70
   3  -4   1 1907.61  185.98
  -3  -4  -1 1918.91  185.78
  -3   4  -1 1951.40  185.88
   3   4   1 2050.59  185.68
   4  -4   1   82.19   10.50
  -4  -4  -1   97.09   10.30
   4   4   1   93.59   10.20
  -4   4  -1   86.89   10.20
  -5  -4  -1 2188.58  207.28
   5  -4   1 2291.57  207.48
   5   4   1 2069.69  207.28
  -5   4  -1 2169.58  207.28
   6  -4   1  449.16   45.10
  -6  -4  -1  450.75   44.60
  -6   4  -1  468.75   44.70
  -7  -4  -1  176.18   19.90
   7  -4   1  186.58   21.60
  -7   4  -1  186.78   19.80
  -8  -4  -1  107.89   14.00
  -8   4  -1  109.09   14.70
  -9  -4  -1  807.62   74.39
  -9   4  -1  720.23   74.29
 -10  -4  -1  128.99   16.20
 -10   4  -1  109.49   16.90
 -11  -4  -1  195.48   20.70
  11  -4   1  138.39   17.90
  11   4   1  146.09   17.20
  11   4   1  151.98   17.90
 -11   4  -1  187.08   21.70
  12  -4   1   66.29   11.00
 -12  -4  -1   70.99   12.20
  12   4   1   64.59   10.60
 -12   4  -1   71.99   14.10
 -13  -4  -1  180.28   24.80
 -13  -4  -1  186.78   21.00
  13  -4   1  199.38   20.90
 -13   4  -1  183.98   20.80
  13   4   1  214.68   21.00
 -13   4  -1  193.98   21.80
 -14  -4  -1  100.09   13.30
  14  -4   1   95.09   13.60
 -14  -4  -1  106.29   21.80
  14   4   1  106.39   13.10
 -14   4  -1   99.99   13.80
 -14   4  -1   91.19   13.20
  15  -4   1  108.49   12.90
 -15  -4  -1   76.29   12.10
 -15  -4  -1   80.09   16.60
  15   4   1   69.99   12.30
 -15   4  -1   96.29   13.10
 -16  -4  -1  121.79   15.20
  16  -4   1  109.89   14.90
  16   4   1  112.39   14.90
 -16   4  -1  128.19   15.20
 -17  -4  -1   69.09    9.50
  17  -4   1   77.29   12.60
  17   4   1   83.29   11.90
 -17   4  -1   65.39    9.30
 -17   4  -1   95.09   11.30
 -18  -4  -1   16.20    6.30
  18  -4   1   21.30    6.00
  18   4   1   18.20    6.00
 -18   4  -1    6.20    5.00
  19  -4   1    6.90    5.30
 -19  -4  -1   -2.30    5.90
  19   4   1    4.00    5.20
 -19   4  -1    2.70    4.50
 -19   4  -1   -0.20    4.10
  20  -4   1   96.29   13.40
 -20   4  -1   82.99   12.90
  20   4   1   92.69   13.80
 -20   4  -1   93.89   11.90
 -21  -4  -1   10.70    7.00
  21  -4   1   11.40    5.60
 -21   4  -1   -2.60    4.70
  21   4   1    2.90    5.50
 -22  -4  -1   23.60    5.50
  22  -4   1   28.30    6.60
  22   4   1   38.40    6.90
 -22   4  -1   17.90    5.40
  23  -4   1   56.39   10.00
 -23  -4  -1   37.00    6.40
 -23   4  -1   47.50    8.40
  23   4   1   55.29   10.00
 -24  -4  -1   18.90    4.80
  24  -4   1    8.20    5.30
  24   4   1    9.10    5.40
 -24   4  -1   29.90    5.20
 -25  -4  -1   11.60    6.40
  25  -4   1   24.00    5.50
  25   4   1   20.10    5.50
  25  -5  -1    9.30    4.70
  25   5  -1   16.00    5.30
  24  -5  -1    3.60    5.10
  24   5  -1    6.00    5.00
  23  -5  -1    2.10    5.30
 -23  -5   1   -2.90    4.50
  23   5  -1    6.50    5.30
 -23   5   1    5.50    5.70
  22  -5  -1    0.70    5.50
 -22  -5   1    5.60    4.90
  22   5  -1    9.60    5.70
 -22   5   1    5.20    4.90
 -22   5   1    7.20    5.30
 -21  -5   1    0.70    5.40
  21  -5  -1    3.40    5.50
 -21  -5   1    2.90    5.20
  21   5  -1   -3.90    5.50
 -21   5   1   -4.40    4.80
 -21   5   1    4.70    4.60
 -20  -5   1    1.10    5.00
  20  -5  -1    9.10    5.80
  20   5  -1   11.60    5.90
 -20   5   1    9.60    4.50
 -20   5   1    7.30    4.20
 -19  -5   1  115.59   13.40
  19  -5  -1  130.59   15.20
 -19   5   1   98.39   13.40
 -19   5   1  100.19   13.10
  18  -5  -1   24.90    6.70
 -18  -5   1   38.40    6.30
  18   5  -1   25.10    6.80
 -18   5   1   27.50    5.40
 -18   5   1   40.50    5.90
 -17  -5   1  396.46   41.30
  17  -5  -1  424.86   42.10
  17   5  -1  452.95   42.20
 -17   5   1  397.26   41.50
 -17   5   1  438.86   41.50
 -16  -5   1   34.60    5.80
  16  -5  -1   39.00    7.00
 -16   5   1   47.20    8.50
 -16   5   1   41.20    6.40
 -16   5   1   27.40    6.10
  16   5  -1   42.00    7.50
  15  -5  -1   64.99   10.70
 -15  -5   1   59.89    7.90
 -15  -5   1   56.49   20.30
 -15   5   1   57.29    8.90
 -15   5   1   59.89    8.20
 -15   5   1   59.39   10.30
  15   5  -1   63.29   10.90
  14  -5  -1  243.18   27.00
 -14   5   1  279.57   26.60
  14   5  -1  248.58   27.10
 -14   5   1  239.38   26.70
 -14   5   1  301.27   27.20
 -13  -5   1  160.18   26.90
  13   5  -1  260.87   23.10
 -13   5   1  228.78   22.90
  13   5  -1  224.48   25.20
 -13   5   1  202.38   22.30
 -13   5   1  198.58   22.60
 -12  -5   1   14.40    7.70
 -12  -5   1   11.80    4.50
 -12   5   1   16.70    5.70
 -12   5   1   14.50    6.30
  12   5  -1   25.70    5.90
  12   5  -1   14.60    4.70
 -12   5   1   24.90    4.70
 -11  -5   1  466.55   47.40
  11   5  -1  521.05   46.10
 -11   5   1  410.06   48.60
 -10  -5   1    8.20    6.00
 -10   5   1    5.80    7.60
  -9  -5   1   14.60    6.30
  -9   5   1    5.20    6.10
   8  -5  -1  856.11   85.49
  -8  -5   1  889.01   84.39
  -7  -5   1   21.70    5.40
   7  -5  -1   23.70    6.60
   6  -5  -1   63.69   10.10
  -6  -5   1   62.59    9.90
  -6   5   1   66.29    8.70
  -5  -5   1  325.17   32.30
   5  -5  -1  332.27   32.30
  -5   5   1  321.87   31.90
   4  -5  -1  537.05   52.69
  -4  -5   1  564.14   52.89
  -4   5   1  549.54   52.49
   4   5  -1  540.75   52.79
  -3  -5   1  613.64   56.69
   3  -5  -1  590.34   56.49
  -3   5   1  592.44   56.09
   3   5  -1  566.14   56.49
  -2  -5   1   63.39    7.60
   2  -5  -1   59.99    6.90
   2   5  -1   68.09    7.10
   2   5  -1   68.79    7.30
  -1  -5   1   50.79    6.10
  -1  -5   1   49.70    5.90
   1   5  -1   51.49    5.60
   1   5  -1   48.40    5.70
   0  -5   1   34.70    4.60
   0  -5   1   34.30    4.50
   0   5  -1   35.30    4.30
   1  -5   1   29.80    4.50
  -1   5  -1   28.10    4.10
  -1   5  -1   30.60    4.00
   2  -5   1   47.40    6.10
  -2  -5  -1   50.29    5.50
  -2   5  -1   45.10    6.10
  -2   5  -1   47.30    5.70
   3  -5   1   99.49   11.90
  -3  -5  -1  108.19   11.30
   3   5   1  111.99   10.70
   3   5   1  109.09   10.70
  -4  -5  -1  163.38   17.10
   4  -5   1  169.58   17.40
   4   5   1  169.18   16.90
   5  -5   1   83.49   11.40
  -5  -5  -1   88.59   10.90
  -5   5  -1   90.79   10.80
   6  -5   1   41.00    7.40
  -6  -5  -1   38.40    8.20
  -6   5  -1   41.10    8.50
   7  -5   1    1.50    7.20
  -7  -5  -1    4.40    4.90
  -7   5  -1    2.40    4.40
  -8  -5  -1  112.39   13.90
  -8   5  -1  103.59   14.80
  -9  -5  -1   17.30    6.40
  -9   5  -1   22.50    6.90
 -10  -5  -1    9.20    5.90
 -10   5  -1    3.40    7.40
 -11  -5  -1   49.60    9.60
  11   5   1   34.10    6.70
  11   5   1   45.60    8.20
 -11   5  -1   34.90   10.60
 -12  -5  -1   42.60   10.40
  12  -5   1   53.89    8.10
 -12   5  -1   52.09    7.70
  12   5   1   44.20    7.20
 -12   5  -1   43.80   13.20
 -12   5  -1   31.50    6.80
 -13  -5  -1   32.80   10.40
 -13  -5  -1   32.40    6.00
  13  -5   1   38.40    6.30
  13   5   1   37.40    6.50
  13   5   1   38.80    9.50
 -13   5  -1   27.90    6.80
  14  -5   1   67.99   11.20
 -14  -5  -1   62.59    8.30
 -14  -5  -1   60.99   14.50
 -14   5  -1   61.49    9.70
 -14   5  -1   62.69    8.40
 -14   5  -1   64.09    8.70
  14   5   1   60.59   11.30
 -15  -5  -1    0.30    4.80
  15  -5   1    5.20    5.20
 -15  -5  -1   -8.60   15.00
  15   5   1    5.60    4.90
 -15   5  -1    7.10    6.50
 -15   5  -1   11.00    5.30
 -15   5  -1   -1.50    7.10
  16  -5   1    4.80    5.10
 -16   5  -1    1.10    4.20
 -16   5  -1   -9.70    4.40
  16   5   1   -3.50    5.00
 -17  -5  -1   40.30    6.90
  17  -5   1   24.90    6.80
 -17   5  -1   29.70    5.80
  17   5   1   28.50    6.70
 -17   5  -1   34.40    5.80
  18  -5   1   39.50    7.80
 -18  -5  -1   62.39   10.30
 -18   5  -1   63.69    9.10
 -18   5  -1   44.80    7.10
  18   5   1   43.30    8.10
  19  -5   1   44.20    7.50
  19   5   1   32.70    7.30
 -19   5  -1   41.60    6.30
 -19   5  -1   34.60    6.40
  20  -5   1   65.69   12.10
 -20   5  -1   55.89    8.70
  20   5   1   81.09   12.20
  21  -5   1   -3.20    6.10
  21   5   1    0.20    5.60
 -21   5  -1    2.60    4.40
  22  -5   1   25.60    6.80
 -22  -5  -1   30.40    5.80
  22   5   1   41.00    7.20
  23  -5   1   26.00    6.00
 -23  -5  -1   16.60    4.70
  23   5   1   26.90    6.10
 -23   5  -1   13.30    4.90
 -24  -5  -1   14.30    4.50
  24  -5   1    5.90    4.70
  24   5   1    8.00    5.40
 -24   5  -1   21.90    5.30
 -25  -5  -1   35.80    6.60
  25  -5   1   32.80    6.20
  25   5   1   29.50    6.30
  25  -6  -1   -0.20    4.70
  25   6  -1    1.30    5.20
 -24  -6   1  -12.70    7.10
  24  -6  -1    1.20    4.70
  24   6  -1    3.40    5.30
  23  -6  -1   -5.60    4.80
 -23  -6   1   -6.40    4.40
 -23   6   1    4.70    5.50
  23   6  -1   -2.30    4.90
  22  -6  -1    1.70    5.50
 -22  -6   1   12.90    4.90
 -22   6   1   -0.40    5.10
 -22   6   1    2.50    5.60
  22   6  -1    9.10    5.80
 -21  -6   1   22.80    6.20
 -21   6   1    9.00    5.40
  21   6  -1   18.70    9.00
 -21   6   1   16.20    5.30
 -20  -6   1   -5.20    5.20
  20  -6  -1   17.90    5.80
 -20   6   1    9.80    4.20
  20   6  -1   -1.10    5.60
 -20   6   1    7.40    4.70
  19  -6  -1    1.10    5.50
 -19  -6   1   10.30    4.70
 -19   6   1    2.70    4.00
  19   6  -1   -4.90    5.30
 -19   6   1    8.70    4.30
  18  -6  -1   16.70    5.70
 -18  -6   1    9.70    4.50
 -18   6   1   17.60    4.80
 -18   6   1   13.70    4.20
  18   6  -1    8.90    5.70
 -17  -6   1    7.10    4.20
  17  -6  -1    5.90    5.40
 -17   6   1   11.50    4.40
  17   6  -1    6.10    5.40
 -17   6   1   11.10    6.40
 -17   6   1   -1.60    4.10
 -16  -6   1   60.79    9.50
  16  -6  -1   44.60    7.70
 -16   6   1   55.79   10.10
 -16   6   1   51.79    7.50
  16   6  -1   44.60    8.20
 -16   6   1   54.19    8.60
 -15  -6   1    2.40    4.50
 -15  -6   1  -10.40   17.20
  15  -6  -1    0.30    4.70
  15   6  -1    2.30    4.90
 -15   6   1   -2.30    4.50
 -15   6   1    0.40    4.60
 -15   6   1   -2.90    5.60
  15   6  -1   10.90    9.40
  14  -6  -1   -0.30    5.10
 -14  -6   1    5.40    4.10
 -14  -6   1   -2.30   11.70
 -14   6   1   -2.00    5.40
  14   6  -1    7.30    7.40
  14   6  -1   10.90    5.30
 -14   6   1    6.90    4.60
 -14   6   1    6.20    4.30
 -13  -6   1   23.00    9.90
 -13  -6   1   16.50    4.50
 -13   6   1   20.00    5.20
  13   6  -1   26.30    6.10
  13   6  -1   18.60    5.40
 -13   6   1   12.40    5.80
  13   6  -1   14.00    8.20
 -13   6   1   23.30    5.10
 -12  -6   1  184.28   17.80
  12   6  -1  147.09   17.60
 -12   6   1  184.38   18.20
 -12   6   1  150.08   18.00
  12   6  -1  160.58   18.80
 -12   6   1  155.78   17.70
 -11  -6   1  139.69   16.90
  11   6  -1  121.99   16.90
 -11   6   1  130.29   22.90
  11   6  -1  118.69   15.00
 -11   6   1  110.09   14.80
 -10  -6   1   64.69   11.50
 -10   6   1   48.00   10.40
  -9  -6   1   24.40    7.00
  -9   6   1   28.00    7.80
  -8  -6   1   35.70    8.20
   8  -6  -1   42.50    9.90
  -8   6   1   27.40    6.90
   7  -6  -1   48.50    9.20
  -7  -6   1   49.30    9.60
  -7   6   1   55.69    9.20
   6  -6  -1    0.00    4.40
  -6  -6   1    1.40    4.40
  -6   6   1    0.50    4.00
  -5  -6   1   22.60    5.30
  -4  -6   1  319.17   31.80
   4   6  -1  318.07   31.40
   4   6  -1  308.37   31.70
  -4   6   1  344.47   31.10
  -3  -6   1  404.46   39.80
   3  -6  -1  411.16   39.60
   3   6  -1  423.06   39.60
   3   6  -1  405.06   39.60
  -2  -6   1    4.90    2.50
   2  -6  -1    4.80    2.10
  -2  -6   1    6.40    2.80
   2   6  -1    7.00    2.30
   2   6  -1    6.60    2.20
  -1  -6   1   62.69    7.50
  -1  -6   1   63.69    7.30
   1   6  -1   70.09    7.00
   0  -6   1  460.65   42.60
   0  -6   1  421.76   42.60
   0   6  -1  456.25   42.40
   0   6  -1  442.26   42.40
   1  -6   1   28.90    4.60
   1  -6   1   26.00    4.60
  -1   6  -1   28.40    4.00
  -1   6  -1   25.40    3.70
   2  -6   1    9.30    2.90
  -2  -6  -1   10.40    2.30
  -2  -6  -1   12.70    2.20
  -2   6  -1    8.10    2.90
  -2   6  -1   11.20    2.70
   3  -6   1 1273.57  124.59
  -3  -6  -1 1302.07  124.39
  -3   6  -1 1348.07  124.39
  -4  -6  -1 1102.69  109.09
   4  -6   1 1161.98  109.29
  -4   6  -1 1124.29  108.99
   4   6   1 1145.09  108.79
   4   6   1 1185.68  108.69
   5  -6   1  532.05   53.19
  -5  -6  -1  526.65   52.89
   5   6   1  581.44   52.49
   6  -6   1  607.94   61.09
  -6  -6  -1  612.84   60.69
  -6   6  -1  659.83   60.89
   7  -6   1  102.09   16.40
  -7   6  -1  116.09   14.20
   8  -6   1  605.14   60.79
  -8  -6  -1  651.43   58.89
  -8   6  -1  549.54   58.69
  -9  -6  -1   14.60    5.90
  -9   6  -1   12.10    6.20
 -10  -6  -1    5.40    6.20
 -10   6  -1   17.70    7.60
 -11  -6  -1  577.24   54.19
 -11   6  -1  553.64   52.29
 -11   6  -1  489.95   54.49
  11   6   1  531.15   52.09
  12  -6   1  108.59   17.40
 -12  -6  -1  113.29   17.40
  12   6   1  102.99   13.60
 -12   6  -1  114.09   13.60
  12   6   1   74.29   15.30
  12   6   1   99.69   12.70
 -12   6  -1  120.09   14.00
 -13  -6  -1   12.70    9.70
  13  -6   1   27.80    6.10
 -13  -6  -1   14.60    5.40
 -13   6  -1   30.30    6.30
  13   6   1   27.40    6.00
  13   6   1   40.60    8.90
 -13   6  -1   31.50    6.10
 -14  -6  -1  404.56   39.00
 -14  -6  -1  296.27   33.40
  14  -6   1  304.77   33.70
  14   6   1  316.67   36.10
 -14   6  -1  310.87   33.70
 -14   6  -1  389.26   33.40
 -14   6  -1  336.47   33.60
  14   6   1  336.07   33.80
 -15  -6  -1   17.00    5.10
  15  -6   1   11.60    5.50
 -15  -6  -1    4.00   15.30
 -15   6  -1    7.50    4.70
  15   6   1   11.20    8.60
 -15   6  -1   12.80    4.70
 -15   6  -1   13.50    6.10
  15   6   1    6.60    5.40
 -16  -6  -1   45.10    8.50
  16  -6   1   48.80    7.80
  16   6   1   51.79    8.00
  16   6   1   37.60   10.60
 -16   6  -1   55.99    9.30
 -16   6  -1   48.00    9.00
 -17  -6  -1  115.69   15.60
  17  -6   1  113.69   16.20
 -17   6  -1  126.59   14.90
 -17   6  -1  156.08   15.10
  17   6   1  119.39   15.80
  18  -6   1    3.70    5.30
 -18  -6  -1   16.40    5.50
 -18   6  -1   10.70    4.80
  18   6   1    8.70    5.60
  19  -6   1   31.90    6.80
  19   6   1   35.20    7.20
 -19   6  -1   27.20    5.50
 -19   6  -1   29.10    5.90
  20  -6   1   12.70    6.10
 -20   6  -1   22.20    4.90
  20   6   1   16.60    6.20
 -20   6  -1   17.90    5.60
  21  -6   1   16.20    8.70
 -21   6  -1   -5.30    4.20
  22  -6   1   45.00    7.80
 -22  -6  -1   39.80    6.80
  22   6   1   49.70    7.90
 -23  -6  -1   22.00    5.10
  23  -6   1   26.10    6.10
  23   6   1   25.60    6.60
 -23   6  -1   29.90    5.60
 -24  -6  -1   -6.30    4.10
  24  -6   1    2.70    4.90
 -24   6  -1    0.10    5.30
  24   6   1   -9.10    5.20
  25  -6   1    5.40    5.00
 -25  -6  -1    9.80    5.90
  25   6   1    4.20    4.80
  25  -7  -1    3.30    5.00
  25   7  -1   -1.80    4.80
 -24  -7   1    6.90    6.40
  24  -7  -1    5.20    4.80
  24   7  -1   -4.80    5.10
 -23  -7   1    0.40    4.60
  23  -7  -1   -6.60    4.90
 -23   7   1   14.90    5.60
  23   7  -1   -6.70    5.30
  22  -7  -1   21.20    6.10
 -22  -7   1   19.30    5.60
 -22   7   1    8.80    5.60
  22   7  -1   18.40    6.30
 -22   7   1   27.90    5.90
 -21  -7   1   -3.60    5.60
  21  -7  -1    1.30    6.60
  21   7  -1    0.40    8.60
 -21   7   1    1.00    4.90
 -21   7   1   -0.60    4.70
 -20  -7   1   53.79    7.60
  20  -7  -1   47.50    8.00
 -20   7   1   45.80    7.00
 -20   7   1   39.70    6.90
  20   7  -1   46.70    8.10
 -19  -7   1    4.30    4.90
  19  -7  -1    9.10    5.50
  19   7  -1    5.80    5.90
 -19   7   1   -1.20    4.50
 -19   7   1    3.70    4.10
  18  -7  -1   -2.40    4.80
 -18  -7   1    0.50    4.20
 -18   7   1    3.90    4.10
  18   7  -1   -0.80    5.30
 -18   7   1    3.60    3.90
  17  -7  -1  131.19   15.60
 -17  -7   1  107.79   14.10
 -17   7   1  109.99   13.80
 -17   7   1  148.89   15.70
  17   7  -1  130.19   15.70
 -17   7   1  105.39   14.10
  16  -7  -1    1.30    4.90
 -16  -7   1   -4.20    4.20
 -16   7   1   -2.30    5.80
  16   7  -1    0.40    5.20
 -16   7   1    4.90    4.10
 -16   7   1    9.70    4.40
  15  -7  -1   20.00    6.00
 -15  -7   1   47.70   18.00
 -15  -7   1   27.80    5.20
  15   7  -1   22.50    6.40
 -15   7   1   23.20    6.40
  15   7  -1   26.90    9.70
 -15   7   1   39.20    7.40
 -14  -7   1  143.09   16.40
 -14  -7   1  160.38   27.20
  14  -7  -1  146.49   17.20
  14   7  -1  148.19   17.30
 -14   7   1  140.79   17.00
  14   7  -1  128.19   19.00
 -14   7   1  169.88   16.80
 -13  -7   1   49.60   12.30
 -13  -7   1   58.09    7.50
  13   7  -1   60.19    9.80
 -13   7   1   60.79   10.70
 -13   7   1   59.29   10.10
 -13   7   1   59.59    8.20
 -12  -7   1   40.60    8.70
 -12  -7   1   37.00    6.20
  12   7  -1   37.90    6.90
 -12   7   1   43.90    6.50
  12   7  -1   32.50    8.90
 -12   7   1   29.70    6.40
 -11  -7   1  375.36   36.90
  11   7  -1  354.16   35.50
 -11   7   1  364.66   34.90
 -11   7   1  343.17   34.90
  11   7  -1  328.57   34.80
 -10  -7   1  411.56   40.40
 -10   7   1  376.06   42.40
   9  -7  -1  301.87   34.70
  -9  -7   1  256.57   27.10
  -9   7   1  233.28   28.30
   8  -7  -1  580.54   59.59
  -8  -7   1  638.74   58.09
  -8   7   1  556.74   57.89
   7  -7  -1  640.04   61.79
  -7   7   1  616.24   60.79
   6  -7  -1  844.52   81.19
  -6  -7   1  822.32   81.09
  -6   7   1  843.12   80.69
   6   7  -1  859.81   80.79
   5  -7  -1   32.30    5.80
  -5  -7   1   34.10    5.90
  -5   7   1   34.30    6.10
   5   7  -1   46.80    6.70
   4  -7  -1  844.62   78.69
  -4  -7   1  881.11   78.89
   4   7  -1  740.73   78.59
   3  -7  -1    3.70    2.70
  -3  -7   1    6.30    3.30
   3   7  -1    5.10    3.10
   3   7  -1    2.40    2.60
   2  -7  -1 1138.49  108.39
  -2  -7   1 1137.59  108.69
  -2  -7   1 1119.49  108.59
   2   7  -1 1131.29  108.39
   2   7  -1 1177.78  108.29
  -1  -7   1  828.22   78.39
  -1  -7   1  821.82   78.49
   1  -7  -1  831.92   78.09
   1  -7  -1  810.22   78.09
   0  -7   1 1046.90   96.69
   0  -7   1  984.30   96.59
  -1  -7  -1  867.21   83.29
  -1  -7  -1  877.41   83.29
   1  -7   1  859.51   83.59
   1  -7   1  918.41   83.69
  -1   7  -1  891.11   83.29
  -1   7  -1  855.21   83.29
  -2  -7  -1    2.80    2.20
   2  -7   1    0.80    2.60
  -2  -7  -1    1.60    1.90
  -2   7  -1   -0.20    2.30
  -2   7  -1    3.10    2.10
  -3  -7  -1  714.93   68.59
   3  -7   1  701.53   68.79
  -3   7  -1  727.33   68.59
  -3   7  -1  727.33   68.59
  -4  -7  -1  210.68   21.10
   4  -7   1  209.48   21.50
   5  -7   1   68.89   10.30
  -5  -7  -1   71.49    9.90
   5   7   1   77.09    8.80
  -5   7  -1   76.39    9.90
   6  -7   1    5.20    5.80
  -6  -7  -1    6.60    4.20
   6   7   1    5.50    3.80
  -6   7  -1    5.40    4.50
  -7  -7  -1  111.19   13.20
   7  -7   1   98.19   16.10
  -8  -7  -1   88.99   11.80
   8  -7   1   69.69   14.00
  -9  -7  -1    5.80    5.30
 -10  -7  -1    2.90    5.80
 -11  -7  -1   -0.60    6.30
 -11   7  -1    3.00    4.20
  11   7   1   12.50    5.30
 -11   7  -1    2.20    5.00
 -12  -7  -1   -6.60    7.10
 -12  -7  -1   -4.90    4.60
 -12   7  -1    0.80    4.00
  12   7   1    8.00    4.00
  12   7   1   13.40    6.40
 -12   7  -1   -2.00    4.70
 -12   7  -1    6.20    5.10
  12   7   1    7.30    5.30
 -13  -7  -1   90.19   14.40
 -13  -7  -1   91.79   12.50
  13  -7   1   88.19   12.60
  13   7   1   79.79   12.20
  13   7   1   94.89   11.50
 -13   7  -1   97.59   11.60
 -13   7  -1  100.19   11.90
 -13   7  -1   64.59   12.30
  13   7   1   72.49   14.50
 -14  -7  -1  111.69   22.00
 -14  -7  -1  107.19   14.60
  14  -7   1  132.89   15.30
  14   7   1  121.49   19.20
 -14   7  -1  119.19   14.40
 -14   7  -1  102.39   15.00
 -14   7  -1  114.99   14.20
  14   7   1  134.39   15.00
 -15  -7  -1   11.30   13.60
 -15  -7  -1   10.70    5.20
  15  -7   1   12.00    5.50
 -15   7  -1   21.10    5.20
  15   7   1   12.10    5.50
 -15   7  -1    7.20    6.40
  15   7   1    6.10    8.30
 -15   7  -1   13.10    4.50
  16  -7   1    6.30    5.10
 -16  -7  -1   18.30    5.10
  16   7   1    6.10    5.30
 -16   7  -1    6.50    4.50
 -16   7  -1    1.40    4.10
  16   7   1    3.30    8.40
  17  -7   1   27.00    6.80
  17   7   1   27.10   10.00
 -17   7  -1   39.00    5.90
 -17   7  -1   30.70    5.90
 -18  -7  -1   59.79    8.60
  18  -7   1   47.50    8.80
 -18   7  -1   71.99    9.70
 -18   7  -1   73.89   10.60
  18   7   1   62.39   11.20
 -19   7  -1   34.50    6.60
  19   7   1   46.00    7.80
  20  -7   1   28.80    6.80
  20   7   1   24.90    6.70
 -20   7  -1   34.60    6.50
 -20   7  -1   22.40    5.50
  21  -7   1   37.10    7.10
 -21   7  -1   30.00    5.90
  21   7   1   25.90    7.70
 -22  -7  -1   17.30    5.30
  22  -7   1   20.40    6.10
 -22   7  -1   14.20    5.00
  22   7   1   26.70    6.70
 -23  -7  -1    1.60    4.40
  23  -7   1    0.60    5.00
  23   7   1    0.50    5.30
 -23   7  -1   -2.50    4.70
 -24  -7  -1    3.10    4.20
  24  -7   1    8.10    5.20
  24   7   1    4.80    5.20
 -25  -7  -1   -7.70    6.70
  25  -7   1    6.30    6.40
  25   7   1    2.00    4.80
  25  -8  -1   -6.30    9.40
  25   8  -1   10.50    5.20
 -24  -8   1   16.90    7.20
  24  -8  -1    2.80    4.90
  24   8  -1    2.60    5.30
 -23  -8   1    5.00    4.90
  23  -8  -1    1.00    4.80
 -23   8   1    7.50    5.70
  23   8  -1    5.90    5.40
  22  -8  -1   12.40    5.60
 -22  -8   1   20.00    5.60
  22   8  -1   27.10    6.40
 -22   8   1   19.20    5.80
 -22   8   1   18.60    5.90
 -21  -8   1   12.70    6.30
  21  -8  -1    6.00    5.50
 -21   8   1   11.70    5.80
 -21   8   1   13.10    5.30
  21   8  -1   10.70    5.80
 -20  -8   1    1.70    4.80
  20  -8  -1    2.00    5.30
  20   8  -1    5.50    6.00
 -20   8   1    1.50    4.30
 -20   8   1    6.20    4.40
 -19  -8   1   23.10    5.60
  19  -8  -1    4.60    5.60
 -19   8   1   20.00    5.00
 -19   8   1    9.70    4.60
  19   8  -1   11.20    6.10
 -18  -8   1    0.80    4.20
  18  -8  -1    0.80    5.10
 -18   8   1    3.60    3.90
  18   8  -1   -0.20    5.60
 -18   8   1   -0.20    4.40
 -17  -8   1    0.20    4.20
  17  -8  -1    3.90    5.40
 -17   8   1   -2.50    4.10
  17   8  -1   -8.00    5.10
  17   8  -1   -0.50    9.40
 -17   8   1    3.70    4.00
 -17   8   1   13.10    6.00
 -16  -8   1   -4.60    4.30
  16  -8  -1    9.60    5.30
 -16   8   1   -0.50    4.00
  16   8  -1    1.10    5.60
 -16   8   1    6.90    5.80
  16   8  -1    3.90    9.20
 -16   8   1    7.30    3.90
 -15  -8   1    5.90   17.20
  15  -8  -1   14.00    5.80
  15   8  -1    0.20    5.80
 -15   8   1   11.50    4.60
 -15   8   1   26.20    5.30
  15   8  -1    7.70    8.10
 -15   8   1   24.30    9.80
 -14  -8   1   -3.40    3.90
 -14  -8   1   11.10   13.20
  14  -8  -1    4.50    5.30
  14   8  -1    0.50    5.40
 -14   8   1    1.10    4.20
 -14   8   1    5.90    4.50
  14   8  -1    1.90    4.70
  14   8  -1    0.40    6.60
 -14   8   1   -2.80    5.00
 -13  -8   1   33.30   10.00
 -13  -8   1   22.90    4.90
 -13   8   1   12.80    4.80
 -13   8   1    3.40    5.20
 -13   8   1   29.40    5.30
  13   8  -1   19.60    5.10
 -12  -8   1   33.40    8.60
 -12  -8   1   24.60    4.80
 -12   8   1   16.30    5.30
  12   8  -1   13.50    4.90
  12   8  -1   14.60    5.50
  12   8  -1    6.80    7.70
 -12   8   1    4.60    4.80
 -11  -8   1   10.90    6.60
  11   8  -1    2.50    4.30
 -11   8   1    9.90    4.80
 -11   8   1   -2.50    4.40
 -11   8   1    6.70    4.00
  11   8  -1    4.40    5.40
  11   8  -1   -7.60    6.50
 -10  -8   1   66.79   12.00
  -9  -8   1  126.69   14.90
   9  -8  -1   98.69   20.20
   9   8  -1  102.09   17.80
  -9   8   1  102.99   19.30
   8  -8  -1  277.87   28.10
  -8  -8   1  251.27   24.40
   8   8  -1  200.98   26.60
  -8   8   1  192.68   25.40
   7  -8  -1   98.09   15.00
  -7  -8   1   95.29   12.80
  -7   8   1   93.79   12.90
   7   8  -1   95.69   12.50
   6  -8  -1  174.08   20.50
   6   8  -1  187.48   19.50
  -6   8   1  196.48   19.10
  -5  -8   1  390.66   39.10
   5  -8  -1  393.06   39.00
   5   8  -1  407.76   38.70
   4  -8  -1  576.34   55.89
  -4  -8   1  553.74   56.09
   4   8  -1  611.34   55.69
  -3  -8   1 1016.80   95.79
   3  -8  -1  971.60   95.59
   3   8  -1  990.80   95.39
   3   8  -1 1034.30   95.39
  -2  -8   1 3060.99  298.87
   2  -8  -1 3059.79  298.67
  -2  -8   1 3329.67  298.87
  -1  -8   1 2388.26  222.48
   1  -8  -1 2264.27  222.18
   1  -8  -1 2314.47  222.18
  -1  -8   1 2407.76  222.48
   0  -8   1 2214.18  213.68
   0  -8   1 2366.66  213.68
   0  -8  -1 2179.28  213.28
   0  -8  -1 2245.38  213.28
   1  -8   1 1434.26  135.59
  -1  -8  -1 1430.96  135.29
   1  -8   1 1406.86  135.59
  -1  -8  -1 1431.36  135.29
   2  -8   1   50.19    7.40
  -2  -8  -1   57.69    6.50
   3  -8   1   48.90    7.50
  -3  -8  -1   53.79    6.80
  -3   8  -1   43.20    7.00
  -3   8  -1   53.89    6.60
  -4  -8  -1   15.20    4.10
  -4   8  -1   17.50    4.20
   5  -8   1    8.60    5.10
  -5  -8  -1    6.10    3.80
  -5   8  -1   12.10    4.10
  -6  -8  -1 2019.30  199.98
   6  -8   1 2140.49  200.48
  -6   8  -1 2077.69  199.88
   6   8   1 2165.48  199.48
  -7  -8  -1   88.59   11.80
   7  -8   1   90.99   16.10
  -7   8  -1   64.89   14.10
   7   8   1   95.59   11.70
   8  -8   1   20.50   12.00
  -8  -8  -1    7.10    5.10
   8   8   1   13.60    6.30
  -9  -8  -1  165.78   17.40
  -9   8  -1  148.49   22.70
   9   8   1  109.69   18.90
  10   8   1   84.39   11.20
 -11  -8  -1  482.05   46.90
 -11   8  -1  424.56   44.50
  11   8   1  485.15   45.00
  11   8   1  416.16   44.50
 -11   8  -1  425.26   44.60
 -11   8  -1  466.85   44.70
  11   8   1  512.45   46.10
  12  -8   1   -6.40    7.30
 -12  -8  -1    8.80    5.50
 -12  -8  -1    2.20    8.00
 -12   8  -1   12.30    4.40
  12   8   1    8.90    4.50
 -12   8  -1    5.50    5.20
  12   8   1   14.90    5.40
 -12   8  -1   12.20    5.10
  12   8   1   14.40    6.40
 -13  -8  -1   55.29   12.20
  13  -8   1   61.79    8.80
  13   8   1   68.19   11.10
  13   8   1   61.29    9.60
 -13   8  -1   63.49    9.80
 -13   8  -1   60.59    8.60
  13   8   1   80.59   13.20
 -13   8  -1   50.79    7.60
 -14  -8  -1   62.39   10.50
  14  -8   1   42.60    8.00
 -14  -8  -1   80.89   15.20
  14   8   1   42.00   10.00
 -14   8  -1   45.60    8.20
 -14   8  -1   57.09    9.20
 -14   8  -1   63.69    9.40
  14   8   1   49.00    7.50
  15  -8   1    4.70    5.60
 -15  -8  -1   14.50   16.00
  15   8   1    2.60    5.20
 -15   8  -1   27.60    8.30
  15   8   1    6.40    8.00
 -16  -8  -1   22.70   24.40
 -16  -8  -1    6.80    5.00
  16  -8   1   -0.50    5.30
 -16   8  -1    1.30    4.10
  16   8   1    7.80    5.20
  16   8   1   -1.20    7.90
 -16   8  -1    0.30    4.30
 -17  -8  -1    6.20    5.10
  17   8   1   24.30    9.30
  17   8   1   15.30    5.80
 -18  -8  -1   -3.10    5.00
  18  -8   1   -0.30    5.10
 -18   8  -1    2.30    4.00
  18   8   1    3.40    5.50
 -18   8  -1    3.70    4.60
  19  -8   1  103.39   13.30
  19   8   1  104.89   13.30
 -19   8  -1   87.19   12.00
 -19   8  -1   69.79   12.30
  20  -8   1    1.90    5.50
  20   8   1    1.80    5.70
 -20   8  -1    4.90    4.40
 -20   8  -1   13.80    5.80
  21  -8   1    4.20    5.70
 -21   8  -1    0.80    5.90
 -21   8  -1    2.70    4.50
  21   8   1    3.20    5.60
  22  -8   1   12.40    6.00
  22   8   1   14.80    6.00
 -22   8  -1   25.40    5.30
 -23  -8  -1    6.80    4.60
  23  -8   1    1.90    5.20
  23   8   1    0.20    5.60
 -23   8  -1   -0.90    4.60
  24  -8   1   -7.60    5.00
 -24  -8  -1    0.30    4.40
 -24   8  -1    0.40    5.90
  24   8   1   -0.40    5.30
  25  -8   1   19.60    5.70
  25   8   1   -5.30    4.70
  25  -9  -1    9.80    5.70
  25   9  -1    2.30    5.20
  24  -9  -1   -5.30    4.80
  24   9  -1    0.90    5.30
  23  -9  -1    8.70    5.40
 -23  -9   1   16.80    5.30
  23   9  -1   17.40    6.10
 -23   9   1    8.30    7.20
  22  -9  -1   70.09   11.30
 -22   9   1   71.09    8.90
 -22   9   1   58.69   10.80
  22   9  -1   75.09   12.00
  21  -9  -1   20.30    6.40
 -21   9   1   22.90    5.70
 -21   9   1   22.70    6.30
  21   9  -1   23.20    6.70
  20  -9  -1   42.60    7.40
 -20  -9   1   38.90    7.50
 -20   9   1   36.70    6.40
  20   9  -1   45.80    8.00
 -20   9   1   33.00    6.60
 -19  -9   1   60.69    9.40
  19  -9  -1   42.30    7.80
 -19   9   1   44.80    6.60
 -19   9   1   34.30    6.60
  19   9  -1   45.50    8.10
  18  -9  -1    0.40    5.10
 -18  -9   1    1.90    4.10
  18   9  -1   -9.30    5.20
 -18   9   1   10.90    4.50
  18   9  -1   -7.90    9.30
 -18   9   1   -2.00    3.90
 -17  -9   1    6.90    4.50
  17  -9  -1    6.60    5.40
  17   9  -1    6.80    5.50
  17   9  -1   -6.80    8.80
 -17   9   1   -9.80    5.60
 -17   9   1   -3.40    4.50
 -17   9   1   -0.80    3.80
 -16  -9   1   55.89    9.90
  16   9  -1   68.29   11.80
 -16   9   1   66.59   11.50
 -16   9   1   58.49   10.40
 -16   9   1   66.49    9.70
  16   9  -1   68.59   12.00
 -15  -9   1   -3.00   17.60
 -15  -9   1    3.60    4.70
  15  -9  -1   10.00    5.30
 -15   9   1    5.10    3.80
 -15   9   1    1.40    5.20
  15   9  -1    0.50    5.30
 -15   9   1   11.00    4.50
  14  -9  -1  110.29   16.50
 -14  -9   1  144.09   28.00
 -14  -9   1  129.89   15.70
 -14   9   1  128.19   15.40
 -14   9   1  161.08   15.60
  14   9  -1  150.18   16.10
 -14   9   1  143.59   16.00
  14   9  -1  134.49   18.50
 -13  -9   1  102.49   21.20
 -13  -9   1  130.99   14.80
  13   9  -1  139.39   18.50
 -13   9   1  115.59   14.50
 -13   9   1  134.39   15.00
 -13   9   1  117.69   14.40
  13   9  -1  131.49   15.80
 -12  -9   1   12.40    6.10
 -12  -9   1   -2.10    7.60
  12   9  -1    9.00    5.40
  12   9  -1    9.90    7.40
  12   9  -1    9.40    4.70
 -12   9   1   12.40    4.80
 -12   9   1    6.30    4.00
 -11  -9   1  811.52   82.39
  11   9  -1  922.51   81.89
 -11   9   1  915.91   80.89
 -11   9   1  736.93   80.69
 -11   9   1  857.91   80.69
  11   9  -1  874.11   81.09
  11   9  -1  775.82   80.69
 -10  -9   1   28.00    7.50
 -10   9   1   32.80    5.10
 -10   9   1   18.10    5.50
  10   9  -1   19.30    5.10
  -9  -9   1    0.60    4.90
   9  -9  -1   21.30   15.40
  -9   9   1   -1.50    9.50
   9   9  -1  -11.50    8.30
   8  -9  -1 1797.82  169.48
  -8  -9   1 1765.12  168.48
   8   9  -1 1609.24  168.08
  -8   9   1 1874.51  167.98
  -7  -9   1   72.19   10.90
   7  -9  -1   87.69   13.60
  -6  -9   1    7.00    4.30
   6  -9  -1    3.70    5.30
   6   9  -1   13.70    5.80
   5  -9  -1   92.19   11.30
   5   9  -1   82.59   10.80
  -4  -9   1  168.88   18.40
   4  -9  -1  174.08   18.20
   4   9  -1  184.48   17.60
   3  -9  -1  205.68   19.80
  -3  -9   1  190.78   20.20
  -2  -9   1  565.94   53.79
  -2  -9   1  560.94   53.69
   2  -9  -1  548.85   53.39
   1  -9  -1   34.50    4.60
  -1  -9   1   33.40    5.90
  -1  -9   1   34.90    5.70
   1  -9  -1   36.20    4.80
   0  -9  -1   54.69    5.20
   0  -9   1   35.00    6.30
   0  -9  -1   41.60    5.30
   0  -9   1   44.80    6.60
   1  -9   1  172.58   17.10
   1  -9   1  159.58   16.90
  -1  -9  -1  173.08   16.30
  -1  -9  -1  161.98   16.40
   2  -9   1 1098.59  103.99
  -2  -9  -1 1083.09  103.69
  -2  -9  -1 1089.29  103.69
   3  -9   1  753.82   72.29
  -3  -9  -1  753.22   72.09
   4  -9   1   25.40    5.60
  -4  -9  -1   33.60    6.60
  -4   9  -1   31.40    5.70
  -5  -9  -1   73.09    9.60
   5  -9   1   66.09   10.80
  -5   9  -1   72.29    9.60
  -6  -9  -1   18.00    5.30
   6  -9   1   25.00    7.10
  -6   9  -1   21.50    5.40
  -7  -9  -1  110.29   13.30
   7  -9   1   92.29   17.60
  -7   9  -1  110.99   14.60
  -8  -9  -1    0.50    4.70
   8  -9   1    5.80   13.10
   8   9   1   -1.10    9.60
  -8   9  -1    8.70    6.90
  -9  -9  -1    2.10    5.30
  -9   9  -1    9.10    8.70
   9   9   1    6.20   12.70
  10   9   1   32.20    5.30
  10   9   1   27.40    6.00
 -10   9  -1   25.80    6.00
 -11  -9  -1    6.90    6.70
  11  -9   1   11.30    6.20
 -11   9  -1   21.70    5.40
  11   9   1   20.50    5.60
  11   9   1   19.50    7.10
 -11   9  -1    0.70    4.20
 -11   9  -1   13.00    4.10
  11   9   1   11.00    5.10
 -12  -9  -1   -5.20    4.80
  12  -9   1    1.50    5.60
 -12  -9  -1    7.10    7.40
  12   9   1   -6.90    6.10
  12   9   1    3.80    5.20
 -12   9  -1   15.80    5.00
  12   9   1    2.30    4.10
 -12   9  -1   -4.20    4.10
 -12   9  -1   -0.90    3.70
  13  -9   1   29.90    6.60
 -13  -9  -1   38.60   10.60
 -13  -9  -1   22.30    5.70
  13   9   1   29.30    6.50
 -13   9  -1   23.80    6.20
  13   9   1   33.60    5.70
  13   9   1   21.90    6.90
 -13   9  -1   40.60    5.70
 -13   9  -1   32.90    5.50
  14  -9   1    5.30    5.50
 -14  -9  -1   10.30    4.70
 -14  -9  -1   21.20   12.70
 -14   9  -1    8.60    4.40
  14   9   1   20.50    7.80
 -14   9  -1    4.10    5.20
 -14   9  -1   -1.50    5.40
  14   9   1    5.50    5.40
 -15  -9  -1   13.80    5.30
  15  -9   1   15.30    5.80
 -15  -9  -1   -2.20   15.90
 -15   9  -1    8.30    4.30
 -15   9  -1   21.40    6.20
 -15   9  -1   16.50    4.80
  15   9   1   18.10    8.70
  15   9   1   15.60    5.50
 -16  -9  -1    9.50    5.50
  16  -9   1   32.00    6.40
 -16  -9  -1    4.20   24.00
  16   9   1   30.30    6.70
 -16   9  -1   16.10    4.80
  16   9   1   26.00    8.60
 -16   9  -1   21.60    5.10
 -17  -9  -1   10.40    5.20
  17  -9   1    8.60    5.80
  17   9   1   13.10    5.80
 -17   9  -1   15.50    4.80
  17   9   1    8.50    8.40
  18  -9   1    4.00    5.40
 -18  -9  -1   -3.30    5.00
 -18   9  -1    0.10    4.40
 -18   9  -1    1.70    4.50
  18   9   1    0.20    5.30
  18   9   1    3.70    8.70
  19  -9   1   13.20    6.00
 -19   9  -1    4.80    4.30
 -19   9  -1   10.20    5.20
  19   9   1   12.70    6.10
  20  -9   1   17.80    6.20
 -20   9  -1   10.30    4.70
  20   9   1   25.00    6.40
 -20   9  -1   -6.40    7.80
  21  -9   1   12.20    5.90
  21   9   1   11.60    6.30
 -21   9  -1    9.50    5.10
 -21   9  -1   19.40    6.00
  22  -9   1   42.10    7.10
  22   9   1   37.10    7.50
 -22   9  -1   37.90    6.60
 -23  -9  -1    1.60    4.50
  23  -9   1    1.70    5.30
  23   9   1   -4.60    5.40
 -23   9  -1    3.40    4.50
  24  -9   1   11.50    5.70
 -24   9  -1    8.20    6.00
  24   9   1    2.00    5.40
  25  -9   1   13.40    6.20
  25   9   1    8.50    5.30
  24 -10  -1    5.30    5.20
  24  10  -1    2.50    5.50
 -23 -10   1   16.50    5.00
  23 -10  -1   -4.90    5.00
  23  10  -1    6.90    5.80
  22 -10  -1   32.30    7.20
  22  10  -1   38.50    7.50
 -22  10   1   59.89    9.80
 -22  10   1   38.40    6.60
  21 -10  -1    6.90    5.80
 -21  10   1   14.60    5.50
 -21  10   1   15.50    5.00
  21  10  -1    3.10    6.10
  20 -10  -1   24.10    6.60
 -20  10   1   29.40    6.80
  20  10  -1   18.20    6.80
 -19 -10   1    3.90    4.70
  19 -10  -1    8.70    5.50
  19  10  -1   -1.20    5.60
 -18 -10   1   -0.60    4.20
  18 -10  -1    4.80    5.40
  18  10  -1    5.20    9.10
  18  10  -1    0.30    5.40
 -18  10   1   -1.30    4.20
 -18  10   1    3.00    4.20
  17 -10  -1    7.50    5.50
 -17 -10   1    3.90    4.50
 -17  10   1   -0.20    4.00
  17  10  -1   -6.60    8.60
  17  10  -1    0.00    5.40
 -17  10   1   16.00    4.70
 -17  10   1    3.00    5.50
  16 -10  -1    5.20    5.60
 -16 -10   1   14.90    4.70
  16  10  -1   -6.20    8.60
 -16  10   1   26.30    5.10
 -16  10   1   12.10    4.50
 -16  10   1   13.50    6.00
  16  10  -1    6.90    5.70
 -15 -10   1   25.90   18.30
 -15 -10   1    4.90    4.30
  15 -10  -1   -7.50    5.10
  15  10  -1   -4.90    5.30
 -15  10   1    5.50    5.00
 -15  10   1    8.70    4.90
 -15  10   1    5.30    3.90
  15  10  -1    6.90    6.80
  15  10  -1    6.00    5.10
 -14 -10   1   15.90    4.60
 -14 -10   1   35.50   14.40
  14 -10  -1   -0.10    6.10
  14  10  -1   13.90    5.80
  14  10  -1    5.90    6.80
 -13 -10   1  111.09   11.90
 -13  10   1   92.39   11.40
  13  10  -1   72.19   15.80
 -13  10   1   73.89   12.30
  13  10  -1   87.19   12.30
  13  10  -1   85.69   13.00
 -12  10   1   90.59   13.00
 -12  10   1  107.49   12.50
  12  10  -1  125.39   13.20
  12  10  -1  104.39   14.80
  12  10  -1  104.59   16.20
 -11  10   1   87.69   10.70
 -11  10   1   55.49    9.80
  11  10  -1   64.69   11.70
 -11  10   1   53.39    9.70
  11  10  -1   75.59   11.80
 -10 -10   1   30.60    8.40
 -10  10   1   33.60    5.50
  10  10  -1   51.29    8.00
 -10  10   1   30.70    6.40
 -10  10   1   53.39    8.40
  10  10  -1   37.30    6.00
  -9 -10   1   18.80    6.30
  -9  10   1   32.00    6.40
   8 -10  -1   13.70   10.30
  -8 -10   1   13.10    5.40
   8  10  -1   14.90    9.50
  -7 -10   1    9.70    4.90
   7 -10  -1   15.10    7.80
   7  10  -1    6.50    6.20
  -6 -10   1  238.18   25.00
   6  10  -1  248.48   24.90
  -5 -10   1  224.98   24.50
   5 -10  -1  243.38   24.60
   5  10  -1  251.57   23.70
   4 -10  -1  697.63   67.09
  -3 -10   1   67.59    8.80
   3 -10  -1   68.49    8.40
   2 -10  -1  348.17   33.70
  -2 -10   1  341.17   34.00
  -2 -10   1  357.66   34.10
   1 -10  -1  147.69   14.20
  -1 -10   1  141.89   14.60
  -1 -10   1  138.49   14.60
   1 -10  -1  136.29   14.00
   0 -10   1  130.39   14.40
   0 -10  -1  142.39   13.70
   0 -10  -1  133.99   13.80
   0 -10   1  146.09   14.30
   1 -10   1  952.00   90.49
  -1 -10  -1  902.41   90.09
  -1 -10  -1  941.41   90.19
   1 -10   1  996.10   90.49
  -2 -10  -1  934.41   90.29
  -2 -10  -1  960.20   90.39
   2 -10   1  950.60   90.69
   3 -10   1   13.80    4.30
  -3 -10  -1   17.80    3.80
   4 -10   1    7.00    4.50
  -4 -10  -1   -2.20    4.00
  -5 -10  -1   10.20    4.10
   5 -10   1   13.70    6.00
  -5  10  -1   11.90    4.40
   6 -10   1  726.83   70.19
  -6 -10  -1  696.93   69.39
  -6  10  -1  732.03   69.29
   7 -10   1   12.70    9.60
  -7 -10  -1   21.10    5.40
  -7  10  -1   25.60    7.60
   8 -10   1    6.40   14.40
  -8 -10  -1    9.40    5.20
  -8  10  -1    0.50    9.20
  -9 -10  -1  218.68   23.90
   9  10   1  216.98   22.80
 -10 -10  -1  104.29   13.80
 -10  10  -1   66.69   11.30
 -10  10  -1   78.29   10.40
  10  10   1   77.49   12.60
  10  10   1   83.29   14.60
  10  10   1   62.89   10.70
 -10  10  -1   88.59   11.10
 -11 -10  -1   44.80    9.50
  11 -10   1   30.30    8.00
  11  10   1   31.70    9.30
 -11  10  -1   40.30    6.40
 -11  10  -1   38.40    6.60
 -11  10  -1   61.79    8.30
  11  10   1   57.69   14.40
  11  10   1   43.00    6.50
 -12 -10  -1   16.10    5.70
  12 -10   1   -1.30    5.70
 -12 -10  -1   14.20    8.60
  12  10   1    3.60    4.20
 -12  10  -1    9.90    4.40
 -12  10  -1    6.10    4.00
  12  10   1    2.60    6.40
  12  10   1    9.40    5.20
 -12  10  -1   11.90    4.90
  13 -10   1    6.20    5.60
 -13 -10  -1   -3.50    5.20
 -13 -10  -1   -0.40    9.80
 -13  10  -1    1.30    4.20
  13  10   1    6.30    6.40
 -13  10  -1    5.90    5.20
  13  10   1    8.60    5.30
  13  10   1    7.20    4.50
 -13  10  -1    5.60    3.80
 -14 -10  -1   16.40    5.10
 -14 -10  -1   16.40   11.80
  14 -10   1   23.40    6.30
  14  10   1   24.50    8.00
  14  10   1   17.80    5.10
  14  10   1   12.40    5.40
 -14  10  -1   14.40    4.60
 -14  10  -1   17.00    4.80
  15 -10   1   11.70    5.50
 -15 -10  -1   34.50   17.80
  15  10   1    1.20    7.70
  15  10   1   12.50    5.10
 -15  10  -1    3.60    4.40
  15  10   1    8.10    5.30
 -15  10  -1    9.20    4.30
 -15  10  -1   16.70    6.00
 -16 -10  -1   34.50   26.50
 -16 -10  -1   78.69   12.20
  16 -10   1   72.89   12.50
  16  10   1   87.29   12.60
  16  10   1   83.29   16.10
 -16  10  -1   78.69   10.90
 -16  10  -1   50.69   10.70
  17 -10   1    2.60    5.40
 -17 -10  -1    7.60    5.10
 -17  10  -1    5.10    4.50
  17  10   1    4.30    5.50
  17  10   1    1.00    7.80
 -17  10  -1   14.40    4.80
  18 -10   1    2.00    5.20
 -18 -10  -1    7.50    5.60
  18  10   1    9.80    5.80
  18  10   1   14.30    8.30
 -18  10  -1    2.50    4.10
 -18  10  -1   -4.70    4.40
  19 -10   1    6.60    5.90
 -19  10  -1    0.60    4.80
 -19  10  -1   -3.00    4.00
  19  10   1   11.90    9.90
  19  10   1    0.60    5.70
  20 -10   1   34.10    7.60
  20  10   1   37.20    7.60
 -20  10  -1   30.90    8.80
  21 -10   1    6.20    5.80
  21  10   1   -0.30    5.60
 -21  10  -1  -13.60    5.50
 -21  10  -1    5.70    4.80
  22 -10   1   10.90    5.40
 -22  10  -1   17.30    4.90
  22  10   1   10.10    6.10
  23 -10   1    8.60    5.50
 -23 -10  -1    3.40    4.70
  23  10   1    5.40    6.00
 -23  10  -1   10.90    5.00
  24 -10   1    5.30    5.90
 -24 -10  -1    3.20    4.60
 -24  10  -1    0.50    6.20
  24  10   1    1.30    5.20
  25 -10   1   -5.00    7.20
  25  10   1   -4.00    7.50
  24 -11  -1    6.50    7.40
  24  11  -1   -2.20    5.60
  23 -11  -1    1.60    5.40
 -23 -11   1   12.60    5.00
  23  11  -1    4.60    5.90
  22 -11  -1   29.50    6.50
  22  11  -1   34.50    7.40
 -22  11   1   22.50    6.00
 -22  11   1   36.50    6.50
  21 -11  -1   11.10    6.00
 -21  11   1   14.60    5.20
  21  11  -1   -3.00    6.10
 -21  11   1    9.80    4.70
 -20 -11   1   12.20    5.90
  20  11  -1   13.90    7.30
 -20  11   1   11.60    5.70
 -20  11   1   20.70    5.60
 -19 -11   1   84.59   11.50
  19 -11  -1   74.39   12.60
  19  11  -1   79.69   13.40
  19  11  -1   91.39   13.00
 -19  11   1   67.99   11.40
 -19  11   1   84.59   11.50
  18 -11  -1   24.70    6.40
 -18 -11   1   24.30    5.30
 -18  11   1   34.10    5.90
  18  11  -1   33.20    7.00
 -18  11   1   27.90    5.40
  18  11  -1    8.90    9.40
 -17 -11   1   18.20    5.30
  17 -11  -1   33.90    6.50
 -17  11   1   23.60    5.00
 -17  11   1   19.00    6.10
  17  11  -1   25.10    6.80
 -17  11   1   19.90    5.20
  17  11  -1   31.10    9.10
  16 -11  -1  197.98   22.70
 -16 -11   1  186.78   21.80
 -16  11   1  212.28   22.40
 -16  11   1  184.48   21.70
  16  11  -1  233.88   23.00
  16  11  -1  237.08   25.60
 -16  11   1  212.38   21.80
  15 -11  -1   51.79    7.60
 -15 -11   1   37.90    6.30
 -15 -11   1   11.30   19.90
 -15  11   1   38.60    6.20
  15  11  -1   45.10    7.70
  15  11  -1   33.80    6.60
  15  11  -1   44.20    8.30
 -15  11   1   39.60    6.50
 -15  11   1   44.00    7.10
 -14 -11   1   85.39   19.80
 -14 -11   1   91.59   14.20
 -14  11   1  117.49   14.10
 -14  11   1  116.69   13.40
  14  11  -1  117.89   14.10
  14  11  -1  132.29   15.40
 -14  11   1  112.69   18.00
 -13 -11   1  108.89   14.50
 -13 -11   1  130.09   19.40
 -13  11   1  131.29   14.90
 -13  11   1  122.69   14.00
 -13  11   1  101.09   14.30
  13  11  -1  134.39   18.00
  13  11  -1  114.19   14.50
  13  11  -1  137.09   15.90
 -12 -11   1    8.00    8.80
 -12  11   1    4.20    4.50
  12  11  -1    1.90    5.50
 -12  11   1   -2.90    4.60
  12  11  -1    3.20    4.30
 -12  11   1    1.20    3.60
  12  11  -1    8.50    6.80
 -11 -11   1   13.20    7.60
 -11  11   1    3.30    5.70
  11  11  -1   14.70    6.70
  11  11  -1    5.50    4.40
 -11  11   1   16.20    4.90
 -11  11   1   11.40    4.00
 -10 -11   1   28.40    7.80
  10  11  -1   12.10    6.60
  10  11  -1   30.60    6.80
 -10  11   1   26.10    6.90
 -10  11   1   24.80    5.30
 -10  11   1   24.60    4.70
  10  11  -1   20.50    5.20
  -9 -11   1   -1.40    5.20
  -9  11   1    3.70    4.00
   9  11  -1    3.70    4.50
   9  11  -1    5.80    5.60
  -9  11   1   -6.60    4.60
   8 -11  -1  682.23   71.59
  -8 -11   1  743.93   69.79
   7 -11  -1  361.16   36.20
  -7 -11   1  325.77   34.40
  -6 -11   1  597.94   57.79
   6 -11  -1  588.04   58.09
  -5 -11   1    3.10    3.90
   5 -11  -1    6.80    4.60
  -4 -11   1   28.00    5.30
   4 -11  -1   33.40    6.90
  -3 -11   1   18.00    4.50
   3 -11  -1   19.60    4.00
   2 -11  -1   25.30    5.10
  -2 -11   1   29.30    6.00
  -2 -11   1   30.80    5.20
  -1 -11   1  183.38   18.40
   1 -11  -1  176.78   17.80
  -1 -11   1  176.48   18.20
   1 -11  -1  181.68   17.80
   0 -11  -1  398.26   37.80
   0 -11   1  382.06   38.10
   0 -11   1  401.16   38.20
   0 -11  -1  390.86   37.80
  -1 -11  -1   48.90    6.60
   1 -11   1   54.49    7.50
  -1 -11  -1   54.19    6.40
   1 -11   1   53.89    7.20
   2 -11   1   48.90    7.50
  -2 -11  -1   46.60    7.00
  -2 -11  -1   51.19    6.50
  -3 -11  -1    5.30    3.80
   3 -11   1    7.20    4.20
  -3 -11  -1    1.60    3.20
   4 -11   1   16.80    5.50
  -4 -11  -1   17.50    4.40
   5 -11   1   27.10    7.00
  -5 -11  -1   20.90    4.90
   6 -11   1   47.30   10.20
  -6 -11  -1   57.09    8.90
  -7 -11  -1  181.68   20.20
   7 -11   1  195.98   26.10
  -8 -11  -1   11.80    5.30
   8 -11   1    9.60   14.90
  -9 -11  -1   16.00    6.50
  -9  11  -1   23.50    5.40
 -10 -11  -1   30.70    7.80
 -10  11  -1   29.20    5.50
 -10  11  -1   24.70    5.00
  10  11   1   11.10    6.70
  11 -11   1   57.19    8.50
  11  11   1   33.10    6.30
 -11  11  -1   45.60    6.50
  12 -11   1    5.80    5.90
 -12 -11  -1   10.20    8.80
  12  11   1    6.70    4.30
  12  11   1    7.80    5.30
 -12  11  -1    0.90    4.10
 -12  11  -1    4.00    4.40
  12  11   1   11.20    6.60
 -12  11  -1    5.10    5.00
 -13 -11  -1    5.50    9.70
  13 -11   1   -0.30    5.60
 -13 -11  -1   -9.80    4.90
  13  11   1    4.10    4.40
  13  11   1    3.20    5.10
 -13  11  -1   -0.80    4.60
 -13  11  -1   -1.50    4.40
  13  11   1   -8.80    5.90
 -13  11  -1    1.10    4.00
 -14 -11  -1   30.50    6.20
  14 -11   1   42.10    7.80
 -14  11  -1   47.00    7.20
 -14  11  -1   24.00    6.10
  14  11   1   32.90    6.20
  14  11   1   42.30    7.00
 -14  11  -1   30.40    6.40
  14  11   1   53.59    9.00
  15 -11   1   16.70    6.20
 -15 -11  -1   26.30    5.80
 -15 -11  -1   35.80   18.60
  15  11   1   23.40    8.40
 -15  11  -1   22.90    6.50
 -15  11  -1   21.40    5.00
 -15  11  -1   36.40    5.80
  15  11   1   28.30    5.70
  15  11   1   14.10    6.30
 -16 -11  -1   39.40    6.40
  16 -11   1   29.20    7.30
 -16 -11  -1   46.00   26.70
 -16  11  -1   35.70    5.90
 -16  11  -1   40.90    6.20
  16  11   1   21.10    8.50
  16  11   1   37.60    7.30
 -17 -11  -1    3.20    5.10
  17 -11   1    2.80    5.70
 -17  11  -1   -1.30    3.90
  17  11   1    7.30    5.40
 -17  11  -1   -1.70    4.30
  17  11   1   -2.80    7.50
 -18 -11  -1   14.40    7.30
  18 -11   1   23.40    6.00
 -18  11  -1    3.30    4.30
  18  11   1   13.40    6.00
 -18  11  -1    7.30    4.80
  18  11   1    4.80    8.30
  19 -11   1   -6.20    5.90
  19  11   1    2.40    5.80
 -19  11  -1    4.20    4.80
  19  11   1    3.80    9.50
 -19  11  -1   -1.30    4.20
  20 -11   1   32.80    8.80
 -20  11  -1   43.50    6.80
  20  11   1   33.70    9.00
 -20  11  -1   34.70    6.80
  21 -11   1   21.60    6.40
  21  11   1   35.20    7.50
 -21  11  -1   21.50    6.10
 -21  11  -1    8.80    5.10
  22 -11   1   20.00    5.80
  22  11   1    9.80    6.20
 -22  11  -1   -0.20    4.50
 -23 -11  -1    5.30    4.70
  23 -11   1    6.40    5.80
 -23  11  -1    4.10    4.70
  23  11   1    1.00    5.90
 -24 -11  -1   -4.90    4.40
  24 -11   1  -11.10    6.40
  24  11   1    0.60    5.20
  24 -12  -1   -2.90    7.00
  24  12  -1   11.70    5.70
 -23 -12   1   16.20    5.30
  23 -12  -1    8.20    5.80
  23  12  -1   18.00    6.20
  22 -12  -1   30.50    6.60
  22  12  -1   47.50    7.90
 -22  12   1   26.10    6.60
 -22  12   1   32.20    6.10
  21 -12  -1   34.30    6.80
 -21  12   1   23.70    5.50
  21  12  -1   37.70    7.40
 -21  12   1   28.40    6.20
 -20 -12   1   19.80    6.30
  20 -12  -1   10.00    6.10
  20  12  -1   14.20    6.60
 -20  12   1   10.70    4.50
 -20  12   1   13.10    5.50
  19 -12  -1   28.60    6.30
 -19 -12   1   17.20    5.20
 -19  12   1   13.70    5.30
 -19  12   1   18.50    5.10
  19  12  -1   19.20    6.60
  19  12  -1   13.20    9.70
 -18 -12   1    2.20    4.40
  18 -12  -1    6.70    5.70
 -18  12   1   -3.30    4.50
  18  12  -1    3.50    8.60
 -18  12   1    5.50    4.50
  18  12  -1   12.90    5.90
 -17 -12   1   -2.30    4.20
  17 -12  -1   -2.10    5.10
 -17  12   1    1.80    5.30
 -17  12   1    6.40    4.50
  17  12  -1   -2.50    5.60
 -17  12   1    1.00    3.80
  17  12  -1   -1.50    8.00
 -16 -12   1    1.90    4.70
  16 -12  -1    0.60    5.50
 -16  12   1    5.70    4.10
  16  12  -1    6.20    7.90
 -16  12   1    2.20    4.60
  16  12  -1   -1.00    5.60
 -16  12   1    1.00    5.20
 -15 -12   1   44.20    7.20
  15 -12  -1   45.80    8.30
 -15 -12   1   59.09   22.00
  15  12  -1   51.59    9.30
  15  12  -1   55.49    7.90
 -15  12   1   52.09    8.00
 -15  12   1   47.90    7.30
  15  12  -1   76.49   11.30
 -15  12   1   56.79    9.40
  14 -12  -1   17.20    6.70
 -14 -12   1   44.20   15.50
 -14  12   1   19.10    5.60
  14  12  -1    4.30    6.20
  14  12  -1    9.00    6.90
 -14  12   1   21.30    4.80
 -13 -12   1   43.30   12.30
 -13 -12   1   18.00    5.10
  13  12  -1   18.10    5.20
  13  12  -1    3.30    6.00
 -13  12   1   19.10    4.80
 -13  12   1   28.00    5.10
  13  12  -1    2.80    7.30
 -12  12   1   38.60    5.70
  12  12  -1   30.40    5.80
 -12  12   1   22.20    5.10
  12  12  -1   12.60    7.50
 -11 -12   1   10.60    8.20
  11  12  -1    1.10    3.90
  11  12  -1    2.50    6.10
 -11  12   1   -1.20    4.50
 -11  12   1    5.60    4.20
 -11  12   1   -1.80    3.60
  11  12  -1   -1.70    6.00
 -10 -12   1   33.50    7.90
  10  12  -1   33.70    7.70
 -10  12   1   36.20    5.60
  10  12  -1   41.20    9.80
  10  12  -1   33.10    7.80
 -10  12   1   33.30    6.00
 -10  12   1   33.90    5.90
  -9 -12   1   15.40    6.00
   9  12  -1    6.30    4.30
   9  12  -1    3.10    5.70
  -9  12   1   -3.40    4.20
  -9  12   1   13.40    4.60
  -9  12   1    9.20    3.90
   8 -12  -1   42.10   14.80
  -8  12   1   24.90    5.00
  -8  12   1   20.10    5.40
  -7 -12   1  154.48   17.60
   7 -12  -1  155.38   20.90
  -6 -12   1  422.46   42.60
   6 -12  -1  438.56   43.30
  -5 -12   1   16.50    4.80
   5 -12  -1   22.80    5.60
  -4 -12   1    2.30    3.70
   4 -12  -1    4.20    3.90
  -3 -12   1   72.49   10.70
   3 -12  -1   79.69    9.30
  -3 -12   1   75.59   10.10
  -2 -12   1   72.59    8.90
  -2 -12   1   62.89    9.00
   1 -12  -1  271.17   26.20
  -1 -12   1  286.07   26.70
  -1 -12   1  257.77   26.60
   1 -12  -1  255.87   26.70
   0 -12   1  219.98   22.30
   0 -12  -1  223.18   21.90
   0 -12  -1  222.38   21.90
   0 -12   1  224.28   22.30
  -1 -12  -1   12.70    3.00
   1 -12   1   16.70    4.00
  -1 -12  -1   14.10    5.30
   1 -12   1   10.30    3.70
   2 -12   1   39.70    7.10
  -2 -12  -1   34.10    6.30
  -2 -12  -1   36.30    5.90
  -3 -12  -1  167.28   17.20
  -3 -12  -1  173.58   17.50
   3 -12   1  159.58   18.10
  -4 -12  -1  524.05   50.89
   4 -12   1  526.15   51.39
  -5 -12  -1   43.00    8.50
   5 -12   1   66.39   11.70
   6 -12   1  108.59   17.20
  -6 -12  -1   90.19   12.30
   7 -12   1   26.20   11.70
  -7 -12  -1   19.60    5.90
  -8 -12  -1  430.76   41.00
  -8  12  -1  423.86   40.00
   8  12   1  341.57   39.70
   8  12   1  436.46   41.00
  -9 -12  -1    2.80    5.40
  -9  12  -1   -1.00    3.90
  -9  12  -1   12.90    4.50
   9  12   1    2.60    4.40
  -9  12  -1    4.60    3.80
 -10 -12  -1  300.17   32.40
  10  12   1  298.57   31.20
 -10  12  -1  346.87   31.10
  10  12   1  297.77   30.50
 -10  12  -1  305.17   30.50
 -10  12  -1  283.47   30.50
  10  12   1  310.57   32.30
 -11 -12  -1   15.90    8.40
  11 -12   1   30.90    7.40
 -11  12  -1   18.90    5.00
  11  12   1   27.70    5.20
 -11  12  -1   25.60    4.90
  12 -12   1   61.19    8.70
 -12  12  -1   65.79    9.60
 -12  12  -1   41.90    7.10
 -12  12  -1   51.09    7.10
  13 -12   1    9.50    6.20
 -13 -12  -1   25.60    5.30
 -13 -12  -1   19.90   10.90
  13  12   1   10.50    5.70
 -13  12  -1   12.90    4.60
  13  12   1    9.80    6.10
  13  12   1   14.50    5.70
 -14 -12  -1  214.88   32.40
 -14 -12  -1  190.28   23.20
  14  12   1  191.68   23.10
 -14  12  -1  214.58   22.70
 -14  12  -1  211.98   22.60
  14  12   1  267.07   25.10
 -14  12  -1  235.58   23.40
  14  12   1  232.28   23.60
 -15 -12  -1    8.50   18.70
 -15 -12  -1    6.70    5.10
  15 -12   1    4.00    5.70
  15  12   1    2.00    4.60
 -15  12  -1    1.80    4.20
 -15  12  -1   -3.10    5.30
  15  12   1   -4.40    7.10
 -15  12  -1    1.20    4.10
 -16 -12  -1  119.69   30.60
  16 -12   1  136.49   17.30
 -16 -12  -1  125.09   16.50
  16  12   1  155.28   17.30
 -16  12  -1  133.59   15.60
 -16  12  -1  142.59   15.90
  17 -12   1   -4.40    5.50
 -17 -12  -1    5.50    5.20
 -17  12  -1   -3.50    4.40
 -17  12  -1   -3.20    3.70
  17  12   1    3.80    7.80
  17  12   1   -5.40    5.40
  18 -12   1   -7.00    5.60
  18  12   1   -1.20    8.10
  18  12   1   -4.40    5.60
 -18  12  -1    2.70    4.20
 -18  12  -1    4.30    4.60
  19 -12   1    1.30    6.00
 -19  12  -1   -4.40    4.30
 -19  12  -1    1.10    4.60
  19  12   1    2.40    8.70
  19  12   1   -1.60    5.90
  20 -12   1   39.30    7.40
 -20  12  -1   44.20    7.00
  20  12   1   30.40    7.90
  20  12   1   23.50   11.90
 -20  12  -1   42.70    6.70
  21 -12   1   17.60    6.10
  21  12   1   14.70    6.50
 -21  12  -1   17.10    5.50
  22 -12   1   26.70    6.80
 -22  12  -1   28.50    5.80
  22  12   1   34.80    7.40
  23 -12   1   -2.80    6.50
 -23 -12  -1   -5.80    6.20
  23  12   1   -3.80    5.70
 -23  12  -1   -3.50    4.80
 -24 -12  -1   -2.10    4.50
  24 -12   1    1.80    7.80
  24  12   1   -8.30    5.50
  24 -13  -1   14.10    8.30
  24  13  -1   -7.30    7.40
 -23 -13   1   12.60    9.40
  23 -13  -1    3.20    6.30
  23  13  -1   -6.90    5.80
  22 -13  -1   23.00    6.50
  22  13  -1   34.80    7.60
 -22  13   1   29.10    5.70
 -22  13   1   29.30    6.40
  21 -13  -1   -0.70    5.90
  21  13  -1    3.60    6.30
 -21  13   1    1.60    5.00
 -21  13   1    1.90    4.30
 -20 -13   1   27.00    7.10
 -20  13   1   42.50    6.90
  20  13  -1   31.40   11.40
  20  13  -1   30.60    7.70
 -20  13   1   42.50    6.40
 -19 -13   1   -2.70    4.70
  19 -13  -1    4.10    5.70
  19  13  -1   -7.20    9.50
  19  13  -1    3.60    6.10
 -19  13   1   -3.70    4.50
 -19  13   1   -3.30    4.30
 -18 -13   1   16.80    5.00
  18 -13  -1    6.00    5.90
 -18  13   1   14.50    4.70
  18  13  -1   13.50    8.70
  18  13  -1   15.50    6.40
 -18  13   1   12.30    5.20
  17 -13  -1   -6.20    5.60
 -17 -13   1   -0.50    4.20
  17  13  -1   -5.60    8.00
 -17  13   1    3.40    4.60
 -17  13   1    3.50    4.20
  17  13  -1    3.50    5.60
 -17  13   1    5.40    5.20
  16 -13  -1   66.59   11.70
 -16 -13   1   61.09   10.30
 -16  13   1   63.49    8.90
 -16  13   1   52.59    8.30
  16  13  -1   62.79   11.30
  16  13  -1   68.69    9.20
  16  13  -1   52.89    9.10
 -16  13   1   63.79    9.60
 -15 -13   1    3.80    4.40
 -15 -13   1   49.60   22.40
  15 -13  -1    6.80    5.70
  15  13  -1   -8.90    4.60
 -15  13   1   -0.80    3.80
  15  13  -1   -9.80    5.30
 -15  13   1  -10.70    4.90
 -15  13   1   -1.20    4.70
  14 -13  -1  273.37   28.20
 -14 -13   1  239.68   39.00
 -14 -13   1  239.48   27.20
  14  13  -1  313.27   29.70
 -14  13   1  247.28   27.10
  14  13  -1  303.57   28.30
  14  13  -1  253.87   27.50
 -14  13   1  296.97   27.70
 -14  13   1  245.58   27.30
 -13 -13   1   26.00   11.70
  13 -13  -1   -6.20    6.50
  13  13  -1   -2.20    7.10
  13  13  -1    1.90    5.80
 -13  13   1   15.40    7.20
 -13  13   1    0.90    5.10
  13  13  -1    8.60    4.70
 -13  13   1    5.90    3.90
  12  13  -1  105.29   12.90
  12  13  -1   90.39   16.00
 -12  13   1  105.39   13.10
  12  13  -1   92.89   14.70
 -12  13   1  103.29   12.40
 -11 -13   1   25.40    8.70
  11  13  -1   14.20    4.90
  11  13  -1   10.00    6.70
 -11  13   1   25.50    5.20
  11  13  -1   16.40    6.50
 -11  13   1   16.30    4.30
 -11  13   1   16.00    4.90
 -10 -13   1   29.10    8.50
  10  13  -1   11.20    4.80
  10  13  -1    7.80    6.10
 -10  13   1   10.80    4.20
 -10  13   1   25.00    5.20
  10  13  -1   11.50    6.90
 -10  13   1    5.80    4.60
  -9 -13   1   61.79   12.20
   9  13  -1   69.59    9.90
  -9  13   1   65.29   10.90
  -9  13   1   85.99   10.40
   8  13  -1  578.84   56.29
   8  13  -1  560.64   55.29
  -8  13   1  564.84   55.29
  -8  13   1  580.34   54.99
   7 -13  -1   76.79   14.00
  -7  13   1   79.39   12.20
   7  13  -1   97.19   14.30
   6 -13  -1  768.82   73.19
  -6 -13   1  731.13   72.69
  -5 -13   1  264.57   27.40
   5 -13  -1  271.07   27.60
   4 -13  -1   16.50    5.00
  -4 -13   1   17.90    4.70
  -3 -13   1   98.99   12.40
   3 -13  -1  113.69   12.20
  -3 -13   1  100.79   13.20
  -2 -13   1  110.39   13.20
  -2 -13   1  111.39   12.60
   2 -13  -1  113.79   12.40
   1 -13  -1  195.78   18.80
  -1 -13   1  187.88   19.30
  -1 -13   1  180.08   19.20
   1 -13  -1  183.78   18.90
   0 -13  -1  280.87   26.70
   0 -13  -1  271.87   26.70
   0 -13   1  267.97   27.10
   0 -13   1  267.57   27.10
   1 -13   1  259.47   26.40
   1 -13   1  263.37   26.60
  -1 -13  -1  262.37   26.00
  -1 -13  -1  277.67   26.10
  -2 -13  -1   36.30    6.30
  -2 -13  -1   37.10    6.20
   2 -13   1   34.80    5.80
  -3 -13  -1   23.10    4.60
   3 -13   1   19.30    5.40
  -3 -13  -1   21.90    4.40
  -4 -13  -1    4.70    3.80
   4 -13   1    2.70    5.20
   5 -13   1  681.13   66.69
  -5 -13  -1  675.43   65.59
  -6 -13  -1   12.70    4.90
   6 -13   1    6.90    8.90
   7 -13   1  226.48   31.30
  -7 -13  -1  223.68   25.50
   7  13   1  233.78   25.10
   7  13   1  281.77   26.00
  -8 -13  -1    8.30    5.50
  -8  13  -1    9.50    4.60
   8  13   1    4.30    4.20
   8  13   1   14.10    6.10
  -8  13  -1   11.40    4.40
  -9 -13  -1   -0.80    5.80
  -9  13  -1    9.60    4.70
  -9  13  -1    6.70    4.00
  -9  13  -1    1.00    3.70
   9  13   1    6.40    4.70
   9  13   1    3.40    6.90
 -10 -13  -1    9.10    7.00
 -10  13  -1   11.80    4.70
 -10  13  -1    6.70    4.00
  10  13   1    6.70    4.30
  10  13   1    0.70    6.10
  10  13   1    4.20    5.70
 -10  13  -1    8.90    4.00
  11 -13   1    0.70    6.80
 -11  13  -1   16.40    4.50
  11  13   1    7.20    4.20
  11  13   1    1.90    6.60
 -11  13  -1    9.50    4.10
  11  13   1    3.70    5.40
 -11  13  -1   -0.10    4.70
  12 -13   1   14.00    6.40
 -12 -13  -1   13.90    8.70
  12  13   1   -4.10    5.40
 -12  13  -1   16.50    4.30
  12  13   1   -5.00    6.00
  12  13   1    8.60    4.60
 -12  13  -1   11.60    5.40
 -12  13  -1    9.30    4.20
 -13 -13  -1  262.37   30.40
  13 -13   1  183.98   24.80
 -13 -13  -1  198.88   23.80
 -13  13  -1  228.28   23.40
  13  13   1  240.48   23.70
  13  13   1  229.18   25.30
 -13  13  -1  252.47   24.00
  14 -13   1   54.39    8.40
 -14 -13  -1    9.80   15.30
 -14 -13  -1   36.90    7.80
  14  13   1   69.19   13.10
 -14  13  -1   71.49   10.10
 -14  13  -1   49.60    6.70
  14  13   1   51.39    7.30
 -14  13  -1   30.60    6.50
  15 -13   1   95.39   16.60
 -15 -13  -1  136.69   24.50
  15  13   1  118.39   16.00
  15  13   1  126.39   15.40
 -15  13  -1  145.19   14.90
  15  13   1  100.19   18.80
 -15  13  -1  134.69   14.60
 -16 -13  -1  113.39   32.20
  16 -13   1   67.99   12.10
 -16 -13  -1   58.59    8.50
  16  13   1   51.99    9.20
 -16  13  -1   70.79    9.90
  16  13   1   64.29   11.50
 -16  13  -1   58.39   10.30
  16  13   1   75.49   15.10
  17 -13   1   -0.90    5.40
 -17 -13  -1   10.70    5.20
 -17  13  -1   -3.30    4.20
 -17  13  -1    0.00    4.30
  17  13   1   -3.80    7.50
  17  13   1    7.50    6.00
  18 -13   1   19.80    6.90
 -18  13  -1   12.70    5.00
  18  13   1   27.80    6.90
  18  13   1   25.50    9.10
 -18  13  -1   16.20    5.10
  19 -13   1   -3.60    6.20
 -19  13  -1   -2.10    4.70
 -19  13  -1    2.40    4.50
  19  13   1   -2.90    6.40
  19  13   1   -6.70    8.60
  20  13   1   46.70    8.90
 -20  13  -1   54.39    7.70
 -20  13  -1   63.69    7.90
  20  13   1   28.50   12.30
  21 -13   1   16.60    6.40
 -21  13  -1    1.40    4.50
  21  13   1   -2.90    6.20
 -21  13  -1   -3.80    5.20
  22 -13   1   28.90    7.30
  22  13   1   33.50    7.60
 -23 -13  -1   25.40    5.50
  23  13   1   17.40    6.60
 -24 -13  -1   -0.20    5.00
  24  13   1   -5.10    6.20
  24  14  -1   -4.20    6.70
 -23 -14   1   21.90    6.80
  23 -14  -1   17.10    8.50
  23  14  -1   35.70    7.00
  22 -14  -1   11.90    6.90
 -22  14   1    8.00    6.00
 -22  14   1   26.70    5.40
  22  14  -1   18.50    7.00
  21 -14  -1   10.80    6.60
 -21  14   1   20.40    4.80
 -21  14   1   19.50    5.60
  21  14  -1   17.50    7.40
  20 -14  -1   25.90    7.10
 -20 -14   1   20.80    6.30
  20  14  -1   34.40    7.70
 -20  14   1   24.50    5.90
  20  14  -1   21.70   10.10
 -20  14   1   17.40    5.20
  19  14  -1  -10.50    6.20
 -19  14   1   16.90    5.10
 -18 -14   1   20.90    5.20
  18 -14  -1    1.60    5.90
 -18  14   1   18.20    4.90
 -18  14   1   25.50    5.50
  18  14  -1   12.40    6.40
  18  14  -1   14.00    8.90
 -17 -14   1    6.20    4.70
  17 -14  -1    8.00    5.90
 -17  14   1    8.70    4.30
 -17  14   1   10.50    4.80
  17  14  -1   12.10    8.20
  17  14  -1    4.90    5.80
 -17  14   1    8.10    5.70
 -16 -14   1    8.20    4.70
  16 -14  -1   12.70    5.90
 -16  14   1    8.20    5.00
  16  14  -1    4.50    4.80
  16  14  -1    0.30    7.70
  16  14  -1    7.60    5.90
 -16  14   1   13.00    5.50
 -16  14   1    1.00    4.10
  15 -14  -1   20.20    6.70
 -15 -14   1   36.20   23.10
 -15 -14   1   28.60    5.70
 -15  14   1   35.50    6.20
  15  14  -1   11.50    6.60
  15  14  -1   19.60    6.60
 -15  14   1   16.80    5.90
 -15  14   1   19.90    4.90
  14 -14  -1   50.19    9.10
 -14 -14   1   80.89   10.50
 -14  14   1   76.69   10.90
  14  14  -1   40.90    9.80
 -14  14   1   51.89    8.40
  14  14  -1   62.89    9.40
  14  14  -1   82.39   10.60
 -14  14   1   77.09    9.60
  13 -14  -1   -0.90    6.40
 -13 -14   1    5.10   12.60
  13  14  -1   -0.50    7.10
 -13  14   1    4.70    4.80
 -13  14   1   -2.50    3.70
  13  14  -1   -3.70    4.40
 -13  14   1   -1.50    4.70
 -12 -14   1  116.49   19.30
  12  14  -1   76.29   15.20
 -12  14   1   96.69   11.90
  12  14  -1   65.09   11.40
 -12  14   1   70.39   10.60
  12  14  -1   75.89   13.30
 -11 -14   1   20.30    9.30
  11  14  -1    7.10    6.40
 -11  14   1    2.80    4.50
 -11  14   1    9.30    3.90
 -11  14   1   10.70    5.00
  11  14  -1    2.30    4.40
 -10 -14   1    4.60    7.20
  10  14  -1    9.50    6.50
 -10  14   1   -0.30    3.50
  10  14  -1   -4.90    5.60
 -10  14   1    5.30    4.90
 -10  14   1    9.20    4.50
  10  14  -1    3.40    4.30
  -9 -14   1    3.40    5.90
   9  14  -1   -1.40    5.20
  -9  14   1    3.50    3.60
  -9  14   1   17.00    8.30
   9  14  -1    4.60    4.00
  -9  14   1    7.10    4.60
  -8 -14   1    9.30    6.30
  -8  14   1   37.70    8.80
  -8  14   1   24.80    4.80
   8  14  -1   17.40    4.60
   8  14  -1   28.00    6.70
  -8  14   1   24.80    5.40
   7 -14  -1   22.00   12.80
  -7  14   1   50.69    8.40
   7  14  -1   38.40    6.80
  -7  14   1   59.59    7.20
   7  14  -1   48.00    8.00
   6 -14  -1   52.49   10.00
  -6 -14   1   52.89    9.70
   5 -14  -1   76.39   12.90
  -5 -14   1   80.69   11.00
   4 -14  -1  250.97   26.40
  -4 -14   1  264.67   26.40
  -3 -14   1  206.08   21.30
  -3 -14   1  190.58   22.10
   3 -14  -1  218.58   21.40
   2 -14  -1   16.60    4.30
  -2 -14   1   11.80    4.30
  -2 -14   1   12.30    5.20
  -1 -14   1  170.08   17.60
   1 -14  -1  161.38   17.00
   1 -14  -1  173.58   17.20
  -1 -14   1  160.78   17.80
   0 -14   1  244.68   24.50
   0 -14  -1  247.48   24.10
   0 -14  -1  239.58   24.10
   0 -14   1  242.28   24.70
   1 -14   1   56.09    9.30
  -1 -14  -1   62.99    8.40
   1 -14   1   64.99    8.90
  -1 -14  -1   68.39    8.20
  -2 -14  -1   55.29    7.50
   2 -14   1   48.80    9.00
  -2 -14  -1   48.90    7.70
  -3 -14  -1   45.70    8.20
  -3 -14  -1   47.60    7.50
   3 -14   1   47.10    9.60
  -4 -14  -1  757.12   74.09
   4 -14   1  783.22   74.89
  -5 -14  -1   15.90    4.70
   5 -14   1    9.50    8.70
   6 -14   1 1023.60   99.39
  -6 -14  -1  986.90   97.79
   6  14   1 1042.50   99.19
  -7 -14  -1   -4.70    4.60
  -7  14  -1   11.20    4.50
   7  14   1    2.10    5.90
   7  14   1   -4.60    4.00
  -7  14  -1   -3.70    4.40
  -7  14  -1   -0.90    3.80
  -8 -14  -1   25.20    6.70
  -8  14  -1   32.90    5.70
  -8  14  -1   26.00    5.00
   8  14   1   34.60    7.30
  -9 -14  -1   30.80    7.00
   9  14   1   32.10    7.00
   9  14   1   18.60    4.80
  -9  14  -1   15.60    4.40
   9  14   1    6.50    5.90
  -9  14  -1    6.40    5.00
  -9  14  -1   20.00    4.90
 -10 -14  -1   24.40    7.70
  10  14   1   30.00    5.50
 -10  14  -1   31.80    5.30
  10  14   1   23.00    9.60
 -10  14  -1   27.70    5.00
 -10  14  -1   17.80    5.60
  10  14   1   11.00    7.10
 -11 -14  -1    7.50    7.70
 -11  14  -1    4.00    4.30
  11  14   1    5.70    7.10
  11  14   1    4.70    6.20
  11  14   1    3.00    4.10
 -11  14  -1    0.80    3.90
 -11  14  -1   -1.40    4.60
 -12 -14  -1   37.90   10.30
  12 -14   1   16.60    7.40
 -12  14  -1   15.20    4.70
  12  14   1   23.20    6.50
 -12  14  -1   24.20    5.20
 -12  14  -1   21.60    6.50
  13 -14   1    3.30    6.90
 -13 -14  -1    7.90   11.60
  13  14   1   -0.90    6.40
  13  14   1   13.70    6.10
 -13  14  -1    3.10    4.20
 -13  14  -1    5.50    5.20
 -13  14  -1   13.20    4.60
  13  14   1   12.40    4.90
 -14 -14  -1  124.99   24.70
  14 -14   1  149.49   19.00
 -14 -14  -1  111.69   17.60
 -14  14  -1  147.19   16.70
 -14  14  -1  168.18   17.60
  14  14   1  180.98   18.60
 -14  14  -1  161.18   16.90
  14  14   1  130.19   17.30
  14  14   1  173.88   19.70
 -15 -14  -1   49.00   21.80
  15 -14   1   41.20    8.90
 -15 -14  -1   45.60    7.70
  15  14   1   52.19    8.60
  15  14   1   56.19   10.50
 -15  14  -1   49.00    7.30
 -15  14  -1   73.49    9.90
  15  14   1   62.39   10.60
 -15  14  -1   58.49    8.50
 -16 -14  -1   85.89   44.80
 -16 -14  -1  102.99   14.20
  16 -14   1  123.09   14.90
  16  14   1  104.99   17.30
 -16  14  -1   92.39   13.00
  16  14   1   99.19   14.50
  16  14   1   98.79   14.20
 -17 -14  -1   -0.30    5.00
  17  14   1   -3.80    5.90
  17  14   1   10.90    7.60
  18 -14   1   -1.50    6.40
 -18  14  -1    7.70    4.70
  18  14   1   -3.70    6.30
 -18  14  -1   -1.60    4.60
  18  14   1    1.80    8.30
  19 -14   1   29.30   12.40
  19  14   1   32.70    7.90
  20 -14   1    1.50    7.10
 -20  14  -1    9.80    5.00
  20  14   1    7.80   10.00
 -20  14  -1   15.70    5.20
  21 -14   1    5.20    7.00
 -21  14  -1   21.70    5.10
 -21  14  -1   19.90    6.20
  21  14   1   26.00    7.50
  22 -14   1   10.80    7.80
 -22  14  -1   18.70    5.10
  23  14   1   11.60    6.20
 -23  14  -1    4.50    5.70
 -24 -14  -1    0.40    5.00
  24  14   1   -5.10    6.20
  24  15  -1   -1.00    7.10
 -23 -15   1    7.20    6.00
  23  15  -1   -4.80    6.40
  22 -15  -1   55.59   10.40
 -22  15   1   79.89   11.20
  22  15  -1   81.09   12.00
  21  15  -1    8.60    7.40
 -21  15   1   10.50    4.40
  20 -15  -1   65.79   11.00
 -20  15   1   93.89   11.10
  20  15  -1  102.89   14.00
 -20  15   1   83.49   11.80
  20  15  -1   70.49   12.90
  19 -15  -1    4.40    7.10
 -19 -15   1   -5.50    5.00
  19  15  -1    4.60    8.40
 -19  15   1    3.60    4.90
  19  15  -1   -1.80    7.40
 -19  15   1    2.20    4.60
 -18 -15   1   39.60    6.40
  18 -15  -1   44.00    7.90
 -18  15   1   35.80    6.60
  18  15  -1   35.50    8.00
  18  15  -1   54.39   10.30
 -18  15   1   35.80    6.50
 -17 -15   1   18.20    5.10
  17 -15  -1    4.20    6.40
  17  15  -1   19.50    8.70
 -17  15   1   14.60    4.60
 -17  15   1   16.70    5.10
  17  15  -1   11.00    6.40
 -17  15   1   15.30    5.80
  16 -15  -1  134.39   18.50
 -16 -15   1  133.89   16.70
  16  15  -1  179.78   20.90
  16  15  -1  178.98   18.70
  16  15  -1  145.39   17.70
 -16  15   1  156.58   16.80
 -16  15   1  143.89   17.60
 -16  15   1  138.09   17.00
  15 -15  -1   -5.90    6.20
 -15 -15   1   38.20   24.00
 -15 -15   1   12.20    4.90
  15  15  -1    1.40    4.90
 -15  15   1    7.00    4.10
  15  15  -1   10.60    6.30
 -15  15   1   10.30    5.10
  15  15  -1    0.60    6.30
 -15  15   1    2.10    5.30
 -14 -15   1   31.50   19.60
  14 -15  -1   92.99   13.50
 -14 -15   1   61.29   11.00
  14  15  -1   55.19   10.80
 -14  15   1   68.49   10.90
  14  15  -1   74.49   14.90
  14  15  -1   73.59   13.20
 -14  15   1   69.49    9.40
 -14  15   1   67.59   10.30
 -13 -15   1   15.60   24.40
  13 -15  -1   -4.10    6.60
  13  15  -1   -3.40    6.70
 -13  15   1    7.80    4.20
  13  15  -1   -2.80    4.60
 -13  15   1   -0.70    4.80
  13  15  -1   -4.20    6.00
 -13  15   1   -0.70    4.70
 -12 -15   1   49.40   12.80
  12 -15  -1   24.90    8.60
 -12  15   1   26.70    6.50
 -12  15   1   43.70    9.20
  12  15  -1   37.10    8.40
 -12  15   1   29.00    5.60
  12  15  -1   40.60    8.00
  12  15  -1   33.50    6.00
 -11 -15   1   43.70   10.70
  11  15  -1   18.90    7.10
 -11  15   1   29.70    5.20
  11  15  -1   28.90    5.70
 -11  15   1   38.60    6.20
 -11  15   1   20.10    5.80
  11  15  -1   30.00    7.40
 -10 -15   1  103.39   17.20
  10  15  -1  125.89   16.60
 -10  15   1   93.69   13.20
 -10  15   1  111.99   14.20
  10  15  -1  103.89   13.70
  10  15  -1  130.19   15.60
 -10  15   1  130.09   13.80
  -9 -15   1   39.90    9.00
  -9  15   1   34.70    5.50
  -9  15   1   36.90    6.10
  -9  15   1   39.20    6.40
   9  15  -1   33.60    7.80
   9  15  -1   34.90    6.20
  -8 -15   1  535.15   50.19
  -8  15   1  519.85   48.70
   8  15  -1  498.75   49.60
   8  15  -1  457.15   48.50
  -8  15   1  502.85   48.70
  -8  15   1  491.45   48.40
  -7 -15   1  290.17   30.70
   7  15  -1  300.17   29.70
   7  15  -1  275.27   29.50
  -7  15   1  307.27   29.60
   7  15  -1  323.27   31.10
  -7  15   1  300.37   29.20
  -7  15   1  270.77   29.60
   6 -15  -1  144.79   23.00
  -6 -15   1  150.28   19.10
   6  15  -1  165.98   18.20
   6  15  -1  191.38   19.20
  -6  15   1  166.58   18.00
   6  15  -1  191.98   20.50
  -6  15   1  175.68   18.30
  -5 -15   1  229.88   25.20
   5 -15  -1  242.08   26.80
  -5  15   1  256.07   25.20
  -4 -15   1   59.19    9.40
   4 -15  -1   64.19   11.50
  -3 -15   1    7.80    6.00
   3 -15  -1    4.80    4.90
  -3 -15   1    4.50    4.30
  -2 -15   1  220.98   22.50
   2 -15  -1  205.38   21.70
  -2 -15   1  205.88   21.80
  -1 -15   1  290.37   29.50
   1 -15  -1  296.97   28.90
   1 -15  -1  291.87   29.00
  -1 -15   1  291.17   29.30
   0 -15  -1  658.23   64.09
   0 -15   1  652.23   64.39
   0 -15   1  665.23   64.49
   0 -15  -1  693.13   64.09
   1 -15   1  115.79   13.50
  -1 -15  -1  117.39   12.70
  -1 -15  -1  107.09   12.50
  -2 -15  -1   44.70    7.70
   2 -15   1   48.10    9.50
  -2 -15  -1   38.70    7.40
   3 -15   1   14.80    6.10
  -3 -15  -1    8.50    3.90
  -3 -15  -1    7.00    4.70
   5 -15   1  395.46   40.30
  -5 -15  -1  414.16   38.00
   5  15   1  337.67   37.60
   6  15   1   32.10    5.70
  -6  15  -1   42.20    5.90
  -6  15  -1   31.50    5.40
   6  15   1   26.20    7.50
  -6  15  -1   32.50    6.40
   7  15   1   99.49   12.90
  -7  15  -1   79.19   10.60
  -7  15  -1   72.59   10.80
   7  15   1   73.69   11.00
  -8 -15  -1   -2.90    5.80
  -8  15  -1    2.50    4.60
   8  15   1    0.80    4.00
  -8  15  -1    4.90    4.20
   8  15   1    3.50    5.80
  -8  15  -1    5.20    3.90
  -9 -15  -1   35.30    8.00
  -9  15  -1   52.79    7.00
   9  15   1   35.60    6.20
  -9  15  -1   44.30    6.20
  -9  15  -1   39.00    6.70
 -10 -15  -1   12.70    7.70
 -10  15  -1    1.30    3.80
  10  15   1    9.80    6.70
  10  15   1   -1.80    4.00
  10  15   1    6.20    6.60
 -10  15  -1    0.50    4.30
 -10  15  -1    1.70    4.80
 -11 -15  -1    6.40    8.60
  11  15   1   12.50    7.30
 -11  15  -1    2.80    4.50
  11  15   1   10.80    6.50
 -11  15  -1   20.00    5.30
  11  15   1    3.60    4.40
 -11  15  -1    8.70    4.20
 -12 -15  -1   -0.50    9.50
 -12  15  -1   -0.70    4.40
  12  15   1    5.70    4.30
 -12  15  -1    6.20    5.00
 -12  15  -1    0.40    4.60
  12  15   1    5.30    6.60
  12  15   1    1.30    6.20
 -13 -15  -1   23.00   13.70
  13 -15   1   20.70   10.30
  13  15   1   38.90    7.30
  13  15   1   21.70    7.10
 -13  15  -1   21.50    5.20
 -13  15  -1   39.70    6.70
 -13  15  -1   21.40    5.70
  13  15   1   29.40    5.80
 -14 -15  -1   -1.50    4.70
  14 -15   1    4.70    7.30
 -14 -15  -1   11.20   15.70
 -14  15  -1   -1.60    3.80
  14  15   1    5.60    6.10
  14  15   1    6.40    6.20
  14  15   1   -0.90    4.40
 -14  15  -1    3.10    5.40
 -14  15  -1   -5.30    4.50
  15 -15   1   34.20    8.80
 -15 -15  -1   54.89    7.60
 -15 -15  -1   94.99   25.80
 -15  15  -1   53.19    7.80
  15  15   1   45.20    8.40
 -15  15  -1   50.19    8.20
  15  15   1   49.00   10.00
  15  15   1   52.29    7.80
 -15  15  -1   45.50    7.00
  16 -15   1   -1.40    6.80
 -16 -15  -1    9.90   33.10
 -16 -15  -1    3.60    5.30
 -16  15  -1    3.20    4.50
 -16  15  -1   -1.40    4.30
  16  15   1   -0.70    5.80
  16  15   1    0.10    4.90
 -17 -15  -1   -0.80    5.00
  17 -15   1   22.00    7.30
 -17  15  -1    3.00    4.60
 -17  15  -1    6.60    4.40
  17  15   1   -3.10    6.10
  17  15   1    6.80    7.60
  18 -15   1  -10.40    6.90
 -18  15  -1    1.80    4.50
  18  15   1    5.10    8.30
  18  15   1   -3.20    6.30
 -18  15  -1    3.10    4.50
  19 -15   1   24.10    8.50
 -19  15  -1   49.40    7.00
  19  15   1   30.40    9.00
  19  15   1   32.40    8.50
 -19  15  -1   40.50    6.10
  20 -15   1   51.59    8.90
 -20  15  -1   37.40    6.60
 -20  15  -1   39.00    6.70
  21 -15   1   13.10    7.80
  21  15   1   -8.40   11.40
 -21  15  -1   10.00    4.90
 -21  15  -1   11.20    5.50
  21  15   1    6.30    6.60
  22  15   1   91.79   13.30
 -22  15  -1   86.39   11.70
 -23  15  -1    5.30    6.00
 -23 -16   1   12.40    6.60
  23  16  -1    6.10    7.60
 -22  16   1   34.20    6.30
  22  16  -1   22.40    9.50
  21  16  -1   -8.60    6.90
 -21  16   1   -2.20    5.20
 -21  16   1    7.70    4.40
  21  16  -1    7.50   11.00
  20 -16  -1    5.10    7.20
  20  16  -1    1.00    9.10
 -20  16   1   -2.00    4.00
 -20  16   1   -2.10    5.00
  20  16  -1    5.80    7.20
 -19 -16   1   14.00    5.40
  19 -16  -1    5.10    7.70
 -19  16   1    2.20    5.20
 -19  16   1    3.50    4.30
  19  16  -1   10.30    7.70
  19  16  -1   14.30    8.60
  18 -16  -1    6.90    7.60
 -18 -16   1    2.50    4.70
 -18  16   1   -0.10    4.60
 -18  16   1    5.40    4.30
  18  16  -1   15.60    8.70
  18  16  -1    2.20    6.90
  17 -16  -1   25.60    7.10
 -17 -16   1   14.80    5.20
  17  16  -1   12.10    6.50
 -17  16   1    3.50    5.20
 -17  16   1    5.70    4.70
  17  16  -1   16.20    8.30
 -17  16   1    1.30    4.30
 -16 -16   1   -1.20    4.20
  16 -16  -1   11.00    6.90
 -16  16   1    6.30    4.20
 -16  16   1    3.00    5.00
  16  16  -1    3.90    7.80
  16  16  -1    2.90    5.20
 -16  16   1    3.50    4.60
  16  16  -1   -2.90    6.10
 -15 -16   1  154.18   16.70
 -15 -16   1  222.48   34.10
  15 -16  -1  125.69   18.50
  15  16  -1  142.89   18.70
 -15  16   1  150.48   17.30
  15  16  -1  142.99   17.00
  15  16  -1  140.59   19.10
 -15  16   1  142.79   16.30
  14 -16  -1   -1.60    6.80
 -14 -16   1   -1.10   20.80
 -14  16   1    1.30    5.20
 -14  16   1    4.80    4.60
 -14  16   1    3.60    3.90
  14  16  -1    3.10    6.60
 -13 -16   1   -4.30   14.80
  13 -16  -1   -2.70    8.50
  13  16  -1   -5.20    4.80
  13  16  -1   -0.70    7.30
 -13  16   1    6.40    4.80
  13  16  -1   -4.10    6.50
 -13  16   1    6.40    5.20
 -13  16   1    2.50    3.80
 -12 -16   1    6.30   12.50
  12  16  -1   -0.20    6.80
 -12  16   1   11.50    4.80
  12  16  -1   18.80    7.30
  12  16  -1    2.60    4.50
 -11 -16   1    6.80    9.30
 -11  16   1   -3.30    5.00
  11  16  -1   -2.80    7.10
  11  16  -1  -12.90    7.30
  11  16  -1   -4.40    6.50
 -11  16   1   11.00    4.80
 -10 -16   1   -1.00    7.50
  10  16  -1    6.30    5.60
 -10  16   1   -2.90    3.50
 -10  16   1    1.00    4.50
 -10  16   1    3.60    4.40
  10  16  -1  -21.60   15.60
  -9 -16   1   -0.90    6.70
  -9  16   1    9.40    4.50
   9  16  -1   10.30    4.60
  -9  16   1   16.80    4.20
   9  16  -1   17.20    6.40
  -8 -16   1   36.50    7.70
  -8  16   1   20.70    5.50
  -8  16   1   25.20    5.00
   8  16  -1   36.30    5.70
  -8  16   1   32.10    6.00
  -7 -16   1    9.90    5.90
  -7  16   1   15.80    4.90
   7  16  -1    9.60    4.50
   7  16  -1   15.30    4.90
   7  16  -1   20.40    6.20
  -7  16   1    9.40    3.80
  -7  16   1    5.70    4.50
  -6 -16   1  455.65   42.20
   6  16  -1  396.56   41.00
   6  16  -1  410.66   41.10
  -6  16   1  433.96   41.20
  -6  16   1  414.96   41.10
  -6  16   1  428.36   40.90
   6  16  -1  397.06   42.30
   5 -16  -1   -1.30    7.80
   5  16  -1   18.40    5.90
  -5  16   1   15.50    4.80
  -5  16   1    5.60    4.40
  -5  16   1   21.00    4.90
   5  16  -1   11.10    4.70
   5  16  -1   19.00    4.40
   4 -16  -1  185.78   20.50
  -4 -16   1  185.98   18.70
   4  16  -1  163.28   18.40
  -4  16   1  150.78   17.90
  -3 -16   1    8.90    4.60
  -3 -16   1    0.30    6.70
   3 -16  -1    5.70    5.50
  -2 -16   1  380.86   38.70
   2 -16  -1  367.26   37.90
  -2 -16   1  402.46   38.00
  -1 -16   1  197.18   19.90
   1 -16  -1  175.28   19.90
  -1 -16   1  185.38   20.70
   1 -16  -1  195.58   19.70
   0 -16  -1 1506.25  148.59
   0 -16   1 1559.84  148.89
   0 -16  -1 1585.94  148.59
   0 -16   1 1584.54  148.99
  -1 -16  -1  316.67   32.30
  -1 -16  -1  335.77   32.40
   1 -16   1  329.17   33.20
  -2 -16  -1  182.28   20.20
   2 -16   1  201.38   21.60
  -2 -16  -1  205.88   20.70
   3 -16   1   21.00    6.90
  -3 -16  -1    6.40    5.60
  -3 -16  -1   13.70    4.50
   4 -16   1  254.67   27.30
  -4 -16  -1  229.38   24.90
  -4  16  -1  236.48   24.50
   4  16   1  254.17   24.60
   5 -16   1   71.89   12.60
  -5 -16  -1   63.69    9.60
  -5  16  -1   53.59    8.10
   5  16   1   49.60    9.60
   5  16   1   54.99    9.30
  -5  16  -1   58.19    9.20
  -5  16  -1   68.19    9.40
  -6 -16  -1  905.11   92.49
  -6  16  -1 1021.60   92.09
   6  16   1  969.80   91.99
  -6  16  -1  952.60   91.79
  -6  16  -1  912.01   91.89
   6  16   1  935.91   91.99
   6  16   1 1023.90   92.69
  -7 -16  -1    8.10    5.40
  -7  16  -1    3.60    4.30
  -7  16  -1    8.00    4.20
  -7  16  -1    5.00    5.00
   7  16   1    7.50    5.10
   7  16   1   -2.30    5.70
   7  16   1    9.20    4.20
  -8 -16  -1  175.68   19.40
  -8  16  -1  158.98   17.90
   8  16   1  189.98   19.70
   8  16   1  148.39   17.60
  -8  16  -1  150.28   17.50
  -8  16  -1  164.58   17.60
  -9 -16  -1   -0.60    6.70
  -9  16  -1   11.00    4.50
   9  16   1   -4.80    6.10
  -9  16  -1   -1.00    3.70
   9  16   1   -0.70    7.90
   9  16   1    0.60    4.00
  -9  16  -1   -0.70    4.50
 -10 -16  -1    2.20    7.90
 -10  16  -1    1.50    4.80
  10  16   1   -3.30    4.10
  10  16   1    3.80    7.70
 -10  16  -1   -0.20    4.00
  10  16   1    4.60    6.70
 -10  16  -1   -3.70    4.20
 -11 -16  -1   -5.50    8.50
  11  16   1   -3.80    4.50
  11  16   1   -3.50    6.90
 -11  16  -1   -2.00    4.10
 -11  16  -1    0.60    4.90
  11  16   1    6.40    6.90
 -12 -16  -1  123.09   29.20
  12  16   1  145.79   19.00
  12  16   1  143.09   18.40
 -12  16  -1  132.99   16.30
  12  16   1  125.29   16.00
 -12  16  -1  147.89   16.20
 -12  16  -1  124.89   15.60
 -13 -16  -1   17.40   13.60
 -13  16  -1    0.80    5.00
  13  16   1   -0.90    6.20
  13  16   1    5.40    4.80
 -13  16  -1    6.20    4.80
 -13  16  -1    3.30    4.20
  13  16   1    8.40    6.60
 -14 -16  -1   67.69   21.50
 -14 -16  -1  124.09   13.20
  14  16   1  113.59   15.10
 -14  16  -1   96.69   12.70
 -14  16  -1   74.99   12.40
 -14  16  -1   89.49   13.60
 -15 -16  -1    2.00    5.20
 -15  16  -1   16.90    5.40
  15  16   1   27.70    7.30
 -15  16  -1   11.60    5.00
  15  16   1   10.80    8.10
  15  16   1   11.50    5.10
 -15  16  -1    3.70    4.30
 -16 -16  -1   10.30    5.60
 -16 -16  -1   43.20   37.80
  16 -16   1   -5.10    7.80
  16  16   1   15.90    8.00
 -16  16  -1   10.00    4.80
  16  16   1   20.50    6.80
 -16  16  -1   15.00    4.70
  16  16   1    5.00    5.40
 -17 -16  -1   -2.10    4.90
  17 -16   1    3.00    7.50
 -17  16  -1   -0.80    4.30
 -17  16  -1    3.80    4.30
  17  16   1    3.80    6.90
  17  16   1   12.00    7.70
  18 -16   1   13.80    9.70
 -18  16  -1    1.50    4.40
  18  16   1    0.40    6.80
  18  16   1   -2.50    7.80
 -18  16  -1   -0.90    4.50
  19 -16   1    2.50    9.50
  19  16   1    3.80    7.30
  19  16   1    6.20    7.90
 -19  16  -1   -1.40    4.40
 -19  16  -1   -5.80    4.50
 -20  16  -1   12.00    5.10
  20  16   1   13.00    7.10
 -20  16  -1   15.60    5.60
  20  16   1   -2.30    9.60
 -21  16  -1    7.50    5.60
  21  16   1    7.30    7.20
 -21  16  -1    1.60    4.50
  21  16   1  -12.90   10.80
 -22  16  -1    0.60    4.70
  22  16   1    5.40    7.20
  23  16   1    2.80    7.70
 -23 -17   1    5.10    7.60
  23  17  -1   18.10    8.80
  22  17  -1   60.39   10.10
 -21  17   1   11.50    5.60
 -21  17   1    4.10    4.50
  21  17  -1    8.70    7.70
  20  17  -1   46.50   10.50
 -20  17   1   63.79    9.20
 -20  17   1   47.50    7.70
  20  17  -1   68.19   12.30
 -19 -17   1    9.80    5.30
  19  17  -1    3.90    8.50
 -19  17   1    0.90    5.10
  19  17  -1   20.40    8.30
 -19  17   1   13.80    4.50
 -18 -17   1    8.00    6.60
  18 -17  -1    6.90    8.40
 -18  17   1    8.30    4.70
  18  17  -1   24.00    9.50
  17 -17  -1   30.70    8.30
 -17 -17   1   38.30    6.60
  17  17  -1   29.50    9.70
 -17  17   1   37.50    6.20
  17  17  -1   31.80    8.30
 -17  17   1   55.69    9.30
  16 -17  -1  105.99   17.40
 -16 -17   1  110.89   14.20
  16  17  -1  136.59   16.70
  16  17  -1  136.09   18.80
 -16  17   1  112.99   14.20
 -16  17   1  110.39   14.40
  16  17  -1  124.69   15.40
 -15 -17   1   15.70   29.20
  15 -17  -1   11.70   13.20
 -15 -17   1   14.80    5.40
  15  17  -1   26.60    6.10
 -15  17   1   30.30    5.70
 -15  17   1   25.00    6.20
 -15  17   1   35.30    5.90
  15  17  -1   30.50    7.70
  15  17  -1   22.30    7.60
 -14 -17   1  303.57   47.80
 -14 -17   1  268.27   30.30
  14  17  -1  298.57   32.50
 -14  17   1  307.27   30.60
 -14  17   1  334.07   30.50
 -14  17   1  294.37   30.10
  14  17  -1  283.17   31.50
  14  17  -1  307.07   30.50
 -13 -17   1   22.70   15.40
  13  17  -1   12.20    7.80
 -13  17   1   11.00    4.10
 -13  17   1    0.80    5.10
  13  17  -1    5.50    5.00
  13  17  -1   -1.50    7.30
 -13  17   1   14.50    5.10
 -12 -17   1   12.70   13.40
  12  17  -1    4.90    7.20
  12  17  -1    6.50    4.70
 -12  17   1   15.80    4.50
 -12  17   1   13.00    5.40
 -12  17   1   14.20    4.90
  12  17  -1   21.30    8.40
 -11 -17   1   13.30   11.20
  11  17  -1   20.40    7.80
  11  17  -1   19.20    8.50
 -11  17   1   16.70    4.70
  11  17  -1   19.10    5.10
 -11  17   1   11.40    5.60
 -11  17   1   22.20    6.50
 -10 -17   1   96.89   15.50
  10  17  -1  102.59   18.40
  10  17  -1   97.09   12.20
 -10  17   1   91.59   12.30
 -10  17   1   86.19   12.40
  -9 -17   1   64.79   11.70
   9  17  -1   69.99   10.50
   9  17  -1   65.69   13.30
  -8 -17   1  277.47   29.60
   8  17  -1  247.38   27.20
   8  17  -1  289.77   28.60
  -8  17   1  275.77   27.40
  -8  17   1  258.47   27.30
  -8  17   1  267.17   27.10
  -7 -17   1   37.90    8.30
   7  17  -1   41.90    6.50
  -7  17   1   51.49    6.70
  -7  17   1   40.90    5.90
   7  17  -1   58.39    8.60
   7  17  -1   40.10    6.60
  -7  17   1   34.80    6.50
  -6 -17   1  156.58   18.60
   6  17  -1  163.98   17.70
  -6  17   1  172.68   17.70
  -6  17   1  148.49   17.50
  -6  17   1  156.98   20.70
   6  17  -1  166.28   22.50
  -5 -17   1   13.40    5.00
   5 -17  -1   16.10    9.30
  -5  17   1    7.70    4.30
   5  17  -1    8.70    6.20
  -5  17   1   11.60    4.90
   5  17  -1    5.40    4.00
   5  17  -1    1.90    3.90
   4 -17  -1   89.49   15.20
  -4  17   1   79.49   10.90
   4  17  -1  100.69   11.50
   4  17  -1   82.29   11.30
  -4  17   1   68.09   10.20
  -4  17   1   96.49   11.10
  -3 -17   1  178.28   18.40
   3 -17  -1  161.28   19.70
  -3  17   1  157.68   18.00
   3  17  -1  158.58   21.90
  -3  17   1  165.38   18.10
   3  17  -1  167.18   17.60
   3  17  -1  169.48   18.60
   2 -17  -1  412.96   36.40
  -2 -17   1  354.56   37.50
  -2 -17   1  382.76   36.20
  -2  17   1  349.96   35.60
  -2  17   1  344.57   35.70
   2  17  -1  350.66   35.80
   2  17  -1  335.27   35.50
  -1 -17   1  275.37   29.30
  -1 -17   1  302.27   28.20
   1 -17  -1  295.97   27.80
   1 -17  -1  296.17   28.30
   1  17  -1  247.88   27.60
  -1  17   1  273.97   27.90
  -1  17   1  292.77   28.80
   1  17  -1  234.18   27.80
   0 -17   1    4.90    4.00
   0 -17   1    4.30    6.20
   0 -17  -1    1.20    3.50
   0 -17  -1   -4.70    4.50
   0  17  -1    6.60    3.50
   0  17   1   -4.20    5.00
   0  17  -1    0.40    3.90
   1 -17   1    9.20    6.40
  -1 -17  -1    5.00    5.00
  -1 -17  -1   -0.50    3.50
   1  17   1   10.80    3.90
  -1  17  -1    3.60    3.60
  -1  17  -1    5.60    3.80
  -2 -17  -1   17.80    5.10
   2 -17   1   23.90    7.30
  -2 -17  -1   17.50    7.00
  -2  17  -1   33.40    5.10
  -2  17  -1   28.00    5.30
  -3 -17  -1  204.08   21.60
   3 -17   1  171.08   23.20
  -3  17  -1  166.38   19.80
  -3  17  -1  168.18   20.00
   3  17   1  222.08   19.80
   3  17   1  199.48   25.50
  -4 -17  -1   31.30    5.90
   4 -17   1   21.40    9.60
  -4  17  -1   25.30    5.30
   4  17   1   18.70    5.70
  -4  17  -1   22.40    6.20
  -4  17  -1   22.30    5.10
   4  17   1   19.40    6.80
   4  17   1   32.30    5.20
  -5 -17  -1   16.20    5.30
  -5  17  -1   11.00    5.20
   5  17   1   19.00    4.80
  -5  17  -1   12.80    4.40
   5  17   1   20.40    6.40
  -5  17  -1   17.40    4.60
  -6 -17  -1   13.00    5.80
   6  17   1   19.80    5.00
  -6  17  -1   25.60    4.60
  -6  17  -1   16.70    4.60
   6  17   1   30.80    5.40
  -7 -17  -1  318.77   34.00
  -7  17  -1  317.37   32.80
  -7  17  -1  375.36   33.10
   7  17   1  342.87   34.10
  -7  17  -1  346.07   32.70
   7  17   1  287.07   32.80
  -8 -17  -1    8.50    6.50
   8  17   1    4.40    4.10
   8  17   1    3.30    6.20
  -8  17  -1    7.50    4.60
  -8  17  -1    3.30    4.10
  -8  17  -1    8.80    4.10
  -9 -17  -1   -6.30    6.70
   9  17   1   -3.80    3.90
  -9  17  -1   -3.90    4.40
   9  17   1    5.70    6.70
  -9  17  -1   -4.10    3.80
   9  17   1   33.10   10.80
 -10 -17  -1   25.40    9.70
 -10  17  -1   12.70    4.60
 -10  17  -1   22.70    5.10
  10  17   1    1.20    8.00
 -11 -17  -1   -0.50    9.60
  11  17   1   -3.60    6.80
 -11  17  -1   -0.10    4.30
 -11  17  -1   -2.50    3.80
  11  17   1   -5.00    7.40
 -11  17  -1    6.90    5.10
  11  17   1   -2.80    4.60
 -12 -17  -1    8.50   12.40
 -12  17  -1    3.10    5.10
  12  17   1   -7.30    7.10
  12  17   1    4.50    6.60
 -12  17  -1   -2.70    4.40
 -12  17  -1   -1.70    3.90
  12  17   1    7.90    4.60
 -13 -17  -1  -16.20   13.80
  13  17   1   -0.30    6.40
 -13  17  -1    4.20    4.20
  13  17   1    1.70    4.90
  13  17   1   -1.30    6.80
 -13  17  -1    7.80    5.50
 -13  17  -1    7.20    4.80
 -14 -17  -1   11.80   19.50
 -14 -17  -1   43.30    6.50
  14  17   1   20.20    7.70
  14  17   1   20.40    7.60
  14  17   1   36.40    6.40
 -14  17  -1   23.30    6.60
 -14  17  -1   30.00    5.60
 -14  17  -1   33.00    6.20
 -15 -17  -1   88.49   14.00
 -15 -17  -1  118.29   31.10
  15  17   1  106.19   14.10
 -15  17  -1  102.39   13.20
  15  17   1  104.79   17.90
  15  17   1  102.39   15.80
 -15  17  -1  116.79   13.90
 -15  17  -1  104.29   13.50
 -16 -17  -1    1.60    5.40
 -16  17  -1   -2.90    4.00
  16  17   1   -1.90    6.60
 -16  17  -1   -4.80    4.10
  16  17   1    1.00    5.30
  16  17   1   -7.80    7.20
 -17 -17  -1   50.49    7.90
 -17  17  -1   55.69    7.80
 -17  17  -1   76.29   10.20
  17  17   1   48.10   10.70
  17  17   1   58.19    9.70
  18  17   1   -2.60    9.80
  18  17   1  -12.80   14.70
  19  17   1    7.10    8.10
  19  17   1    4.60    7.20
 -20  17  -1   14.20    5.20
 -20  17  -1   -7.30    4.50
  20  17   1    9.00    7.70
  20  17   1    0.00    8.90
 -21  17  -1   18.10    5.00
  21  17   1   17.20   11.00
 -21  17  -1    9.20    5.90
  21  17   1   26.60    7.90
  22  17   1   43.50    8.80
  23  17   1    6.30    8.10
 -22  18   1   25.10    6.20
 -21  18   1   14.70    5.90
 -21  18   1   10.70    4.70
  21  18  -1   11.90    8.10
  21  18  -1   -4.10   10.20
  20  18  -1   -0.30    8.20
 -20  18   1   14.10    5.20
 -20  18   1    9.80    4.40
  20  18  -1   -1.00    8.50
 -19 -18   1   -3.10    5.20
 -19  18   1    3.10    4.00
  19  18  -1    8.10    8.40
  19  18  -1    9.70    7.90
 -19  18   1   -2.40    4.90
 -18 -18   1    7.10    5.00
 -18  18   1   -6.10    4.90
 -18  18   1   -4.00    4.00
  18  18  -1    7.50    8.50
  18  18  -1   -5.20    8.30
 -17 -18   1   13.10    5.20
 -17  18   1    9.60    4.80
  17  18  -1   10.00    7.70
 -17  18   1    2.90    4.20
  17  18  -1    6.40    5.90
  17  18  -1    4.30    8.10
 -16 -18   1    6.40    4.60
  16  18  -1   10.70    5.30
 -16  18   1    6.90    4.90
 -16  18   1   -4.10    5.20
  16  18  -1    7.80    8.00
  16  18  -1   21.00    7.70
 -16  18   1   10.50    4.40
 -15 -18   1   77.69   12.70
 -15 -18   1  136.59   40.20
 -15  18   1   88.29   12.80
  15  18  -1  112.29   16.10
 -15  18   1   90.49   12.30
  15  18  -1   97.79   13.00
 -15  18   1   93.89   13.30
  15  18  -1   93.29   13.00
 -14 -18   1   50.99   37.00
 -14  18   1   19.80    5.60
  14  18  -1   18.30    8.10
 -14  18   1   16.70    6.10
  14  18  -1   19.10    7.20
 -14  18   1   12.20    4.70
  14  18  -1   24.90    5.70
 -13 -18   1   50.69   18.80
  13  18  -1   85.09   15.60
 -13  18   1   77.39   12.60
 -13  18   1   94.29   11.60
 -13  18   1   81.19   12.00
 -12 -18   1   52.79   15.60
 -12  18   1   30.60    6.80
 -12  18   1   51.69    7.40
  12  18  -1   31.10    9.20
 -12  18   1   48.30    6.70
  12  18  -1   42.80    6.80
  12  18  -1   34.50   10.40
 -11 -18   1   10.10   10.80
 -11  18   1   -3.60    4.90
 -11  18   1    4.50    4.20
  11  18  -1    2.00    6.90
  11  18  -1    2.90    4.40
 -11  18   1   -3.00    4.60
 -10 -18   1   18.80    9.10
  10  18  -1    9.90    4.50
 -10  18   1    0.40    4.90
  10  18  -1    5.30    6.70
 -10  18   1    1.20    4.00
  -9 -18   1   29.70    9.30
  -9  18   1   38.30    6.60
  -9  18   1   31.40    5.70
   9  18  -1   41.50    6.50
  -9  18   1   50.09    7.50
   9  18  -1   39.40    7.80
  -8 -18   1   55.19   11.10
   8  18  -1   56.59    9.40
  -8  18   1   60.49    9.70
  -8  18   1   53.89    9.30
  -8  18   1   75.79   10.30
   8  18  -1   49.90    7.60
  -7 -18   1   81.49   12.90
  -7  18   1   59.39   10.40
   7  18  -1   81.39   13.30
  -7  18   1   79.69   10.70
   7  18  -1   69.49   10.50
   7  18  -1   69.19   11.10
  -7  18   1   65.19   10.30
  -6 -18   1   47.50    9.90
   6  18  -1   85.19   12.70
  -6  18   1   83.39   10.80
  -6  18   1   69.09    9.70
   6  18  -1   75.19   10.50
   6  18  -1   60.19   10.30
  -6  18   1   57.99   10.20
  -5  18   1   66.59    9.20
   5  18  -1   51.19    9.40
  -5  18   1   55.69   10.20
   5  18  -1   66.89    9.40
   5  18  -1   60.89    9.90
  -5  18   1   64.79   10.30
   4 -18  -1  119.49   19.90
  -4 -18   1  129.59   16.20
   4  18  -1  135.69   15.50
  -4  18   1  153.18   15.70
  -4  18   1  133.29   15.30
  -4  18   1  131.49   15.80
   3 -18  -1   21.70    7.60
  -3 -18   1   21.80    5.80
   3  18  -1   18.00    4.30
  -3  18   1   23.50    4.80
  -3  18   1   28.30    5.20
   3  18  -1   14.00    5.20
   3  18  -1   18.30    6.60
  -3  18   1   12.60    5.90
  -2 -18   1  102.29   13.90
  -2 -18   1  126.69   18.40
   2 -18  -1  103.49   16.00
   2  18  -1  123.09   13.10
  -2  18   1  118.09   13.30
  -1 -18   1   51.19    9.10
   1 -18  -1   39.90    7.50
  -1 -18   1   34.20    6.70
   1  18  -1   32.90    5.90
  -1  18   1   27.00    5.40
  -1  18   1   49.10    7.50
   1  18  -1   42.50    7.50
   0 -18   1  245.18   22.90
   0 -18   1  232.58   24.80
   0 -18  -1  235.18   23.40
   0 -18  -1  232.98   22.60
   0  18   1  204.68   22.30
   0  18  -1  202.28   22.10
   0  18  -1  201.08   22.50
   0  18   1  192.78   22.30
  -1 -18  -1   23.80    6.20
   1 -18   1   32.00    8.40
  -1  18  -1   13.00    4.20
   1  18   1   19.00    4.50
  -1  18  -1   15.40    4.40
   1  18   1   15.90    4.70
  -2 -18  -1  452.85   44.10
   2 -18   1  414.56   44.60
  -2 -18  -1  422.16   43.10
   2  18   1  406.96   42.70
  -2  18  -1  440.56   42.70
  -2  18  -1  429.16   42.80
   2  18   1  484.95   44.30
   2  18   1  460.25   42.90
  -3 -18  -1   51.79    8.80
  -3  18  -1   44.00    7.70
  -3  18  -1   55.99    9.10
  -3  18  -1   53.09    8.00
   3  18   1   49.30    8.60
   3  18   1   52.79    7.50
   3  18   1   76.29   11.10
  -4 -18  -1   30.30    6.60
   4  18   1   33.30    5.60
  -4  18  -1   41.70    7.10
  -4  18  -1   41.20    6.90
  -4  18  -1   41.60    6.00
   4  18   1   31.60    6.20
   4  18   1   39.70    7.70
  -5 -18  -1   25.80    6.30
   5  18   1    8.40    8.30
   5  18   1   13.20    6.00
  -5  18  -1   20.90    4.90
  -5  18  -1   10.00    5.30
   5  18   1   21.40    4.80
  -5  18  -1   17.30    4.80
  -6 -18  -1  302.17   33.40
   6  18   1  336.37   32.70
  -6  18  -1  382.86   32.80
   6  18   1  287.37   32.40
  -6  18  -1  351.06   32.40
  -6  18  -1  302.57   32.40
  -7 -18  -1    5.30    5.70
  -7  18  -1   -5.60    3.60
   7  18   1   -3.90    5.90
   7  18   1   16.40    5.20
  -7  18  -1   -0.30    4.00
   7  18   1   -3.20    4.20
  -7  18  -1   -4.90    4.60
  -8 -18  -1   21.80    7.30
  -8  18  -1   24.30    5.60
  -8  18  -1   11.00    4.60
  -8  18  -1   20.50    4.70
   8  18   1   39.40    7.90
   8  18   1   11.90    4.60
   9  18   1   44.20   10.80
  -9  18  -1   57.39    9.30
  -9  18  -1   56.49    9.30
 -10 -18  -1    8.80    9.10
  10  18   1    9.70    7.20
  10  18   1   -3.60    7.80
  10  18   1   13.70    4.90
 -10  18  -1    2.80    4.10
 -10  18  -1    9.30    5.30
 -10  18  -1   11.30    4.50
 -11 -18  -1   24.00   11.60
  11  18   1    5.40    8.00
  11  18   1    9.90    7.40
  11  18   1    9.70    4.90
 -12 -18  -1   67.89   16.30
 -12  18  -1   99.69   12.10
  12  18   1   85.99   12.60
 -12  18  -1   85.39   12.30
  12  18   1  105.99   16.40
  12  18   1   84.39   12.40
 -12  18  -1  107.49   13.60
 -13 -18  -1   22.80   15.90
 -13  18  -1    7.20    5.80
  13  18   1   10.30    7.40
 -13  18  -1    9.80    4.40
 -13  18  -1   14.80    5.00
  13  18   1   12.60    6.90
  13  18   1   20.90    5.70
 -14 -18  -1   23.10    5.90
 -14 -18  -1   58.49   25.50
  14  18   1   29.70    8.30
 -14  18  -1   27.40    6.50
 -14  18  -1   15.80    4.90
  14  18   1   20.60    5.80
 -14  18  -1   18.00    5.30
  14  18   1   20.90    7.90
 -15 -18  -1    9.70    5.30
 -15 -18  -1  -10.30   29.50
 -15  18  -1    4.80    4.60
  15  18   1   12.00    7.40
  15  18   1    2.70    5.10
  15  18   1   -0.10    7.50
 -16 -18  -1    6.90    5.70
 -16  18  -1    3.20    4.50
  16  18   1   -3.00    7.60
 -16  18  -1    9.40    4.30
  16  18   1    0.30    5.20
  16  18   1    1.90    7.10
 -17 -18  -1   13.20    5.80
  17  18   1   20.90    7.30
  17  18   1    4.30    8.10
 -17  18  -1    7.50    4.50
 -17  18  -1    7.30    4.90
 -18  18  -1    4.80    4.60
 -18  18  -1    1.60    4.70
  18  18   1   -0.50    8.10
  18  18   1    4.40    7.80
 -19  18  -1   13.20    4.80
 -19  18  -1    4.60    4.50
  19  18   1    1.00    7.90
  19  18   1    1.30    7.60
 -20  18  -1   21.80    5.50
 -20  18  -1   37.40    6.10
  20  18   1   19.90    9.70
 -21  18  -1   17.20    4.90
  21  18   1   14.50    7.70
 -21  18  -1   13.20    6.00
  21  18   1   31.00   10.50
 -22  18  -1   18.20    5.80
  22  18   1   21.90    8.50
 -23 -18  -1    8.30    5.40
  23  18   1    9.70    9.90
 -22  19   1   16.10    6.00
 -21  19   1   11.70    4.80
  21  19  -1   14.20   10.60
  21  19  -1   34.20   18.10
  20  19  -1    5.90    8.80
  20  19  -1   10.80    8.40
 -20  19   1    9.20    5.50
 -20  19   1    9.10    4.50
 -19 -19   1   14.90    6.80
 -19  19   1   20.10    5.40
  19  19  -1    2.00    9.10
 -19  19   1   17.40    4.70
  19  19  -1   15.90    8.60
 -18 -19   1    6.90    5.20
  18  19  -1   -2.20    8.20
 -18  19   1    0.80    4.20
  18  19  -1   14.30    9.20
 -18  19   1   10.00    5.40
 -17 -19   1  109.79   16.20
  17  19  -1   79.29   13.60
 -17  19   1   98.89   12.10
 -17  19   1  101.79   13.20
  17  19  -1   53.39   19.40
 -16 -19   1   84.79   11.80
  16  19  -1   91.99   12.80
 -16  19   1   80.09   12.40
 -16  19   1   65.29   12.20
  16  19  -1   86.79   12.80
 -16  19   1   87.59   11.40
  16  19  -1   83.39   13.20
 -15 -19   1   17.50    5.10
 -15  19   1   13.70    5.50
 -15  19   1   22.90    5.30
  15  19  -1   21.00    9.00
  15  19  -1   21.60    8.00
  15  19  -1   31.40    6.00
 -15  19   1   23.80    6.40
 -14 -19   1  131.79   30.20
 -14  19   1  126.99   15.20
  14  19  -1   91.19   18.90
 -14  19   1  114.29   15.60
  14  19  -1  137.89   15.60
  14  19  -1  159.58   18.90
 -14  19   1  111.89   14.50
 -13 -19   1   57.79   21.40
  13  19  -1   26.10    9.10
 -13  19   1   28.20    6.20
  13  19  -1   58.39   10.00
 -13  19   1   32.10    7.10
  13  19  -1   22.60    9.40
 -13  19   1   34.40    5.90
 -12 -19   1  -12.90   14.50
 -12  19   1    7.40    4.20
 -12  19   1    6.80    4.90
 -12  19   1    6.70    5.50
  12  19  -1   -4.00    7.40
  12  19  -1    4.90    5.00
 -11 -19   1   15.60   13.00
  11  19  -1   16.60    7.70
  11  19  -1   25.50    5.40
 -11  19   1   18.50    5.20
 -11  19   1   16.00    4.90
 -11  19   1   18.00    5.60
 -10 -19   1  131.99   26.60
 -10  19   1  170.78   19.30
  10  19  -1  198.98   21.90
 -10  19   1  173.48   18.80
 -10  19   1  167.18   19.00
  10  19  -1  169.68   18.80
  -9 -19   1  139.19   19.50
  -9  19   1  108.19   14.20
   9  19  -1   93.29   16.90
   9  19  -1  119.99   14.40
  -9  19   1  120.09   14.70
  -9  19   1  135.99   16.20
  -8 -19   1  167.48   22.60
  -8  19   1  180.68   19.90
   8  19  -1  176.78   19.90
  -8  19   1  183.58   19.60
   8  19  -1  206.98   21.90
  -8  19   1  194.88   20.10
  -7 -19   1    3.40    6.70
  -7  19   1   13.00    4.10
  -7  19   1    1.20    4.80
   7  19  -1    0.60    6.20
  -7  19   1    2.80    4.30
   7  19  -1   -2.60    4.30
   7  19  -1   -3.30    4.10
  -6 -19   1   14.20    6.50
  -6  19   1    4.90    3.80
   6  19  -1    1.40    5.70
  -6  19   1    5.80    4.40
   6  19  -1    3.00    4.30
  -6  19   1    3.30    4.70
   6  19  -1    4.80    4.30
  -5 -19   1   55.69   11.30
   5  19  -1   50.49    9.50
   5  19  -1   63.49    9.30
   5  19  -1   53.29    9.30
  -5  19   1   72.69   10.50
  -5  19   1   58.19    9.50
  -5  19   1   57.79    9.90
  -4 -19   1   14.80    5.50
  -4  19   1   -0.50    5.80
   4  19  -1    7.30    4.20
  -4  19   1    6.10    4.20
   4  19  -1    1.50    3.80
   4  19  -1   -5.30    6.10
  -4  19   1    0.50    3.80
   3 -19  -1   38.30   11.10
  -3 -19   1   35.50    7.00
  -3  19   1   25.00    5.20
   3  19  -1   23.80    5.80
  -3  19   1   26.80    5.30
  -3  19   1   39.60    6.80
   3  19  -1   38.30    5.70
   2 -19  -1    6.90    7.10
  -2 -19   1    8.30    5.10
  -2  19   1    4.80    4.20
   2  19  -1    3.10    3.80
   2  19  -1    7.90    7.00
   2  19  -1    8.50    4.30
  -2  19   1   15.50    6.20
  -2  19   1   10.30    4.10
   1 -19  -1  225.68   26.00
  -1 -19   1  256.47   25.20
  -1  19   1  206.28   24.60
   1  19  -1  225.58   24.00
   1  19  -1  265.27   27.20
   1  19  -1  252.17   24.50
   0 -19  -1   21.20    7.10
   0 -19  -1   18.60    5.40
   0  19  -1   21.60    4.70
   0  19  -1   17.40    4.90
   0  19   1   20.50    6.90
  -1 -19  -1   60.59   10.80
  -1 -19  -1   82.29   10.70
  -1  19  -1   86.99   10.10
  -1  19  -1   74.49   10.30
   1  19   1   89.49   15.20
   1  19   1   72.19   10.00
  -2 -19  -1   71.79   14.20
  -2  19  -1   57.29    7.10
   2  19   1   53.19    8.50
  -2  19  -1   45.70    6.50
  -2  19  -1   35.50    7.90
   2  19   1   31.90   10.30
  -3 -19  -1    5.90    5.10
  -3  19  -1   19.20    4.90
   3  19   1   18.90    4.60
  -3  19  -1   20.80    6.00
  -3  19  -1   14.90    4.40
   3  19   1   31.80   10.10
   3  19   1   29.50    5.80
  -4 -19  -1  207.78   21.00
   4  19   1  191.48   20.50
  -4  19  -1  196.38   20.40
  -4  19  -1  192.58   20.40
   4  19   1  191.18   20.20
  -4  19  -1  173.68   20.90
  -5 -19  -1    3.60    5.10
  -5  19  -1    8.20    4.00
  -5  19  -1    7.30    4.20
  -5  19  -1    0.00    4.90
   5  19   1   -5.60    5.70
   5  19   1   -2.10    3.90
   5  19   1    2.40    4.20
  -6 -19  -1    4.30    5.80
  -6  19  -1   10.00    5.00
   6  19   1    3.20    4.20
   6  19   1   10.60    4.80
   6  19   1   16.60    6.50
  -6  19  -1    2.40    4.00
  -6  19  -1    4.70    4.40
  -7 -19  -1   87.39   13.90
   7  19   1   71.89   11.60
   7  19   1   86.39   12.70
   7  19   1   91.59   15.50
  -8 -19  -1   29.90    8.70
   8  19   1   25.90    7.80
   8  19   1   37.00    5.90
  -8  19  -1   25.00    5.50
  -8  19  -1   25.30    6.20
  -8  19  -1   27.90    5.50
  -9 -19  -1   55.19   12.20
  -9  19  -1   65.59   10.50
  -9  19  -1   72.49   11.50
   9  19   1   82.89   14.30
  -9  19  -1   71.49   10.60
   9  19   1   67.79   10.50
 -10 -19  -1   43.60   11.30
 -10  19  -1   36.10    6.20
 -10  19  -1   28.50    6.50
 -10  19  -1   25.10    5.70
 -11 -19  -1  -19.60   10.60
 -11  19  -1    7.80    4.10
  11  19   1   -2.90    8.50
 -11  19  -1    4.80    5.10
 -11  19  -1    4.10    4.50
  11  19   1   -4.10    7.00
  11  19   1    1.10    4.90
 -12 -19  -1  -12.10   14.40
  12  19   1    4.90    6.90
  12  19   1    4.80    7.90
  12  19   1    6.00    4.60
 -12  19  -1   -2.60    5.00
 -13 -19  -1  100.89   21.50
 -13  19  -1   90.79   13.30
 -13  19  -1  112.09   12.50
  13  19   1  104.99   16.00
  13  19   1   79.59   12.50
  13  19   1   83.99   13.30
 -13  19  -1   81.29   12.20
 -14 -19  -1    4.20    5.30
 -14 -19  -1  -12.80   22.50
  14  19   1   15.30    8.10
 -14  19  -1    6.70    5.90
 -14  19  -1   13.10    5.30
  14  19   1   11.30    9.30
 -14  19  -1   12.90    4.60
  14  19   1   16.50    5.30
 -16  19  -1    0.00    4.40
 -16  19  -1    6.40    4.80
 -17  19  -1    4.70    4.80
 -17  19  -1   10.00    5.20
  17  19   1   -6.30    7.90
  17  19   1    7.00    5.80
  17  19   1   10.50   13.70
  18  19   1    9.00    9.00
  18  19   1    5.40    8.40
 -18  19  -1   11.80    5.10
 -18  19  -1   10.00    5.00
 -19  19  -1    6.20    4.80
 -19  19  -1    8.90    5.00
  19  19   1    1.90    8.00
  19  19   1   12.60    8.60
 -20  19  -1    3.00    4.90
  20  19   1   -2.30    7.80
  20  19   1   -5.10    8.70
 -20  19  -1   -0.70    4.40
  21  19   1   10.50   10.20
 -21  19  -1    4.70    4.80
  21  19   1   14.30    8.50
 -22  19  -1   20.80    6.80
  22  19   1   11.30   10.30
 -21  20   1   17.50    4.90
  21  20  -1   -2.10   11.30
 -20  20   1   -5.50    4.10
 -20  20   1    6.30    5.30
  20  20  -1  -10.40    7.70
  19  20  -1   -6.30    7.90
 -19  20   1   10.60    5.10
  19  20  -1   11.50   10.00
 -19  20   1    0.70    4.30
 -18 -20   1   21.20    5.80
  18  20  -1   25.20    9.20
  18  20  -1   25.10   11.10
 -18  20   1   21.30    5.30
 -18  20   1   23.70    5.60
 -17 -20   1   24.90    6.20
 -17  20   1   17.10    5.50
  17  20  -1   43.60   10.90
 -16 -20   1   22.20    5.70
  16  20  -1   33.40   10.60
  16  20  -1   35.00    6.70
 -16  20   1   23.30    5.50
 -16  20   1   30.50    6.10
 -15 -20   1    1.80    4.40
  15  20  -1    1.40    7.30
 -15  20   1    0.80    4.00
  15  20  -1    4.10    4.80
 -15  20   1   -0.50    5.40
  15  20  -1   17.30    9.30
 -15  20   1    3.60    4.80
 -14 -20   1   59.19   34.90
 -14  20   1   28.70    6.60
 -14  20   1   36.20    5.90
 -14  20   1   28.70    6.20
  14  20  -1   35.60    6.60
  14  20  -1   30.90    8.80
 -13 -20   1    0.50   23.00
  13  20  -1   15.60    8.40
  13  20  -1   24.90    5.70
 -13  20   1   15.00    5.40
 -13  20   1   19.70    6.20
 -13  20   1   14.00    4.90
 -12 -20   1   28.90   16.90
  12  20  -1   17.40    8.50
  12  20  -1   17.60    5.70
 -11 -20   1   19.40   15.40
 -11  20   1   18.70    5.60
 -11  20   1   20.90    5.00
  11  20  -1   18.30    8.00
 -11  20   1    5.10    5.00
  11  20  -1   20.10    5.30
 -10 -20   1   -3.20   10.40
  10  20  -1   -1.40    7.30
 -10  20   1   -3.30    3.80
  10  20  -1    5.60    4.60
 -10  20   1   -2.10    4.50
 -10  20   1   -4.90    4.70
  -9 -20   1    6.90   10.10
  -9  20   1   22.30    4.90
  -9  20   1   21.30    5.30
  -9  20   1   32.90    6.30
   9  20  -1   17.90    5.20
  -8 -20   1   52.89   11.10
  -8  20   1   22.40    6.20
   8  20  -1   28.70    5.60
  -8  20   1   28.70    5.30
   8  20  -1   18.00    7.40
   7  20  -1  124.09   16.10
  -7  20   1  152.48   16.70
   7  20  -1  144.29   16.10
  -7  20   1  151.68   16.10
   7  20  -1  112.59   18.00
  -7  20   1  135.49   16.00
  -6 -20   1    0.40    6.80
  -6  20   1    0.50    4.20
   6  20  -1    7.40    4.40
   6  20  -1    8.50    4.40
  -6  20   1    8.40    5.20
   6  20  -1    3.50    5.80
  -6  20   1    6.50    4.40
  -5 -20   1  212.98   20.80
   5  20  -1  137.99   20.40
  -5  20   1  148.99   19.20
  -5  20   1  199.68   18.80
   5  20  -1  172.98   18.40
   5  20  -1  158.38   18.80
  -5  20   1  171.68   18.70
  -4 -20   1   -6.00    5.20
  -4  20   1    1.30    4.10
  -4  20   1   -0.90    3.90
   4  20  -1    3.50    6.40
   4  20  -1    4.00    3.90
   4  20  -1   -0.80    4.30
  -4  20   1   -1.90    5.60
  -3 -20   1   11.40    5.70
   3  20  -1   -7.20    6.20
   3  20  -1   -4.30    4.10
   3  20  -1   -0.10    4.00
  -3  20   1   -1.40    3.80
  -3  20   1   -4.30    6.40
  -3  20   1    1.40    3.60
   2  20  -1   10.30    4.10
  -2  20   1    7.00    6.50
  -2  20   1    9.40    4.10
  -2  20   1    2.80    3.70
   2  20  -1    4.40    7.30
  -1 -20   1   14.00    5.70
  -1  20   1   25.10    4.40
   1  20  -1   21.30    4.80
   1  20  -1   13.90    7.60
  -1  20   1   12.40    7.60
   1  20  -1   17.40    4.30
  -1  20   1   10.50    4.40
   0 -20  -1  215.48   20.80
   0 -20  -1  163.28   25.40
   0  20   1  195.18   19.90
   0  20   1  202.88   20.20
   0  20  -1  187.68   20.00
   0  20   1  175.68   24.00
   0  20  -1  200.58   20.30
   0  20  -1  167.38   24.10
  -1 -20  -1   10.00    5.00
   1  20   1   18.00    4.70
  -1  20  -1   17.00    4.20
  -1  20  -1   11.10    4.10
   1  20   1   12.10    4.30
  -2 -20  -1    0.80    4.80
  -2  20  -1    2.80    5.80
   2  20   1    3.80    3.90
  -2  20  -1    2.70    3.90
  -2  20  -1    1.80    3.80
   2  20   1   -2.90   12.30
   2  20   1    5.40    4.60
  -3 -20  -1   31.40    6.50
   3  20   1   28.50    5.80
  -3  20  -1   18.50    4.80
  -3  20  -1   15.40    6.20
  -3  20  -1   30.40    5.20
  -4 -20  -1   26.80    6.80
  -4  20  -1   21.00    6.00
   4  20   1   22.70    5.10
   4  20   1   12.50    6.90
   4  20   1   23.00    4.80
  -4  20  -1   20.30    4.80
  -4  20  -1   29.50    5.50
  -5  20  -1   36.60    5.70
  -5  20  -1   24.10    5.50
   5  20   1   37.50    5.60
   5  20   1   14.60    7.10
  -5  20  -1   25.00    6.10
   5  20   1   20.50    5.30
  -6 -20  -1    3.00    6.00
  -6  20  -1    5.10    5.10
  -6  20  -1   -3.40    4.10
  -6  20  -1    0.90    3.90
  -7 -20  -1   26.10    8.30
   7  20   1   29.70    8.60
  -7  20  -1   21.30    6.50
  -7  20  -1   40.30    6.10
   7  20   1   30.20    6.30
  -7  20  -1   44.90    6.20
   7  20   1   42.70    6.70
  -8 -20  -1   76.69   14.20
   8  20   1  103.69   12.60
  -8  20  -1   93.79   12.60
  -8  20  -1  110.09   13.30
  -8  20  -1  126.39   13.60
  -9  20  -1   50.09    7.90
  -9  20  -1   56.09    7.40
   9  20   1   45.70   10.00
 -10 -20  -1    5.40   10.90
  10  20   1   41.40    9.00
  10  20   1   29.90    6.10
 -10  20  -1   31.10    6.40
 -10  20  -1   23.30    5.60
 -10  20  -1   27.00    5.70
 -11 -20  -1   40.90   13.20
 -11  20  -1   21.20    5.00
 -11  20  -1   13.30    6.00
  11  20   1   23.80    5.60
 -11  20  -1   18.80    5.30
  11  20   1    7.10    7.90
 -12 -20  -1    0.40   15.10
 -12  20  -1   14.10    4.80
  12  20   1   31.90    7.90
  12  20   1   22.70    5.50
 -12  20  -1    6.50    5.90
 -12  20  -1   10.60    5.20
 -13 -20  -1   19.60   21.30
  13  20   1   21.20    7.60
  13  20   1    9.40    5.40
 -13  20  -1    8.90    5.10
 -13  20  -1   16.70    5.90
 -13  20  -1   10.50    4.50
  13  20   1   -1.70    9.50
 -14 -20  -1   56.69    9.00
 -14  20  -1   76.19   11.20
  14  20   1   60.69   11.70
  14  20   1   61.29    9.10
  14  20   1   78.39   15.90
 -14  20  -1   67.39   10.40
 -15 -20  -1   11.10    4.90
 -15  20  -1    6.20    4.30
  15  20   1    0.70    8.80
  15  20   1    5.10    8.00
 -15  20  -1   -8.40    4.50
  15  20   1   -0.70    5.10
 -16 -20  -1   -4.10    5.20
  16  20   1   -8.00    8.60
  16  20   1    0.60    5.70
  16  20   1    2.00    7.90
 -16  20  -1   -0.70    4.50
 -16  20  -1   -1.30    4.60
  17  20   1   16.70   10.40
 -17  20  -1   20.20    5.60
 -17  20  -1   11.70    5.50
  17  20   1   29.10   12.50
  18  20   1   19.40    9.40
  18  20   1   -4.50    8.60
 -18  20  -1   18.60    5.10
 -18  20  -1   13.80    5.00
 -19  20  -1    9.00    4.70
 -19  20  -1   11.00    4.50
  19  20   1   13.30    8.10
  19  20   1    0.90    9.00
 -20  20  -1   19.20    5.10
 -20  20  -1   17.00    5.30
  20  20   1   24.70    9.20
  20  20   1    9.40    8.90
  21  20   1   44.70   11.40
 -21  21   1   14.80    7.30
  21  21  -1    9.30   11.60
 -20  21   1   24.50    5.20
 -20  21   1   31.00    6.70
 -19  21   1    9.90    5.20
  19  21  -1   22.20    8.40
 -19  21   1    6.40    4.40
 -18 -21   1   -4.20    5.00
 -18  21   1    5.50    5.10
  18  21  -1    1.60    7.60
 -18  21   1    3.60    4.60
 -17 -21   1   17.60    6.10
 -17  21   1   25.80    5.90
  17  21  -1   14.60    8.30
 -17  21   1   16.90    5.10
  17  21  -1   28.30    6.80
 -16 -21   1    1.10    5.80
 -16  21   1    7.60    5.00
 -16  21   1    4.40    4.50
  16  21  -1    9.00    5.70
  16  21  -1   -3.10    8.10
 -15 -21   1   18.20    5.10
  15  21  -1   11.70    8.70
  15  21  -1   15.40    5.70
 -15  21   1   15.30    5.30
 -15  21   1   11.70    4.80
 -15  21   1   23.80    6.20
  14  21  -1   19.30    5.50
 -14  21   1   -0.90    4.50
 -14  21   1    4.60    5.70
 -14  21   1    9.10    4.50
  14  21  -1   16.60    7.50
 -13 -21   1   53.59   26.30
 -13  21   1   56.29    8.90
 -13  21   1   56.49   10.20
 -13  21   1   53.69    8.00
  13  21  -1   76.49   15.30
  13  21  -1   64.99   11.40
 -12 -21   1    5.30   41.40
 -12  21   1   15.60    5.20
  12  21  -1   20.60    5.70
 -12  21   1   15.10    4.80
  12  21  -1   14.50    8.20
 -11 -21   1  105.39   21.10
 -11  21   1   80.49   11.10
 -11  21   1   52.49    9.30
 -11  21   1   75.99   11.10
  11  21  -1   56.19   11.60
  11  21  -1   75.09   11.10
 -10 -21   1   52.59   15.40
  10  21  -1   71.29   11.40
  10  21  -1   87.99   14.90
 -10  21   1   90.29   11.90
 -10  21   1   80.99   11.00
 -10  21   1   51.99    8.70
  -9 -21   1  373.26   37.70
  -9  21   1  300.17   31.40
  -9  21   1  329.07   31.50
   9  21  -1  320.57   31.70
  -9  21   1  298.77   31.70
   9  21  -1  272.77   33.60
  -8 -21   1  164.58   23.80
   8  21  -1  158.58   17.80
  -8  21   1  153.68   17.90
  -8  21   1  165.68   18.50
   8  21  -1  153.48   20.60
  -8  21   1  166.78   17.80
  -7  21   1   53.79    7.60
  -7  21   1   59.79   10.40
   7  21  -1   70.69   13.30
   7  21  -1   49.80    7.80
  -6 -21   1  137.89   17.80
   6  21  -1   92.39   17.80
   6  21  -1   97.69   13.90
   6  21  -1  114.19   17.40
  -6  21   1  106.19   15.00
  -6  21   1  136.69   14.30
  -5 -21   1    6.70    6.90
   5  21  -1   -2.80    3.90
  -5  21   1    0.80    5.30
   5  21  -1    6.80    6.40
  -5  21   1    4.40    4.40
   5  21  -1    7.30    4.60
  -4 -21   1    4.80    6.70
  -4  21   1    7.80    5.70
  -4  21   1   -0.40    3.80
   4  21  -1    1.40    4.00
  -4  21   1    1.70    4.10
   4  21  -1   15.30    6.50
   4  21  -1    2.20    4.40
  -3 -21   1  203.18   21.00
   3  21  -1  167.98   18.90
  -3  21   1  184.38   18.70
  -3  21   1  166.38   18.60
  -3  21   1  160.18   20.00
   3  21  -1  158.28   18.60
   2  21  -1   24.40    5.60
  -2  21   1   25.50    4.90
  -2  21   1   17.30    4.70
  -2  21   1   15.60    7.70
   2  21  -1   23.70    4.90
  -1 -21   1   15.00    6.80
   1  21  -1   14.60    4.80
  -1  21   1   11.20    7.40
  -1  21   1   15.40   10.40
   1  21  -1   16.60    4.40
  -1  21   1   13.70    4.30
  -1  21   1   16.70    4.40
   1  21  -1   25.90    8.20
   0  21   1   17.60    8.90
   0  21  -1    7.20    8.20
   0  21  -1    4.40    3.70
   0  21   1    1.80    3.80
   0  21  -1   -2.60    3.70
   0  21   1    0.30    4.00
  -1 -21  -1   17.40    5.90
   1  21   1    0.10    7.80
  -1  21  -1    6.00    4.20
  -1  21  -1  -15.00    7.30
  -1  21  -1    4.50    3.90
   1  21   1    4.40    4.00
  -1  21  -1   -1.90    9.60
   1  21   1    8.30    4.50
  -2  21  -1  163.28   15.90
  -2  21  -1  123.69   15.70
   2  21   1  172.48   16.20
   2  21   1  129.89   16.80
  -2  21  -1  115.59   17.50
  -3 -21  -1   66.79   13.00
  -3  21  -1  108.29   12.10
  -3  21  -1  110.49   13.70
  -3  21  -1   81.59   11.80
   3  21   1  116.89   16.40
   3  21   1   86.19   11.90
  -4 -21  -1   21.80    7.00
  -4  21  -1   30.50    6.10
   4  21   1   26.90    5.50
  -4  21  -1   27.60    5.20
   4  21   1   30.10    8.00
  -4  21  -1   19.20    5.10
   4  21   1   24.00    5.30
  -5 -21  -1  230.88   26.50
   5  21   1  217.68   24.70
   5  21   1  242.28   24.80
  -5  21  -1  253.97   24.90
  -5  21  -1  237.28   24.90
  -5  21  -1  254.17   25.20
   5  21   1  248.28   27.30
  -6 -21  -1    4.30    7.10
  -6  21  -1   -2.20    4.50
  -6  21  -1   14.50    5.30
  -7 -21  -1   85.89   14.70
  -7  21  -1   60.59    8.80
  -7  21  -1   64.59   10.20
  -7  21  -1   63.19   11.20
   7  21   1   81.69   15.00
   7  21   1   76.39   12.00
   7  21   1   56.29   10.40
  -8 -21  -1    6.00    8.40
  -8  21  -1    3.40    4.30
  -8  21  -1    8.30    4.50
  -8  21  -1    0.90    5.10
   8  21   1    3.60    4.20
   8  21   1   -1.90    7.60
  -9 -21  -1   44.60   12.40
   9  21   1   41.20    6.80
  -9  21  -1   44.10    6.80
  -9  21  -1   58.29    7.80
   9  21   1   62.89   10.40
  -9  21  -1   33.60    6.70
 -10 -21  -1   56.49   15.10
 -10  21  -1   59.69    8.30
  10  21   1   65.19   10.90
 -10  21  -1   55.79   10.30
 -10  21  -1   54.09    8.80
  10  21   1   63.49   10.30
 -11 -21  -1   -0.80   14.30
  11  21   1    4.00    4.80
  11  21   1   -9.40    7.10
 -11  21  -1   -5.60    4.20
 -11  21  -1   -2.00    5.00
 -11  21  -1    1.30    4.50
 -12 -21  -1   -5.30   17.00
 -12  21  -1    1.00    4.30
 -12  21  -1    7.40    4.80
  12  21   1    5.10    7.50
 -12  21  -1   -3.90    5.20
  12  21   1   13.70    5.30
 -13 -21  -1   82.49   26.40
 -13  21  -1   68.99   11.90
 -13  21  -1   60.49   11.10
 -13  21  -1   87.29   12.80
  13  21   1  103.19   12.70
  13  21   1   75.99   15.80
 -14 -21  -1   -2.80    5.30
  14  21   1    1.50    5.10
 -14  21  -1    3.90    4.30
 -14  21  -1   -2.90    4.50
  14  21   1    6.50    8.20
 -15 -21  -1    5.00    5.10
 -15  21  -1   16.30    4.90
  15  21   1   19.60    9.10
 -15  21  -1    5.80    4.90
  15  21   1   13.80    9.60
  15  21   1    0.90    5.30
 -16 -21  -1   47.00    8.90
 -16  21  -1   46.00    7.50
  16  21   1   45.80   11.00
 -16  21  -1   68.49   10.00
  16  21   1   40.80    9.80
  17  21   1   30.00    8.90
  17  21   1   36.00    7.70
  17  21   1   43.50   10.80
 -17  21  -1   34.80    6.10
 -17  21  -1   28.80    6.40
 -18  21  -1    7.90    4.80
 -18  21  -1   14.10    4.80
  18  21   1  -12.50    9.80
  18  21   1   12.70    8.10
 -19  21  -1    8.70    4.70
 -19  21  -1    8.50    4.90
  19  21   1    1.40    7.70
 -20  21  -1    2.70    4.60
 -20  21  -1    5.30    5.00
  20  21   1  -10.20    8.40
 -21  21  -1   -2.30    5.30
  21  21   1   -2.20   11.00
  21  22  -1    1.90    9.80
 -21  22   1    4.00    5.20
 -20  22   1  -13.20    6.30
 -20  22   1    5.20    4.20
  20  22  -1    8.70    8.20
  19  22  -1    5.20    7.70
 -19  22   1    6.80    5.10
 -19  22   1    8.90    4.60
 -18 -22   1   -1.30    5.30
 -18  22   1   17.40    5.10
  18  22  -1   14.10    8.20
 -18  22   1   14.20    4.90
 -17 -22   1   -6.00    5.50
  17  22  -1   -1.00    7.60
 -17  22   1    8.40    5.00
  17  22  -1   12.20    6.10
 -17  22   1    0.10    4.80
 -16 -22   1   14.30    5.00
 -16  22   1   16.80    5.10
 -16  22   1   -0.30    7.50
 -15 -22   1   -0.60    4.60
  15  22  -1    1.30    5.20
  15  22  -1    6.60    8.50
 -15  22   1   -0.20    4.40
 -15  22   1    2.20    4.80
 -14  22   1   15.30    5.20
  14  22  -1   26.10    6.10
 -14  22   1    6.60    5.60
 -14  22   1   15.30    5.20
  14  22  -1   17.70    7.60
 -13  22   1   17.30    6.10
 -13  22   1   21.60    5.50
 -13  22   1   20.30    5.20
 -12 -22   1   72.49   24.00
  12  22  -1   26.10    9.40
 -12  22   1   53.39    9.20
 -12  22   1   32.60    6.10
 -12  22   1   31.90    7.00
 -11 -22   1   15.10   17.00
 -11  22   1    7.30    5.60
  11  22  -1   10.10    4.90
 -11  22   1    7.80    5.00
 -11  22   1    4.60    4.40
  11  22  -1    4.70    8.60
 -10 -22   1   29.10   15.60
 -10  22   1   28.50    5.80
 -10  22   1   21.50    6.20
  -8 -22   1   22.90   11.00
  -8  22   1   10.60    5.60
   8  22  -1   18.40    7.70
  -8  22   1   11.00    4.80
  -8  22   1   15.50    5.00
   8  22  -1   14.80    4.90
  -7 -22   1   14.60    9.90
  -7  22   1   21.90    5.20
  -7  22   1   19.00    5.30
   7  22  -1    8.90    7.00
   7  22  -1    6.60    4.90
  -7  22   1   24.00    5.80
  -6 -22   1    6.50    8.80
  -6  22   1   18.50    5.20
  -6  22   1   25.90    6.20
   6  22  -1   20.50    5.00
  -6  22   1   16.10    5.10
   6  22  -1   28.70    7.40
   6  22  -1   18.20    5.40
  -5  22   1   94.09   14.50
  -5  22   1  105.89   13.80
   5  22  -1  120.39   13.50
  -4 -22   1  222.68   25.50
  -4  22   1  212.28   22.40
  -4  22   1  223.48   23.30
   4  22  -1  197.08   24.60
   4  22  -1  212.68   22.40
   4  22  -1  215.88   23.40
  -3 -22   1    4.30    6.90
   3  22  -1    2.30    4.30
  -3  22   1    1.90    3.90
  -3  22   1   10.50    4.30
   3  22  -1   16.20    7.20
  -3  22   1   -1.00    5.90
   3  22  -1    8.70    4.40
  -2  22   1   49.99    6.70
  -2  22   1   31.20    8.10
   2  22  -1   60.59    7.30
   2  22  -1   29.90    8.90
  -1  22   1   37.80    6.30
  -1  22   1   53.29    9.10
   1  22  -1   26.50    9.20
  -1  22   1   22.10   11.50
   1  22  -1   42.20    6.60
   1  22  -1   41.70    7.70
  -1  22   1   43.20    6.40
   0  22  -1  255.17   24.30
   0  22  -1  210.58   27.40
   0  22   1  249.38   23.90
   0  22  -1  245.38   24.00
   0  22   1  223.18   24.30
   0  22   1  201.18   28.50
  -1 -22  -1    4.80    5.80
   1  22   1   13.10    4.90
   1  22   1    1.60    4.00
  -1  22  -1   10.20    4.20
  -2  22  -1    1.20    6.80
  -2  22  -1   29.60    5.00
  -2  22  -1   17.30    4.70
   2  22   1   13.60    5.20
   2  22   1   24.00    8.20
   2  22   1   23.20    5.00
  -3 -22  -1   59.49    9.60
   3  22   1   44.90    7.00
  -3  22  -1   56.79    8.10
   3  22   1   50.19    9.50
  -3  22  -1   47.70    7.00
   3  22   1   60.19   10.00
  -3  22  -1   44.90    6.90
  -4 -22  -1   51.39    9.80
   4  22   1   50.99    7.80
  -4  22  -1   60.79    8.50
   4  22   1   54.99   10.50
  -4  22  -1   51.39    9.60
   4  22   1   53.89   10.10
  -5 -22  -1  125.59   16.40
  -5  22  -1  102.79   13.30
   5  22   1  109.39   13.20
   5  22   1   88.79   12.90
  -5  22  -1   94.49   13.20
   6  22   1    3.80    4.80
  -6  22  -1    7.20    4.70
  -6  22  -1   11.30    5.40
  -6  22  -1    9.00    4.60
   6  22   1   17.30    6.90
   6  22   1   14.70    7.30
  -7 -22  -1   13.60    8.60
   7  22   1   11.50    7.30
   7  22   1    2.10    4.70
   7  22   1    1.40    4.80
  -7  22  -1    5.40    4.50
  -7  22  -1    0.30    4.40
  -7  22  -1   -0.20    5.10
  -8 -22  -1   14.70    9.50
  -8  22  -1    2.20    4.40
  -8  22  -1   -5.00    4.30
  -8  22  -1   -6.10    5.10
   8  22   1    1.50    7.70
   8  22   1    1.40    4.40
  -9 -22  -1   30.40   11.90
   9  22   1   15.10    5.30
  -9  22  -1   10.60    5.80
   9  22   1   10.20    7.90
  -9  22  -1   21.90    5.00
 -10 -22  -1   33.50   15.20
 -10  22  -1   36.00    7.20
 -10  22  -1   27.80    6.20
 -10  22  -1   28.00    6.00
  10  22   1   32.10    9.20
  10  22   1   34.00    6.60
 -11 -22  -1    7.00   27.80
  11  22   1    9.30    5.00
 -11  22  -1    3.30    4.90
  11  22   1    7.20    7.60
 -11  22  -1    6.10    4.60
 -11  22  -1    0.80    5.30
 -12 -22  -1   28.00   20.90
  12  22   1   86.09   14.80
 -12  22  -1   70.09    9.30
 -12  22  -1   46.10    7.90
  12  22   1   52.69    8.30
 -12  22  -1   57.29    8.10
 -13  22  -1    6.70    4.90
  13  22   1    9.40    5.50
  13  22   1   -3.00    7.60
 -13  22  -1    9.00    5.00
 -14 -22  -1   -2.10    5.50
 -14  22  -1    5.40    4.50
  14  22   1    9.50    8.40
 -14  22  -1    5.10    5.00
  14  22   1    4.10    5.50
 -15 -22  -1    3.50    5.00
  15  22   1    0.40    5.20
  15  22   1    0.20    7.60
 -15  22  -1   -6.50    4.70
 -15  22  -1   -4.60    4.50
 -16 -22  -1    0.00    5.70
  16  22   1   25.50   11.90
 -16  22  -1   -1.90    4.30
 -16  22  -1    1.10    4.90
  17  22   1    0.90    7.70
 -17  22  -1    1.60    4.70
  17  22   1    4.10    6.10
 -17  22  -1    8.60    5.00
 -18  22  -1   59.89    9.30
 -18  22  -1   44.70    6.60
  18  22   1   27.00    9.30
 -19  22  -1   -6.90    4.20
 -19  22  -1   -1.00    4.60
  19  22   1   13.50    8.20
 -20  22  -1    5.50    4.90
 -20  22  -1   -0.10    6.70
  20  22   1   -5.70    8.70
  21  22   1    3.50    9.50
 -21  22  -1   -2.30    5.90
 -21  23   1    6.20    5.70
  21  23  -1    8.00    9.60
  20  23  -1   -1.50    8.30
 -20  23   1   14.40    4.60
  19  23  -1   -3.70    7.60
 -19  23   1   -3.00    5.20
 -19  23   1   -5.20    4.00
 -18  23   1   10.10    5.20
 -18  23   1   13.00    4.60
  18  23  -1   14.00    7.90
 -17 -23   1    9.80    5.80
  17  23  -1    8.30    8.10
  17  23  -1   10.70    6.00
 -17  23   1   11.80    4.90
 -17  23   1    7.10    5.10
 -16 -23   1   23.70    5.90
  16  23  -1   19.40    6.20
 -16  23   1   14.10    5.40
  16  23  -1   14.50    8.70
 -16  23   1   18.90    5.90
  15  23  -1    0.20    8.70
 -15  23   1    3.20    4.90
  15  23  -1    8.50    5.30
 -14  23   1    7.80    5.50
 -14  23   1    3.50    4.60
  14  23  -1   17.40    8.30
 -14  23   1   -2.20    5.10
 -13  23   1   20.50    5.80
  13  23  -1   37.80    8.90
  13  23  -1   15.00    6.00
 -13  23   1   15.50    6.00
 -13  23   1   25.60    5.80
 -12  23   1    3.40    5.50
 -12  23   1    6.60    4.70
 -12  23   1   12.00    4.90
  12  23  -1   10.40    8.20
 -11 -23   1   32.30   20.00
 -11  23   1    4.00    5.30
  11  23  -1   21.80    5.30
 -11  23   1   10.20    5.00
 -11  23   1    9.20    4.90
  11  23  -1   14.20    8.60
 -10 -23   1   14.00   15.60
 -10  23   1   12.50    5.30
  10  23  -1   13.30    5.00
 -10  23   1    5.30    4.90
 -10  23   1    9.90    5.90
  10  23  -1   11.90    8.40
  -9 -23   1  204.98   32.60
  -9  23   1  249.38   23.80
   9  23  -1  175.78   23.20
  -9  23   1  223.38   23.50
  -9  23   1  237.58   23.20
  -8 -23   1   24.70   12.40
  -8  23   1   18.20    5.60
  -8  23   1   13.50    5.70
   8  23  -1   14.10    8.30
   8  23  -1   21.50    5.20
  -8  23   1   13.40    5.10
   7  23  -1   95.89   12.20
  -7  23   1   91.29   13.00
  -7  23   1  103.29   13.00
  -7  23   1   66.39   11.50
   7  23  -1   76.49   12.10
  -6 -23   1   -2.50    9.30
   6  23  -1    1.30    4.90
   6  23  -1   -1.80    6.80
  -6  23   1    1.10    4.30
   6  23  -1   -0.40    4.20
  -6  23   1    1.70    4.40
  -6  23   1   -7.30    5.00
   5  23  -1   15.60    5.20
  -5  23   1    6.80    5.70
   5  23  -1   28.80    5.50
   5  23  -1    6.00    7.10
  -5  23   1   15.30    4.90
  -5  23   1   22.00    5.10
  -4 -23   1   -1.30    8.20
  -4  23   1    2.10    4.00
  -4  23   1   -6.00    5.50
  -4  23   1    4.30    4.30
   4  23  -1    5.40    4.10
   4  23  -1   -0.20    4.10
   4  23  -1   -0.80    6.80
  -3 -23   1    3.40    7.80
   3  23  -1   11.70    4.60
  -3  23   1   -3.60    6.00
  -3  23   1    3.50    4.20
   3  23  -1    8.20    4.70
   3  23  -1    0.90    6.70
  -3  23   1    9.80    4.70
  -2 -23   1  228.68   24.00
  -2  23   1  190.78   21.80
  -2  23   1  170.48   20.90
   2  23  -1  197.48   20.70
   2  23  -1  167.48   23.40
   1  23  -1   18.90    8.20
  -1  23   1   14.60   10.70
  -1  23   1   26.40    7.90
   0  23  -1   83.09   17.70
   0  23   1   95.79   14.40
   1  23   1    2.80    5.70
   1  23   1  -15.30    8.40
  -1  23  -1   23.90    9.80
   2  23   1  107.39   17.30
  -2  23  -1   87.89   12.70
  -3  23  -1   13.80    7.10
   3  23   1   17.50    8.00
  -3  23  -1   19.30    5.10
  -3  23  -1   26.40    5.20
   3  23   1   27.50    5.20
  -4 -23  -1   34.40   11.40
  -4  23  -1   53.39    8.70
  -4  23  -1   56.99    9.70
   4  23   1   57.19   11.20
   4  23   1   48.20    9.00
  -4  23  -1   39.60    6.90
   4  23   1   53.89    7.60
  -5 -23  -1   72.89   16.70
  -5  23  -1  113.59   13.10
   5  23   1   92.19   16.70
   5  23   1  114.39   14.00
   5  23   1   96.29   13.00
  -5  23  -1  105.29   13.20
  -6 -23  -1   40.40   10.10
  -6  23  -1   -0.90    5.40
   6  23   1   18.60    5.20
   6  23   1   25.90    5.40
  -6  23  -1   13.50    5.00
   6  23   1    8.80    7.90
  -7 -23  -1   47.70   11.40
   7  23   1   34.50    6.50
  -7  23  -1   32.10    6.30
  -7  23  -1   24.70    6.60
   7  23   1   37.00    6.40
  -7  23  -1   35.40    6.30
   7  23   1   45.50    9.70
  -8 -23  -1   57.59   14.40
  -8  23  -1   48.20    8.30
   8  23   1   57.59   10.60
  -8  23  -1   58.99   10.40
   8  23   1   50.49   10.80
  -9 -23  -1   56.29   15.00
  -9  23  -1   54.29    8.40
   9  23   1   74.69   11.70
  -9  23  -1   62.79    9.10
   9  23   1   58.69   10.80
  -9  23  -1   66.69   10.50
 -10 -23  -1   14.80   18.50
 -10  23  -1   -5.10    5.30
 -10  23  -1    1.40    4.20
 -10  23  -1   -6.70    4.70
  10  23   1    3.50    4.70
  10  23   1  -11.40    6.90
 -11 -23  -1   25.50   18.40
 -11  23  -1   -0.40    4.30
 -11  23  -1    7.80    4.90
 -11  23  -1   -0.40    5.70
  11  23   1    6.60    5.20
  11  23   1   -3.70    7.20
 -12  23  -1   15.40    5.50
 -12  23  -1   20.30    5.20
  12  23   1   25.00    6.00
  12  23   1   17.80    8.40
 -13  23  -1   50.29    7.60
  13  23   1   59.59   10.40
 -13  23  -1   45.70    7.70
  13  23   1   47.70   10.80
 -14 -23  -1    9.90    5.80
  14  23   1   13.70    8.60
 -14  23  -1    4.00    5.10
 -14  23  -1   -1.40    4.50
 -15 -23  -1    9.60    5.30
 -15  23  -1    4.40    5.50
  15  23   1    4.00    5.20
  15  23   1   12.90    8.50
 -15  23  -1    3.70    5.10
 -16 -23  -1   10.90    6.50
 -16  23  -1    4.50    4.80
  16  23   1   15.10    8.10
 -16  23  -1   15.30    5.10
  16  23   1    8.60    6.10
 -17  23  -1   -0.20    4.50
  17  23   1   16.90    7.80
  17  23   1   -1.80    5.70
 -17  23  -1    5.70    4.50
 -18  23  -1   20.40    5.30
  18  23   1   13.80    7.90
 -18  23  -1    9.30    4.50
 -19  23  -1    2.60    4.50
  19  23   1   22.20    8.10
 -19  23  -1   -2.50    4.80
 -20  23  -1   -0.60    5.60
  20  23   1   -5.70    8.40
 -20  23  -1    1.20    5.30
  21  23   1   -1.10    9.30
 -20  24   1   13.90    5.00
  20  24  -1    1.20   10.10
 -19  24   1    8.00    8.10
 -19  24   1   10.70    4.50
  19  24  -1   -4.10    7.50
  18  24  -1   12.70    8.30
 -18  24   1   10.00    4.40
 -18  24   1   12.70    5.10
 -17 -24   1    6.70    5.80
  17  24  -1    1.80    7.90
  17  24  -1   -4.80    6.00
 -17  24   1   12.20    4.80
 -17  24   1    0.90    4.90
 -16 -24   1    1.70    5.20
 -16  24   1   11.90    5.10
 -16  24   1    5.70    5.00
  16  24  -1    3.60    8.30
  16  24  -1   12.00    6.00
 -15 -24   1    5.60    4.70
 -15  24   1   20.80    5.60
  15  24  -1   14.50    5.60
  15  24  -1   29.80    9.80
 -15  24   1    3.90    5.20
  14  24  -1   21.10    6.00
  14  24  -1   22.00    9.40
 -14  24   1   16.40    5.30
 -14  24   1   14.20    5.70
 -13  24   1   36.70    6.20
  13  24  -1   12.20    8.20
  13  24  -1   22.30    6.50
 -12  24   1   14.30    5.60
  12  24  -1   16.00    5.90
  12  24  -1   26.70    8.70
 -12  24   1   13.10    5.10
 -12  24   1   10.90    5.70
 -11 -24   1   18.00   23.10
  11  24  -1   -3.80    8.30
 -11  24   1    2.90    4.90
 -11  24   1    0.90    4.60
  11  24  -1    9.70    4.80
 -11  24   1    0.50    5.40
 -10 -24   1  101.59   23.60
 -10  24   1  125.39   15.60
 -10  24   1  113.89   14.80
  10  24  -1  137.39   19.60
 -10  24   1  118.89   15.80
  10  24  -1  135.69   15.20
  -9 -24   1   33.20   16.60
  -9  24   1    2.00    5.10
   9  24  -1   -4.60    7.90
  -9  24   1   -1.30    4.70
   9  24  -1    3.30    4.80
  -9  24   1   -4.30    5.10
  -8 -24   1   -9.40   13.10
  -8  24   1   -7.00    4.60
  -8  24   1   10.70    4.90
  -8  24   1   -2.90    5.20
   8  24  -1    6.80    4.70
   8  24  -1   -5.60    7.30
  -7 -24   1   -3.70   11.80
  -7  24   1   16.00    5.80
  -7  24   1   18.90    5.30
  -7  24   1   11.30    4.90
  -6 -24   1   27.10   12.30
   6  24  -1   38.70    6.30
   6  24  -1   19.80    6.10
  -6  24   1   38.00    6.00
  -6  24   1   23.20    5.80
  -5 -24   1   18.80   10.70
  -5  24   1   23.00    5.30
   5  24  -1   15.90    5.40
  -5  24   1   13.60    5.10
  -5  24   1   14.20    6.10
   5  24  -1   26.00    5.50
   5  24  -1   23.50    7.80
  -4 -24   1   14.00    9.60
   4  24  -1   34.30    5.90
   4  24  -1   20.40    5.60
  -4  24   1   32.30    5.90
   4  24  -1   33.30    8.50
  -4  24   1   40.90    7.00
  -3 -24   1   36.70   10.00
  -3  24   1   16.90    4.90
   3  24  -1   13.50    4.80
  -3  24   1   27.00    8.70
  -3  24   1   25.10    5.30
   3  24  -1   19.70    5.30
   3  24  -1    6.80    7.40
   2  24  -1  127.29   17.10
  -2  24   1  152.48   16.60
  -2  24   1  133.59   16.90
   2  24  -1  171.28   16.70
   1  24  -1   13.00    8.40
  -1  24   1   12.30   11.30
  -1  24   1   25.80    5.30
  -1  24   1   25.10    9.20
   1  24  -1   22.20    5.90
   1  24  -1   29.70    5.50
  -1  24   1   29.60    5.80
   0  24  -1  154.78   16.80
   0  24   1  142.29   21.20
   0  24  -1  172.78   21.40
   0  24  -1  115.89   15.80
   0  24   1  167.18   16.70
   0  24   1  124.89   16.20
   1  24   1   22.70    5.20
  -1  24  -1   10.20   10.60
  -1  24  -1   13.30    5.00
   1  24   1   14.60    5.30
  -1  24  -1   22.50    4.80
   1  24   1    8.60    8.70
  -2 -24  -1  136.69   19.00
  -2  24  -1   84.69   13.10
   2  24   1   88.29   16.20
   2  24   1  104.49   13.60
   2  24   1   96.39   13.20
  -2  24  -1  112.89   13.00
  -3 -24  -1  138.49   19.80
  -3  24  -1   97.09   15.60
   3  24   1  161.78   15.70
  -4 -24  -1   28.00    9.80
  -4  24  -1   15.00    5.20
  -4  24  -1   31.70    7.00
   4  24   1   25.00    5.50
   4  24   1   23.80    5.50
  -4  24  -1   19.50    5.10
   4  24   1   26.00    8.90
  -5  24  -1  238.38   23.70
  -5  24  -1  209.18   24.10
   5  24   1  219.68   23.80
  -6 -24  -1   17.40   10.30
   6  24   1   17.20    8.50
   6  24   1    5.00    4.70
   6  24   1    5.50    4.90
  -7 -24  -1    2.80   10.50
  -7  24  -1   -3.20    4.20
  -7  24  -1    9.60    5.60
  -7  24  -1    3.00    4.60
   7  24   1    0.30    4.60
   7  24   1    0.30    4.60
   7  24   1    0.00    7.70
  -8 -24  -1    7.60   12.10
  -8  24  -1    7.00    4.70
  -8  24  -1   14.70    5.30
  -8  24  -1   15.40    5.90
   8  24   1    9.20    8.10
   8  24   1    7.80    5.00
  -9 -24  -1   23.40   18.00
   9  24   1   -3.00    7.60
   9  24   1   13.30    5.00
  -9  24  -1   -3.40    5.50
  -9  24  -1    5.90    4.70
  -9  24  -1    7.40    4.70
 -10 -24  -1   35.60   18.00
 -10  24  -1   34.30    7.00
  10  24   1   47.20    9.70
  10  24   1   62.09   10.30
 -10  24  -1   45.30    7.10
  11  24   1    5.00    5.30
  11  24   1    2.90    7.40
 -11  24  -1    3.00    5.00
 -11  24  -1    8.80    4.80
 -12  24  -1   51.99    8.00
  12  24   1   84.49   15.50
 -12  24  -1   42.60    7.60
  12  24   1   62.89   11.40
  13  24   1    8.00    8.50
 -13  24  -1    3.60    4.50
 -13  24  -1   -0.40    4.80
  13  24   1    7.90    5.60
 -14 -24  -1    2.80    6.70
 -14  24  -1   -4.80    4.60
 -14  24  -1   -0.90    4.60
 -15 -24  -1   12.80    6.00
  15  24   1   10.30    5.20
 -15  24  -1    2.20    4.60
 -15  24  -1   -7.30    4.20
  15  24   1   -4.00    7.50
  16  24   1    2.70    8.20
  16  24   1   -1.70    5.20
 -16  24  -1   -0.80    4.70
 -16  24  -1    2.20    4.40
 -17  24  -1   -3.00    4.20
 -17  24  -1    4.10    4.80
  17  24   1   -7.10    7.90
  17  24   1   -4.60    5.70
  18  24   1    3.30    8.00
 -18  24  -1   17.70    4.70
 -18  24  -1   18.20    5.10
 -19  24  -1    6.00    4.60
  19  24   1    6.60    8.10
 -19  24  -1   -1.90    4.40
  20  24   1   -6.50    9.70
 -20  24  -1    5.70    6.10
 -20  24  -1    0.90    5.60
  20  25  -1   -3.40    8.60
 -20  25   1   -2.60    4.90
 -19  25   1    5.50    4.20
  19  25  -1   -2.00    7.60
 -19  25   1   10.90    7.40
 -18  25   1    5.00    5.00
 -18  25   1   -3.10    4.00
  18  25  -1   -0.60    7.70
 -17 -25   1    9.90    6.00
 -17  25   1    3.80    4.50
  17  25  -1   14.70    6.20
  17  25  -1   11.80    7.90
 -16 -25   1   23.70    5.50
 -16  25   1    6.60    4.90
 -16  25   1    1.20    5.20
  16  25  -1   15.40    5.80
  16  25  -1   11.70    7.70
 -15 -25   1   23.30    6.10
  15  25  -1   38.50    6.90
 -15  25   1   38.40    6.40
[truncated: 5,859,454 more chars]
