# Supplementary material for: Exact mass analysis of sulfur clusters upon encapsulation by a polyaromatic capsular matrix
Source: Nat Commun. 2017 Sep 29;8:749. doi: 10.1038/s41467-017-00605-5 (PMC5622087; doi:10.1038/s41467-017-00605-5)
Supplement: Supplementary file 4 — Supplementary Data 2 [file 41467_2017_605_MOESM4_ESM.cif]

 
data_SM321

_publ_contact_author    'Michito Yoshizawa'
_publ_contact_author_email   'yoshizawa.m.ac@m.titech.ac.jp'
_publ_author_address   '4259 Nagatsuta, Midori-ku, Yokohama 226-8503, Japan'

loop_
 _publ_author_name
;
S. Matsuno, M. Yamashina, Y. Sei, M. Akita, M. Yoshizawa
;
_journal_name_full     'undecided'
_publ_section_title    'undecided'   
 
_audit_creation_method            'SHELXL-2014/7'
_shelx_SHELXL_version_number      '2014/7'
_chemical_name_systematic         ?
_chemical_name_common             ?
_chemical_melting_point           ?
_chemical_formula_moiety          ?
_chemical_formula_sum
 'C212 H184 N12 O46 Pd2 S12' 
_chemical_formula_weight          4233.22

loop_
 _atom_type_symbol
 _atom_type_description
 _atom_type_scat_dispersion_real
 _atom_type_scat_dispersion_imag
 _atom_type_scat_source
 'C'  'C'   0.0033   0.0016
 'International Tables Vol C Tables 4.2.6.8 and 6.1.1.4'
 'H'  'H'   0.0000   0.0000
 'International Tables Vol C Tables 4.2.6.8 and 6.1.1.4'
 'N'  'N'   0.0061   0.0033
 'International Tables Vol C Tables 4.2.6.8 and 6.1.1.4'
 'O'  'O'   0.0106   0.0060
 'International Tables Vol C Tables 4.2.6.8 and 6.1.1.4'
 'S'  'S'   0.1246   0.1234
 'International Tables Vol C Tables 4.2.6.8 and 6.1.1.4'
 'Pd'  'Pd'  -0.9988   1.0072
 'International Tables Vol C Tables 4.2.6.8 and 6.1.1.4'
 
_space_group_crystal_system       triclinic
_space_group_IT_number            2
_space_group_name_H-M_alt         'P -1'
_space_group_name_Hall            '-P 1'
 
_shelx_space_group_comment
;
The symmetry employed for this shelxl refinement is uniquely defined
by the following loop, which should always be used as a source of
symmetry information in preference to the above space-group names.
They are only intended as comments.
;
 
loop_
 _space_group_symop_operation_xyz
 'x, y, z'
 '-x, -y, -z'
 
_cell_length_a                    21.297(2)
_cell_length_b                    21.480(2)
_cell_length_c                    27.276(3)
_cell_angle_alpha                 70.0170(10)
_cell_angle_beta                  69.0620(10)
_cell_angle_gamma                 61.4680(10)
_cell_volume                      10013.2(17)
_cell_formula_units_Z             2
_cell_measurement_temperature     90
_cell_measurement_reflns_used     7400
_cell_measurement_theta_min       2.207
_cell_measurement_theta_max       23.3845
 
_exptl_crystal_description        'prism'
_exptl_crystal_colour             'yellow'
_exptl_crystal_density_meas       ?
_exptl_crystal_density_method     ?
_exptl_crystal_density_diffrn     1.404          
_exptl_crystal_F_000              4384
_exptl_transmission_factor_min    ?
_exptl_transmission_factor_max    ?
_exptl_crystal_size_max           0.100
_exptl_crystal_size_mid           0.060
_exptl_crystal_size_min           0.040
_exptl_absorpt_coefficient_mu     0.387
_shelx_estimated_absorpt_T_min    0.962
_shelx_estimated_absorpt_T_max    0.985
_exptl_absorpt_correction_type    multi-scan
 
_exptl_absorpt_correction_T_min   0.761 
_exptl_absorpt_correction_T_max   0.985 
_exptl_absorpt_process_details      
;
SADABS Sheldrick 1996
;
 
_exptl_absorpt_special_details    ?
_diffrn_ambient_temperature       90
_diffrn_radiation_wavelength      0.71073
_diffrn_radiation_type            MoK\a
_diffrn_source                    ?
_diffrn_measurement_device_type   'Bruker APEXII CCD area detector' 
_diffrn_measurement_method        'phi and omega scans' 
_diffrn_detector_area_resol_mean  8.333
_diffrn_reflns_number             38446
_diffrn_reflns_av_unetI/netI      0.1536
_diffrn_reflns_av_R_equivalents   0.0661
_diffrn_reflns_limit_h_min        -22
_diffrn_reflns_limit_h_max        16
_diffrn_reflns_limit_k_min        -23
_diffrn_reflns_limit_k_max        17
_diffrn_reflns_limit_l_min        -29
_diffrn_reflns_limit_l_max        26
_diffrn_reflns_theta_min          1.221
_diffrn_reflns_theta_max          22.464
_diffrn_reflns_theta_full         22.464
_diffrn_measured_fraction_theta_max   0.991
_diffrn_measured_fraction_theta_full  0.991
_diffrn_reflns_Laue_measured_fraction_max    0.991
_diffrn_reflns_Laue_measured_fraction_full   0.991
_diffrn_reflns_point_group_measured_fraction_max   0.991
_diffrn_reflns_point_group_measured_fraction_full  0.991
_reflns_number_total              25841
_reflns_number_gt                 14302
_reflns_threshold_expression      'I > 2\s(I)'
_reflns_Friedel_coverage          0.000
_reflns_Friedel_fraction_max      .
_reflns_Friedel_fraction_full     .
 
_reflns_special_details
;
 Reflections were merged by SHELXL according to the crystal
 class for the calculation of statistics and refinement.
 
 _reflns_Friedel_fraction is defined as the number of unique
 Friedel pairs measured divided by the number that would be
 possible theoretically, ignoring centric projections and
 systematic absences.
;
 
_computing_data_collection        'APEX2 (Bruker AXS, 2006)'
_computing_cell_refinement        'APEX2 (Bruker AXS, 2006)'
_computing_data_reduction         'SAINT (Bruker AXS, 2004)'
_computing_structure_solution     'SHELXT (Sheldrick, 2014)'
_computing_structure_refinement   'SHELXL-2014 (Sheldrick, 2014)'
_computing_molecular_graphics     'XSHELL (Bruker AXS,2002)'
_diffrn_radiation_source          'Bruker TXS fine-focus rotating anode' 
 
_diffrn_radiation_monochromator   'Bruker Helios multilayer confocal mirror'
_computing_publication_material   'XCIF (Bruker AXS, 2001)' 

 
_refine_special_details           ?
_refine_ls_structure_factor_coef  Fsqd
_refine_ls_matrix_type            full
_refine_ls_weighting_scheme       calc
_refine_ls_weighting_details
'w=1/[\s^2^(Fo^2^)+(0.3000P)^2^+0.7200P] where P=(Fo^2^+2Fc^2^)/3'
_atom_sites_solution_primary      ?
_atom_sites_solution_secondary    ?
_atom_sites_solution_hydrogens    geom
_refine_ls_hydrogen_treatment     constr
_refine_ls_extinction_method      none
_refine_ls_extinction_coef        .
_refine_ls_number_reflns          25841
_refine_ls_number_parameters      2765
_refine_ls_number_restraints      4572
_refine_ls_R_factor_all           0.1988
_refine_ls_R_factor_gt            0.1346
_refine_ls_wR_factor_ref          0.4282
_refine_ls_wR_factor_gt           0.3689
_refine_ls_goodness_of_fit_ref    1.060
_refine_ls_restrained_S_all       1.036
_refine_ls_shift/su_max           0.024
_refine_ls_shift/su_mean          0.000
 
loop_
 _atom_site_label
 _atom_site_type_symbol
 _atom_site_fract_x
 _atom_site_fract_y
 _atom_site_fract_z
 _atom_site_U_iso_or_equiv
 _atom_site_adp_type
 _atom_site_occupancy
 _atom_site_site_symmetry_order  
 _atom_site_calc_flag
 _atom_site_refinement_flags_posn
 _atom_site_refinement_flags_adp
 _atom_site_refinement_flags_occupancy
 _atom_site_disorder_assembly
 _atom_site_disorder_group
N1A N 0.6874(6) 0.5663(6) 0.3337(4) 0.045(2) Uani 1 1 d . U . . .
C1A C 0.6308(7) 0.6230(7) 0.3587(6) 0.049(3) Uani 1 1 d . U . . .
H1A H 0.6213 0.6719 0.3404 0.059 Uiso 1 1 calc R U . . .
C2A C 0.5893(8) 0.6083(7) 0.4091(6) 0.049(3) Uani 1 1 d . U . . .
H2A H 0.5506 0.6473 0.4250 0.059 Uiso 1 1 calc R U . . .
C3A C 0.6024(7) 0.5381(7) 0.4372(5) 0.046(3) Uani 1 1 d . U . . .
H3A H 0.5727 0.5285 0.4720 0.055 Uiso 1 1 calc R U . . .
C4A C 0.6607(7) 0.4806(7) 0.4133(5) 0.042(3) Uani 1 1 d . U . . .
C5A C 0.7001(7) 0.4981(7) 0.3631(5) 0.045(3) Uani 1 1 d . U . . .
H5A H 0.7397 0.4593 0.3474 0.054 Uiso 1 1 calc R U . . .
C6A C 0.5677(7) 0.4046(8) 0.4363(5) 0.047(3) Uani 1 1 d . U . . .
H6A H 0.5534 0.4536 0.4175 0.056 Uiso 1 1 calc R U . . .
C7A C 0.5216(7) 0.3703(8) 0.4484(5) 0.049(3) Uani 1 1 d . U . . .
H7A H 0.4758 0.3961 0.4384 0.059 Uiso 1 1 calc R U . . .
C8A C 0.5422(7) 0.2985(7) 0.4750(5) 0.046(3) Uani 1 1 d . U . . .
H8A H 0.5099 0.2752 0.4842 0.056 Uiso 1 1 calc R U . . .
C9A C 0.6093(7) 0.2608(7) 0.4881(5) 0.042(3) Uani 1 1 d . U . . .
H9A H 0.6232 0.2113 0.5058 0.051 Uiso 1 1 calc R U . . .
C10A C 0.6583(7) 0.2937(7) 0.4760(5) 0.039(3) Uani 1 1 d . U . . .
C11A C 0.7291(7) 0.2519(7) 0.4884(5) 0.036(2) Uani 1 1 d . U . . .
C12A C 0.7742(7) 0.2890(7) 0.4789(5) 0.038(3) Uani 1 1 d . U . . .
C13A C 0.8449(7) 0.2512(7) 0.4929(5) 0.038(3) Uani 1 1 d . U . . .
H13A H 0.8630 0.2004 0.5067 0.046 Uiso 1 1 calc R U . . .
C14A C 0.8848(7) 0.2876(7) 0.4865(5) 0.045(3) Uani 1 1 d . U . . .
H14A H 0.9310 0.2617 0.4959 0.054 Uiso 1 1 calc R U . . .
C15A C 0.8600(7) 0.3636(7) 0.4662(5) 0.043(3) Uani 1 1 d . U . . .
H15A H 0.8887 0.3884 0.4627 0.051 Uiso 1 1 calc R U . . .
C16A C 0.7954(7) 0.3997(7) 0.4520(5) 0.044(3) Uani 1 1 d . U . . .
H16A H 0.7787 0.4506 0.4384 0.053 Uiso 1 1 calc R U . . .
C17A C 0.7510(7) 0.3636(7) 0.4568(5) 0.037(2) Uani 1 1 d . U . . .
C18A C 0.6807(7) 0.4040(7) 0.4412(5) 0.041(3) Uani 1 1 d . U . . .
C19A C 0.6353(7) 0.3687(7) 0.4513(5) 0.039(3) Uani 1 1 d . U . . .
N2A N 0.7882(5) -0.1024(5) 0.2565(4) 0.036(2) Uani 1 1 d . U . . .
C20A C 0.8433(7) -0.1705(7) 0.2548(5) 0.040(3) Uani 1 1 d . U . . .
H20A H 0.8511 -0.1941 0.2280 0.048 Uiso 1 1 calc R U . . .
C21A C 0.8861(7) -0.2045(7) 0.2893(5) 0.042(3) Uani 1 1 d . U . . .
H21A H 0.9219 -0.2526 0.2884 0.050 Uiso 1 1 calc R U . . .
C22A C 0.8782(7) -0.1692(7) 0.3273(6) 0.045(3) Uani 1 1 d . U . . .
H22A H 0.9090 -0.1932 0.3519 0.054 Uiso 1 1 calc R U . . .
C23A C 0.8264(7) -0.1007(7) 0.3286(5) 0.036(2) Uani 1 1 d . U . . .
C24A C 0.7821(7) -0.0687(7) 0.2938(5) 0.040(3) Uani 1 1 d . U . . .
H24A H 0.7452 -0.0211 0.2953 0.048 Uiso 1 1 calc R U . . .
C25A C 0.8918(6) 0.0044(6) 0.2919(5) 0.035(3) Uani 1 1 d . U . . .
H25A H 0.9005 -0.0245 0.2685 0.042 Uiso 1 1 calc R U . . .
C26A C 0.9184(6) 0.0549(6) 0.2734(5) 0.035(3) Uani 1 1 d . U . . .
H26A H 0.9422 0.0643 0.2365 0.042 Uiso 1 1 calc R U . . .
C27A C 0.9115(6) 0.0942(7) 0.3077(5) 0.037(3) Uani 1 1 d . U . . .
H27A H 0.9329 0.1285 0.2944 0.044 Uiso 1 1 calc R U . . .
C28A C 0.8747(6) 0.0843(6) 0.3601(5) 0.034(2) Uani 1 1 d . U . . .
H28A H 0.8704 0.1121 0.3826 0.041 Uiso 1 1 calc R U . . .
C29A C 0.8417(6) 0.0318(6) 0.3823(5) 0.033(2) Uani 1 1 d . U . . .
C30A C 0.8028(6) 0.0224(6) 0.4350(5) 0.032(2) Uani 1 1 d . U . . .
C31A C 0.7657(6) -0.0247(6) 0.4533(5) 0.035(2) Uani 1 1 d . U . . .
C32A C 0.7193(7) -0.0315(7) 0.5060(5) 0.041(3) Uani 1 1 d . U . . .
H32A H 0.7135 -0.0056 0.5305 0.050 Uiso 1 1 calc R U . . .
C33A C 0.6838(7) -0.0752(8) 0.5205(6) 0.052(3) Uani 1 1 d . U . . .
H33A H 0.6543 -0.0805 0.5560 0.063 Uiso 1 1 calc R U . . .
C34A C 0.6884(7) -0.1128(8) 0.4860(6) 0.051(3) Uani 1 1 d . U . . .
H34A H 0.6608 -0.1414 0.4975 0.061 Uiso 1 1 calc R U . . .
C35A C 0.7324(7) -0.1087(7) 0.4356(5) 0.045(3) Uani 1 1 d . U . . .
H35A H 0.7372 -0.1358 0.4123 0.054 Uiso 1 1 calc R U . . .
C36A C 0.7715(6) -0.0630(6) 0.4180(5) 0.034(2) Uani 1 1 d . U . . .
C37A C 0.8165(6) -0.0574(6) 0.3663(5) 0.035(2) Uani 1 1 d . U . . .
C38A C 0.8496(6) -0.0083(6) 0.3470(5) 0.034(2) Uani 1 1 d . U . . .
C39A C 0.7581(6) 0.1726(6) 0.5038(5) 0.034(2) Uani 1 1 d . U . . .
C40A C 0.7829(6) 0.1311(7) 0.5507(5) 0.037(2) Uani 1 1 d . U . . .
C41A C 0.8191(6) 0.0561(7) 0.5574(5) 0.035(2) Uani 1 1 d . U . . .
C42A C 0.8295(6) 0.0202(6) 0.5195(5) 0.032(2) Uani 1 1 d . U . . .
C43A C 0.7985(6) 0.0600(6) 0.4751(5) 0.032(2) Uani 1 1 d . U . . .
C44A C 0.7631(6) 0.1362(7) 0.4673(5) 0.036(3) Uani 1 1 d . U . . .
H44A H 0.7422 0.1634 0.4370 0.043 Uiso 1 1 calc R U . . .
N1B N 0.8374(6) 0.5240(6) 0.2796(5) 0.048(2) Uani 1 1 d . U . . .
C1B C 0.8506(9) 0.5364(8) 0.3204(7) 0.063(3) Uani 1 1 d . U . . .
H1B H 0.8163 0.5771 0.3361 0.076 Uiso 1 1 calc R U . . .
C2B C 0.9133(9) 0.4898(9) 0.3386(7) 0.070(3) Uani 1 1 d . U . . .
H2B H 0.9240 0.5010 0.3648 0.084 Uiso 1 1 calc R U . . .
C3B C 0.9615(9) 0.4268(8) 0.3195(7) 0.063(3) Uani 1 1 d . U . . .
H3B H 1.0029 0.3930 0.3340 0.075 Uiso 1 1 calc R U . . .
C4B C 0.9468(7) 0.4145(7) 0.2776(6) 0.047(3) Uani 1 1 d . U . . .
C5B C 0.8837(7) 0.4637(7) 0.2603(6) 0.044(3) Uani 1 1 d . U . . .
H5B H 0.8724 0.4545 0.2335 0.053 Uiso 1 1 calc R U . . .
C6B C 0.9598(7) 0.2698(7) 0.3425(5) 0.041(3) Uani 1 1 d . U . . .
H6B H 0.9295 0.3109 0.3584 0.049 Uiso 1 1 calc R U . . .
C7B C 0.9650(7) 0.2048(7) 0.3720(6) 0.045(3) Uani 1 1 d . U . . .
H7B H 0.9359 0.2005 0.4077 0.054 Uiso 1 1 calc R U . . .
C8B C 1.0140(6) 0.1410(7) 0.3507(5) 0.038(3) Uani 1 1 d . U . . .
H8B H 1.0205 0.0943 0.3728 0.045 Uiso 1 1 calc R U . . .
C9B C 1.0510(6) 0.1483(6) 0.2985(4) 0.029(2) Uani 1 1 d . U . . .
H9B H 1.0835 0.1059 0.2845 0.035 Uiso 1 1 calc R U . . .
C10B C 1.0429(6) 0.2177(6) 0.2635(5) 0.027(2) Uani 1 1 d . U . . .
C11B C 1.0774(6) 0.2231(6) 0.2091(5) 0.027(2) Uani 1 1 d . U . . .
C12B C 1.0702(6) 0.2910(6) 0.1765(5) 0.032(2) Uani 1 1 d . U . . .
C13B C 1.1030(7) 0.2994(7) 0.1197(5) 0.041(3) Uani 1 1 d . U . . .
H13B H 1.1282 0.2585 0.1034 0.050 Uiso 1 1 calc R U . . .
C14B C 1.0977(7) 0.3657(8) 0.0896(6) 0.051(3) Uani 1 1 d . U . . .
H14B H 1.1214 0.3713 0.0525 0.062 Uiso 1 1 calc R U . . .
C15B C 1.0558(7) 0.4280(8) 0.1143(6) 0.054(3) Uani 1 1 d . U . . .
H15B H 1.0522 0.4742 0.0923 0.065 Uiso 1 1 calc R U . . .
C16B C 1.0224(7) 0.4247(7) 0.1655(6) 0.047(3) Uani 1 1 d . U . . .
H16B H 0.9956 0.4674 0.1797 0.057 Uiso 1 1 calc R U . . .
C17B C 1.0270(6) 0.3553(6) 0.1999(5) 0.036(2) Uani 1 1 d . U . . .
C18B C 0.9941(7) 0.3474(7) 0.2540(5) 0.041(2) Uani 1 1 d . U . . .
C19B C 0.9991(6) 0.2800(6) 0.2865(5) 0.032(2) Uani 1 1 d . U . . .
N2B N 0.8174(5) -0.0466(5) 0.1436(4) 0.031(2) Uani 1 1 d . U . . .
C20B C 0.8344(6) -0.0692(6) 0.0985(5) 0.033(2) Uani 1 1 d . U . . .
H20B H 0.8020 -0.0843 0.0939 0.040 Uiso 1 1 calc R U . . .
C21B C 0.8954(6) -0.0714(6) 0.0596(5) 0.035(3) Uani 1 1 d . U . . .
H21B H 0.9046 -0.0864 0.0278 0.043 Uiso 1 1 calc R U . . .
C22B C 0.9451(7) -0.0518(6) 0.0659(5) 0.034(3) Uani 1 1 d . U . . .
H22B H 0.9889 -0.0541 0.0390 0.040 Uiso 1 1 calc R U . . .
C23B C 0.9293(6) -0.0287(6) 0.1122(5) 0.030(2) Uani 1 1 d . U . . .
C24B C 0.8654(6) -0.0275(6) 0.1498(5) 0.032(2) Uani 1 1 d . U . . .
H24B H 0.8546 -0.0125 0.1819 0.038 Uiso 1 1 calc R U . . .
C25B C 0.9367(7) 0.1107(6) 0.0585(5) 0.034(2) Uani 1 1 d . U . . .
H25B H 0.9022 0.0982 0.0540 0.041 Uiso 1 1 calc R U . . .
C26B C 0.9403(7) 0.1761(7) 0.0304(5) 0.045(3) Uani 1 1 d . U . . .
H26B H 0.9078 0.2088 0.0077 0.054 Uiso 1 1 calc R U . . .
C27B C 0.9940(7) 0.1947(7) 0.0359(5) 0.045(3) Uani 1 1 d . U . . .
H27B H 0.9988 0.2385 0.0154 0.054 Uiso 1 1 calc R U . . .
C28B C 1.0375(7) 0.1488(7) 0.0708(5) 0.040(3) Uani 1 1 d . U . . .
H28B H 1.0729 0.1613 0.0739 0.048 Uiso 1 1 calc R U . . .
C29B C 1.0320(6) 0.0829(6) 0.1027(5) 0.030(2) Uani 1 1 d . U . . .
C30B C 1.0737(6) 0.0384(6) 0.1409(4) 0.030(2) Uani 1 1 d . U . . .
C31B C 1.0690(6) -0.0268(6) 0.1701(5) 0.032(2) Uani 1 1 d . U . . .
C32B C 1.1064(6) -0.0716(6) 0.2125(5) 0.036(3) Uani 1 1 d . U . . .
H32B H 1.1364 -0.0567 0.2206 0.043 Uiso 1 1 calc R U . . .
C33B C 1.0999(7) -0.1347(7) 0.2413(5) 0.041(3) Uani 1 1 d . U . . .
H33B H 1.1246 -0.1626 0.2696 0.049 Uiso 1 1 calc R U . . .
C34B C 1.0577(7) -0.1591(7) 0.2300(5) 0.041(3) Uani 1 1 d . U . . .
H34B H 1.0554 -0.2042 0.2498 0.049 Uiso 1 1 calc R U . . .
C35B C 1.0200(6) -0.1196(6) 0.1914(5) 0.034(2) Uani 1 1 d . U . . .
H35B H 0.9917 -0.1375 0.1844 0.041 Uiso 1 1 calc R U . . .
C36B C 1.0219(6) -0.0504(6) 0.1602(5) 0.029(2) Uani 1 1 d . U . . .
C37B C 0.9812(6) -0.0063(6) 0.1219(5) 0.030(2) Uani 1 1 d . U . . .
C38B C 0.9830(6) 0.0614(6) 0.0939(5) 0.031(2) Uani 1 1 d . U . . .
C39B C 1.1204(6) 0.1562(6) 0.1864(5) 0.030(2) Uani 1 1 d . U . . .
C40B C 1.1963(6) 0.1201(7) 0.1793(5) 0.036(2) Uani 1 1 d . U . . .
C41B C 1.2335(6) 0.0579(7) 0.1591(5) 0.037(2) Uani 1 1 d . U . . .
C42B C 1.1952(6) 0.0315(7) 0.1447(5) 0.035(2) Uani 1 1 d . U . . .
C43B C 1.1189(6) 0.0661(6) 0.1525(4) 0.028(2) Uani 1 1 d . U . . .
C44B C 1.0834(6) 0.1272(6) 0.1737(5) 0.032(2) Uani 1 1 d . U . . .
H44B H 1.0313 0.1507 0.1801 0.039 Uiso 1 1 calc R U . . .
N1C N 0.7920(6) 0.5972(6) 0.1781(4) 0.043(2) Uani 1 1 d . U . . .
C1C C 0.8330(8) 0.6350(9) 0.1566(7) 0.060(3) Uani 1 1 d . U . . .
H1C H 0.8433 0.6517 0.1796 0.072 Uiso 1 1 calc R U . . .
C2C C 0.8608(10) 0.6510(10) 0.1031(7) 0.076(4) Uani 1 1 d . U . . .
H2C H 0.8912 0.6770 0.0894 0.091 Uiso 1 1 calc R U . . .
C3C C 0.8450(9) 0.6297(9) 0.0687(7) 0.069(3) Uani 1 1 d . U . . .
H3C H 0.8625 0.6422 0.0310 0.083 Uiso 1 1 calc R U . . .
C4C C 0.8018(7) 0.5884(8) 0.0907(6) 0.046(3) Uani 1 1 d . U . . .
C5C C 0.7779(7) 0.5745(7) 0.1442(5) 0.041(3) Uani 1 1 d . U . . .
H5C H 0.7490 0.5468 0.1594 0.049 Uiso 1 1 calc R U . . .
C6C C 0.9107(7) 0.4689(7) 0.0395(5) 0.039(3) Uani 1 1 d . U . . .
H6C H 0.9224 0.4840 0.0628 0.047 Uiso 1 1 calc R U . . .
C7C C 0.9628(7) 0.4138(7) 0.0150(5) 0.044(3) Uani 1 1 d . U . . .
H7C H 1.0105 0.3906 0.0218 0.052 Uiso 1 1 calc R U . . .
C8C C 0.9477(7) 0.3884(7) -0.0222(5) 0.040(3) Uani 1 1 d . U . . .
H8C H 0.9849 0.3516 -0.0410 0.048 Uiso 1 1 calc R U . . .
C9C C 0.8776(7) 0.4210(6) -0.0275(5) 0.035(2) Uani 1 1 d . U . . .
H9C H 0.8658 0.4045 -0.0498 0.042 Uiso 1 1 calc R U . . .
C10C C 0.8196(6) 0.4789(6) -0.0020(5) 0.031(2) Uani 1 1 d . U . . .
C11C C 0.7493(7) 0.5091(6) -0.0087(5) 0.033(2) Uani 1 1 d . U . . .
C12C C 0.6925(7) 0.5660(7) 0.0171(5) 0.041(2) Uani 1 1 d . U . . .
C13C C 0.6195(7) 0.5962(8) 0.0141(6) 0.049(3) Uani 1 1 d . U . . .
H13C H 0.6059 0.5769 -0.0052 0.059 Uiso 1 1 calc R U . . .
C14C C 0.5672(9) 0.6520(9) 0.0376(6) 0.063(3) Uani 1 1 d . U . . .
H14C H 0.5183 0.6718 0.0336 0.075 Uiso 1 1 calc R U . . .
C15C C 0.5842(8) 0.6811(9) 0.0679(6) 0.055(3) Uani 1 1 d . U . . .
H15C H 0.5473 0.7198 0.0849 0.067 Uiso 1 1 calc R U . . .
C16C C 0.6546(7) 0.6524(8) 0.0721(6) 0.052(3) Uani 1 1 d . U . . .
H16C H 0.6661 0.6728 0.0919 0.063 Uiso 1 1 calc R U . . .
C17C C 0.7127(7) 0.5934(7) 0.0487(6) 0.045(3) Uani 1 1 d . U . . .
C18C C 0.7850(7) 0.5630(7) 0.0547(5) 0.040(2) Uani 1 1 d . U . . .
C19C C 0.8383(7) 0.5044(7) 0.0305(5) 0.036(2) Uani 1 1 d . U . . .
N2C N 0.6634(5) 0.0221(5) 0.1484(4) 0.038(2) Uani 1 1 d . U . . .
C20C C 0.6146(7) 0.0062(7) 0.1408(6) 0.048(3) Uani 1 1 d . U . . .
H20C H 0.6063 -0.0354 0.1630 0.058 Uiso 1 1 calc R U . . .
C21C C 0.5762(8) 0.0482(8) 0.1018(6) 0.052(3) Uani 1 1 d . U . . .
H21C H 0.5436 0.0345 0.0958 0.063 Uiso 1 1 calc R U . . .
C22C C 0.5851(7) 0.1095(7) 0.0719(6) 0.049(3) Uani 1 1 d . U . . .
H22C H 0.5575 0.1402 0.0457 0.059 Uiso 1 1 calc R U . . .
C23C C 0.6358(6) 0.1275(6) 0.0801(5) 0.036(2) Uani 1 1 d . U . . .
C24C C 0.6726(6) 0.0825(6) 0.1184(5) 0.034(2) Uani 1 1 d . U . . .
H24C H 0.7066 0.0942 0.1244 0.040 Uiso 1 1 calc R U . . .
C25C C 0.5255(6) 0.2758(7) 0.0909(5) 0.038(3) Uani 1 1 d . U . . .
H25C H 0.5150 0.2350 0.1121 0.046 Uiso 1 1 calc R U . . .
C26C C 0.4732(7) 0.3431(7) 0.0959(5) 0.042(3) Uani 1 1 d . U . . .
H26C H 0.4267 0.3488 0.1202 0.050 Uiso 1 1 calc R U . . .
C27C C 0.4875(7) 0.4038(7) 0.0654(5) 0.039(3) Uani 1 1 d . U . . .
H27C H 0.4500 0.4508 0.0682 0.047 Uiso 1 1 calc R U . . .
C28C C 0.5547(6) 0.3966(7) 0.0315(5) 0.036(3) Uani 1 1 d . U . . .
H28C H 0.5639 0.4385 0.0116 0.043 Uiso 1 1 calc R U . . .
C29C C 0.6114(6) 0.3259(6) 0.0258(5) 0.029(2) Uani 1 1 d . U . . .
C30C C 0.6801(6) 0.3178(6) -0.0094(4) 0.026(2) Uani 1 1 d . U . . .
C31C C 0.7348(6) 0.2494(6) -0.0179(5) 0.030(2) Uani 1 1 d . U . . .
C32C C 0.8050(6) 0.2396(7) -0.0522(5) 0.034(2) Uani 1 1 d . U . . .
H32C H 0.8164 0.2808 -0.0696 0.040 Uiso 1 1 calc R U . . .
C33C C 0.8568(7) 0.1738(7) -0.0613(5) 0.038(3) Uani 1 1 d . U . . .
H33C H 0.9032 0.1687 -0.0854 0.046 Uiso 1 1 calc R U . . .
C34C C 0.8392(7) 0.1118(7) -0.0335(5) 0.039(3) Uani 1 1 d . U . . .
H34C H 0.8745 0.0652 -0.0399 0.046 Uiso 1 1 calc R U . . .
C35C C 0.7752(6) 0.1178(7) 0.0009(5) 0.035(3) Uani 1 1 d . U . . .
H35C H 0.7664 0.0752 0.0186 0.042 Uiso 1 1 calc R U . . .
C36C C 0.7184(6) 0.1861(6) 0.0125(5) 0.031(2) Uani 1 1 d . U . . .
C37C C 0.6501(6) 0.1949(6) 0.0464(5) 0.030(2) Uani 1 1 d . U . . .
C38C C 0.5960(6) 0.2641(6) 0.0549(5) 0.031(2) Uani 1 1 d . U . . .
C39C C 0.7293(6) 0.4789(6) -0.0399(5) 0.031(2) Uani 1 1 d . U . . .
C40C C 0.7190(7) 0.5107(7) -0.0919(5) 0.035(2) Uani 1 1 d . U . . .
C41C C 0.6999(7) 0.4790(7) -0.1185(5) 0.038(2) Uani 1 1 d . U . . .
C42C C 0.6892(7) 0.4155(7) -0.0914(5) 0.039(2) Uani 1 1 d . U . . .
C43C C 0.6972(6) 0.3835(6) -0.0396(5) 0.030(2) Uani 1 1 d . U . . .
C44C C 0.7176(6) 0.4146(6) -0.0149(5) 0.032(2) Uani 1 1 d . U . . .
H44C H 0.7242 0.3919 0.0206 0.038 Uiso 1 1 calc R U . . .
N1D N 0.6461(6) 0.6334(5) 0.2360(4) 0.039(2) Uani 1 1 d . U . . .
C1D C 0.6224(7) 0.7000(7) 0.2054(5) 0.046(3) Uani 1 1 d . U . . .
H1D H 0.6512 0.7271 0.1951 0.056 Uiso 1 1 calc R U . . .
C2D C 0.5585(7) 0.7314(8) 0.1881(6) 0.050(3) Uani 1 1 d . U . . .
H2D H 0.5454 0.7775 0.1646 0.060 Uiso 1 1 calc R U . . .
C3D C 0.5126(7) 0.6931(7) 0.2063(5) 0.043(3) Uani 1 1 d . U . . .
H3D H 0.4669 0.7135 0.1967 0.052 Uiso 1 1 calc R U . . .
C4D C 0.5373(7) 0.6245(7) 0.2387(5) 0.042(3) Uani 1 1 d . U . . .
C5D C 0.6023(7) 0.5970(7) 0.2531(5) 0.042(3) Uani 1 1 d . U . . .
H5D H 0.6173 0.5505 0.2760 0.050 Uiso 1 1 calc R U . . .
C6D C 0.5370(8) 0.5324(8) 0.1809(6) 0.051(3) Uani 1 1 d . U . . .
H6D H 0.5647 0.5612 0.1645 0.061 Uiso 1 1 calc R U . . .
C7D C 0.5404(8) 0.4912(8) 0.1535(6) 0.061(3) Uani 1 1 d . U . . .
H7D H 0.5704 0.4905 0.1180 0.073 Uiso 1 1 calc R U . . .
C8D C 0.4994(8) 0.4471(8) 0.1765(6) 0.058(3) Uani 1 1 d . U . . .
H8D H 0.5013 0.4172 0.1567 0.070 Uiso 1 1 calc R U . . .
C9D C 0.4580(7) 0.4492(8) 0.2271(6) 0.051(3) Uani 1 1 d . U . . .
H9D H 0.4298 0.4207 0.2426 0.061 Uiso 1 1 calc R U . . .
C10D C 0.4549(7) 0.4925(7) 0.2582(5) 0.043(3) Uani 1 1 d . U . . .
C11D C 0.4138(7) 0.4918(7) 0.3132(5) 0.044(3) Uani 1 1 d . U . . .
C12D C 0.4153(7) 0.5323(8) 0.3421(5) 0.048(3) Uani 1 1 d . U . . .
C13D C 0.3770(7) 0.5321(8) 0.3976(6) 0.055(3) Uani 1 1 d . U . . .
H13D H 0.3485 0.5042 0.4160 0.066 Uiso 1 1 calc R U . . .
C14D C 0.3832(8) 0.5755(8) 0.4241(6) 0.058(3) Uani 1 1 d . U . . .
H14D H 0.3583 0.5749 0.4608 0.069 Uiso 1 1 calc R U . . .
C15D C 0.4196(8) 0.6149(8) 0.4021(6) 0.054(3) Uani 1 1 d . U . . .
H15D H 0.4216 0.6412 0.4229 0.065 Uiso 1 1 calc R U . . .
C16D C 0.4553(7) 0.6200(8) 0.3499(6) 0.052(3) Uani 1 1 d . U . . .
H16D H 0.4809 0.6508 0.3338 0.062 Uiso 1 1 calc R U . . .
C17D C 0.4541(7) 0.5771(8) 0.3175(5) 0.046(3) Uani 1 1 d . U . . .
C18D C 0.4942(7) 0.5787(7) 0.2632(5) 0.045(3) Uani 1 1 d . U . . .
C19D C 0.4941(7) 0.5364(7) 0.2337(5) 0.044(3) Uani 1 1 d . U . . .
N2D N 0.6372(6) -0.0383(6) 0.2635(4) 0.043(2) Uani 1 1 d . U . . .
C20D C 0.6206(8) -0.0960(8) 0.2928(6) 0.055(3) Uani 1 1 d . U . . .
H20D H 0.6505 -0.1414 0.2825 0.066 Uiso 1 1 calc R U . . .
C21D C 0.5643(8) -0.0913(9) 0.3350(7) 0.064(3) Uani 1 1 d . U . . .
H21D H 0.5544 -0.1332 0.3537 0.077 Uiso 1 1 calc R U . . .
C22D C 0.5176(8) -0.0242(8) 0.3532(6) 0.058(3) Uani 1 1 d . U . . .
H22D H 0.4772 -0.0207 0.3836 0.069 Uiso 1 1 calc R U . . .
C23D C 0.5344(7) 0.0334(8) 0.3249(6) 0.048(3) Uani 1 1 d . U . . .
C24D C 0.5940(7) 0.0257(8) 0.2802(6) 0.045(3) Uani 1 1 d . U . . .
H24D H 0.6050 0.0668 0.2607 0.054 Uiso 1 1 calc R U . . .
C25D C 0.5306(7) 0.0657(8) 0.4216(6) 0.051(3) Uani 1 1 d . U . . .
H25D H 0.5588 0.0177 0.4157 0.062 Uiso 1 1 calc R U . . .
C26D C 0.5300(8) 0.0810(8) 0.4663(6) 0.055(3) Uani 1 1 d . U . . .
H26D H 0.5588 0.0445 0.4906 0.066 Uiso 1 1 calc R U . . .
C27D C 0.4868(8) 0.1509(8) 0.4762(6) 0.054(3) Uani 1 1 d . U . . .
H27D H 0.4850 0.1606 0.5083 0.065 Uiso 1 1 calc R U . . .
C28D C 0.4471(8) 0.2057(8) 0.4412(6) 0.053(3) Uani 1 1 d . U . . .
H28D H 0.4194 0.2529 0.4486 0.064 Uiso 1 1 calc R U . . .
C29D C 0.4471(7) 0.1921(8) 0.3942(5) 0.047(3) Uani 1 1 d . U . . .
C30D C 0.4091(7) 0.2479(8) 0.3563(6) 0.048(3) Uani 1 1 d . U . . .
C31D C 0.4113(7) 0.2336(8) 0.3099(5) 0.045(3) Uani 1 1 d . U . . .
C32D C 0.3719(7) 0.2922(8) 0.2706(6) 0.051(3) Uani 1 1 d . U . . .
H32D H 0.3443 0.3399 0.2772 0.061 Uiso 1 1 calc R U . . .
C33D C 0.3752(7) 0.2777(8) 0.2232(6) 0.053(3) Uani 1 1 d . U . . .
H33D H 0.3519 0.3163 0.1970 0.064 Uiso 1 1 calc R U . . .
C34D C 0.4119(7) 0.2080(8) 0.2141(6) 0.046(3) Uani 1 1 d . U . . .
H34D H 0.4117 0.1987 0.1825 0.055 Uiso 1 1 calc R U . . .
C35D C 0.4481(7) 0.1532(8) 0.2502(6) 0.050(3) Uani 1 1 d . U . . .
H35D H 0.4731 0.1057 0.2431 0.060 Uiso 1 1 calc R U . . .
C36D C 0.4501(7) 0.1639(8) 0.2987(6) 0.045(3) Uani 1 1 d . U . . .
C37D C 0.4899(7) 0.1056(7) 0.3375(5) 0.043(3) Uani 1 1 d . U . . .
C38D C 0.4895(7) 0.1201(8) 0.3829(5) 0.043(3) Uani 1 1 d . U . . .
C39D C 0.3717(7) 0.4444(8) 0.3383(5) 0.048(3) Uani 1 1 d . U . . .
C40D C 0.2948(9) 0.4755(9) 0.3551(7) 0.066(3) Uani 1 1 d . U . . .
C41D C 0.2577(10) 0.4324(11) 0.3785(8) 0.079(3) Uani 1 1 d . U . . .
C42D C 0.2928(10) 0.3581(11) 0.3819(8) 0.080(3) Uani 1 1 d . U . . .
C43D C 0.3694(8) 0.3255(9) 0.3629(6) 0.056(3) Uani 1 1 d . U . . .
C44D C 0.4058(7) 0.3706(8) 0.3430(5) 0.048(3) Uani 1 1 d . U . . .
H44D H 0.4579 0.3494 0.3319 0.057 Uiso 1 1 calc R U . . .
O1A O 0.7815(4) 0.1609(4) 0.5886(3) 0.047(2) Uani 1 1 d D U . . .
C45A C 0.7167(6) 0.2162(7) 0.6096(6) 0.067(3) Uani 1 1 d D U . . .
H45A H 0.6798 0.1964 0.6330 0.080 Uiso 1 1 calc R U . . .
H45B H 0.6956 0.2546 0.5801 0.080 Uiso 1 1 calc R U . . .
C46A C 0.7360(9) 0.2472(7) 0.6414(5) 0.080(4) Uani 1 1 d D U . . .
H46A H 0.7763 0.2623 0.6183 0.096 Uiso 1 1 calc R U . . .
H46B H 0.6927 0.2910 0.6518 0.096 Uiso 1 1 calc R U . . .
O2A O 0.7579(6) 0.1978(6) 0.6882(4) 0.086(3) Uani 1 1 d D U . . .
C47A C 0.6978(9) 0.2000(12) 0.7338(6) 0.102(6) Uani 1 1 d D U . . .
H47A H 0.7165 0.1666 0.7653 0.152 Uiso 1 1 calc R U . . .
H47B H 0.6649 0.1855 0.7271 0.152 Uiso 1 1 calc R U . . .
H47C H 0.6707 0.2493 0.7404 0.152 Uiso 1 1 calc R U . . .
O3A O 0.8496(4) 0.0146(4) 0.6015(3) 0.0380(19) Uani 1 1 d D U . . .
C48A C 0.7994(6) 0.0126(6) 0.6519(4) 0.048(3) Uani 1 1 d D U . . .
H48A H 0.7544 0.0581 0.6505 0.057 Uiso 1 1 calc R U . . .
H48B H 0.8215 0.0100 0.6793 0.057 Uiso 1 1 calc R U . . .
C49A C 0.7786(7) -0.0509(7) 0.6685(5) 0.058(3) Uani 1 1 d D U . . .
H49A H 0.8220 -0.0942 0.6575 0.070 Uiso 1 1 calc R U . . .
H49B H 0.7607 -0.0621 0.7080 0.070 Uiso 1 1 calc R U . . .
O4A O 0.7227(5) -0.0324(5) 0.6432(4) 0.059(2) Uani 1 1 d D U . . .
C50A C 0.7015(9) -0.0914(8) 0.6558(7) 0.076(5) Uani 1 1 d D U . . .
H50A H 0.6564 -0.0741 0.6440 0.114 Uiso 1 1 calc R U . . .
H50B H 0.6927 -0.1106 0.6946 0.114 Uiso 1 1 calc R U . . .
H50C H 0.7409 -0.1298 0.6373 0.114 Uiso 1 1 calc R U . . .
O5A O 0.8685(4) -0.0531(4) 0.5253(3) 0.0359(19) Uani 1 1 d D U . . .
C51A C 0.9446(5) -0.0773(7) 0.5190(4) 0.038(3) Uani 1 1 d D U . . .
H51A H 0.9647 -0.1296 0.5356 0.045 Uiso 1 1 calc R U . . .
H51B H 0.9522 -0.0515 0.5389 0.045 Uiso 1 1 calc R U . . .
C52A C 0.9876(7) -0.0665(6) 0.4616(4) 0.045(3) Uani 1 1 d D U . . .
H52A H 0.9630 -0.0163 0.4424 0.054 Uiso 1 1 calc R U . . .
H52B H 1.0377 -0.0743 0.4606 0.054 Uiso 1 1 calc R U . . .
O6A O 0.9916(5) -0.1165(5) 0.4366(3) 0.057(2) Uani 1 1 d D U . . .
C53A C 1.0325(8) -0.1097(9) 0.3816(4) 0.071(5) Uani 1 1 d D U . . .
H53A H 1.0292 -0.1410 0.3644 0.106 Uiso 1 1 calc R U . . .
H53B H 1.0841 -0.1242 0.3803 0.106 Uiso 1 1 calc R U . . .
H53C H 1.0121 -0.0592 0.3625 0.106 Uiso 1 1 calc R U . . .
O1B O 1.2273(6) 0.1478(8) 0.1995(4) 0.034(2) Uani 0.773(12) 1 d D U P A 1
C45B C 1.2992(7) 0.1444(9) 0.1767(6) 0.040(3) Uani 0.773(12) 1 d D U P A 1
H45D H 1.3348 0.0931 0.1790 0.048 Uiso 0.773(12) 1 calc R U P A 1
H45E H 1.3106 0.1665 0.1971 0.048 Uiso 0.773(12) 1 calc R U P A 1
C46B C 1.3067(8) 0.1840(11) 0.1188(6) 0.061(3) Uani 0.773(12) 1 d D U P A 1
H46D H 1.3035 0.1581 0.0965 0.073 Uiso 0.773(12) 1 calc R U P A 1
H46E H 1.2680 0.2338 0.1152 0.073 Uiso 0.773(12) 1 calc R U P A 1
O2B O 1.3772(7) 0.1849(8) 0.1035(5) 0.076(3) Uani 0.773(12) 1 d D U P A 1
C47B C 1.3893(13) 0.2229(13) 0.0488(7) 0.092(6) Uani 0.773(12) 1 d D U P A 1
H47D H 1.3985 0.1925 0.0250 0.138 Uiso 0.773(12) 1 calc R U P A 1
H47E H 1.4320 0.2342 0.0403 0.138 Uiso 0.773(12) 1 calc R U P A 1
H47F H 1.3457 0.2680 0.0436 0.138 Uiso 0.773(12) 1 calc R U P A 1
O1H O 1.236(2) 0.152(3) 0.1822(15) 0.043(4) Uani 0.227(12) 1 d D U P A 2
C45H C 1.302(2) 0.153(4) 0.1440(15) 0.054(4) Uani 0.227(12) 1 d D U P A 2
H45O H 1.3389 0.1020 0.1471 0.064 Uiso 0.227(12) 1 calc R U P A 2
H45P H 1.3193 0.1800 0.1547 0.064 Uiso 0.227(12) 1 calc R U P A 2
C46H C 1.300(2) 0.184(3) 0.0852(16) 0.061(4) Uani 0.227(12) 1 d D U P A 2
H46O H 1.2712 0.1664 0.0756 0.073 Uiso 0.227(12) 1 calc R U P A 2
H46P H 1.2759 0.2371 0.0789 0.073 Uiso 0.227(12) 1 calc R U P A 2
O2H O 1.373(2) 0.162(2) 0.0521(15) 0.071(5) Uani 0.227(12) 1 d D U P A 2
C47H C 1.378(4) 0.223(3) 0.010(3) 0.084(10) Uani 0.227(12) 1 d D U P A 2
H47O H 1.3555 0.2291 -0.0180 0.126 Uiso 0.227(12) 1 calc R U P A 2
H47P H 1.4300 0.2145 -0.0058 0.126 Uiso 0.227(12) 1 calc R U P A 2
H47Q H 1.3525 0.2669 0.0246 0.126 Uiso 0.227(12) 1 calc R U P A 2
O3B O 1.3100(16) 0.0270(14) 0.1496(13) 0.042(4) Uani 0.559(14) 1 d D U P B 1
C48B C 1.3377(11) -0.0384(12) 0.1860(11) 0.049(4) Uani 0.559(14) 1 d D U P B 1
H48D H 1.3247 -0.0749 0.1824 0.059 Uiso 0.559(14) 1 calc R U P B 1
H48E H 1.3153 -0.0305 0.2232 0.059 Uiso 0.559(14) 1 calc R U P B 1
C49B C 1.4201(11) -0.0659(11) 0.1748(11) 0.055(4) Uani 0.559(14) 1 d D U P B 1
H49D H 1.4396 -0.1144 0.1979 0.067 Uiso 0.559(14) 1 calc R U P B 1
H49E H 1.4419 -0.0709 0.1370 0.067 Uiso 0.559(14) 1 calc R U P B 1
O4B O 1.4412(9) -0.0185(9) 0.1846(7) 0.059(3) Uani 0.559(14) 1 d D U P B 1
C50B C 1.4569(18) -0.0425(18) 0.2364(9) 0.071(6) Uani 0.559(14) 1 d D U P B 1
H50D H 1.4836 -0.0169 0.2380 0.106 Uiso 0.559(14) 1 calc R U P B 1
H50E H 1.4871 -0.0947 0.2426 0.106 Uiso 0.559(14) 1 calc R U P B 1
H50F H 1.4107 -0.0322 0.2640 0.106 Uiso 0.559(14) 1 calc R U P B 1
O3E O 1.307(2) 0.0160(17) 0.1549(17) 0.041(4) Uani 0.441(14) 1 d D U P B 2
C48E C 1.3319(17) -0.0564(15) 0.1847(14) 0.050(4) Uani 0.441(14) 1 d D U P B 2
H48O H 1.3441 -0.0906 0.1626 0.060 Uiso 0.441(14) 1 calc R U P B 2
H48P H 1.2932 -0.0627 0.2171 0.060 Uiso 0.441(14) 1 calc R U P B 2
C49E C 1.3997(14) -0.0714(16) 0.2008(12) 0.057(4) Uani 0.441(14) 1 d D U P B 2
H49O H 1.4243 -0.1238 0.2155 0.068 Uiso 0.441(14) 1 calc R U P B 2
H49P H 1.4348 -0.0569 0.1691 0.068 Uiso 0.441(14) 1 calc R U P B 2
O4E O 1.3781(11) -0.0314(12) 0.2400(9) 0.059(4) Uani 0.441(14) 1 d D U P B 2
C50E C 1.4329(18) -0.023(2) 0.2514(17) 0.069(7) Uani 0.441(14) 1 d D U P B 2
H50O H 1.4098 0.0131 0.2734 0.104 Uiso 0.441(14) 1 calc R U P B 2
H50P H 1.4641 -0.0079 0.2178 0.104 Uiso 0.441(14) 1 calc R U P B 2
H50Q H 1.4630 -0.0698 0.2710 0.104 Uiso 0.441(14) 1 calc R U P B 2
O5B O 1.2339(4) -0.0306(5) 0.1246(3) 0.043(2) Uani 1 1 d D U . . .
C51B C 1.2471(7) -0.0181(8) 0.0685(4) 0.059(3) Uani 1 1 d D U . . .
H51D H 1.2013 0.0183 0.0572 0.070 Uiso 1 1 calc R U . . .
H51E H 1.2602 -0.0637 0.0583 0.070 Uiso 1 1 calc R U . . .
C52B C 1.3075(6) 0.0080(7) 0.0388(6) 0.071(3) Uani 1 1 d D U . . .
H52D H 1.3085 0.0246 0.0000 0.086 Uiso 1 1 calc R U . . .
H52E H 1.2993 0.0491 0.0525 0.086 Uiso 1 1 calc R U . . .
O6B O 1.3751(5) -0.0506(6) 0.0470(5) 0.082(3) Uani 1 1 d D U . . .
C53B C 1.4361(9) -0.0300(12) 0.0285(9) 0.107(6) Uani 1 1 d D U . . .
H53D H 1.4810 -0.0730 0.0347 0.161 Uiso 1 1 calc R U . . .
H53E H 1.4267 0.0053 0.0482 0.161 Uiso 1 1 calc R U . . .
H53F H 1.4421 -0.0083 -0.0099 0.161 Uiso 1 1 calc R U . . .
O1C O 0.7218(4) 0.5774(4) -0.1199(3) 0.0369(19) Uani 1 1 d D U . . .
C45C C 0.7804(7) 0.5911(7) -0.1204(5) 0.055(3) Uani 1 1 d D U . . .
H45G H 0.8271 0.5479 -0.1259 0.066 Uiso 1 1 calc R U . . .
H45H H 0.7723 0.6019 -0.0856 0.066 Uiso 1 1 calc R U . . .
C46C C 0.7846(8) 0.6547(7) -0.1651(4) 0.065(3) Uani 1 1 d D U . . .
H46G H 0.7352 0.6948 -0.1640 0.078 Uiso 1 1 calc R U . . .
H46H H 0.8176 0.6721 -0.1612 0.078 Uiso 1 1 calc R U . . .
O2C O 0.8120(6) 0.6319(6) -0.2144(4) 0.076(3) Uani 1 1 d D U . . .
C47C C 0.8154(10) 0.6916(9) -0.2590(6) 0.085(5) Uani 1 1 d D U . . .
H47G H 0.8546 0.6729 -0.2895 0.127 Uiso 1 1 calc R U . . .
H47H H 0.8258 0.7244 -0.2485 0.127 Uiso 1 1 calc R U . . .
H47I H 0.7682 0.7180 -0.2694 0.127 Uiso 1 1 calc R U . . .
O3C O 0.6863(5) 0.5113(5) -0.1680(3) 0.050(2) Uani 1 1 d D U . . .
C48C C 0.7430(6) 0.5183(9) -0.2126(6) 0.082(4) Uani 1 1 d D U . . .
H48G H 0.7402 0.5678 -0.2198 0.099 Uiso 1 1 calc R U . . .
H48H H 0.7332 0.5141 -0.2440 0.099 Uiso 1 1 calc R U . . .
C49C C 0.8210(8) 0.4655(7) -0.2096(8) 0.093(4) Uani 1 1 d D U . . .
H49G H 0.8564 0.4780 -0.2421 0.112 Uiso 1 1 calc R U . . .
H49H H 0.8324 0.4661 -0.1777 0.112 Uiso 1 1 calc R U . . .
O4C O 0.8246(6) 0.3963(6) -0.2059(5) 0.086(3) Uani 1 1 d D U . . .
C50C C 0.8936(9) 0.3397(10) -0.1958(8) 0.102(6) Uani 1 1 d D U . . .
H50G H 0.9088 0.3013 -0.2146 0.153 Uiso 1 1 calc R U . . .
H50H H 0.8880 0.3196 -0.1571 0.153 Uiso 1 1 calc R U . . .
H50I H 0.9309 0.3595 -0.2088 0.153 Uiso 1 1 calc R U . . .
O5C O 0.6473(10) 0.3905(8) -0.1059(6) 0.044(3) Uani 0.593(14) 1 d D U P C 1
C51C C 0.6705(12) 0.3794(11) -0.1587(6) 0.048(3) Uani 0.593(14) 1 d D U P C 1
H51G H 0.7246 0.3622 -0.1708 0.058 Uiso 0.593(14) 1 calc R U P C 1
H51H H 0.6483 0.4256 -0.1832 0.058 Uiso 0.593(14) 1 calc R U P C 1
C52C C 0.6469(13) 0.3239(9) -0.1595(10) 0.061(4) Uani 0.593(14) 1 d D U P C 1
H52G H 0.5928 0.3418 -0.1465 0.074 Uiso 0.593(14) 1 calc R U P C 1
H52H H 0.6592 0.3197 -0.1972 0.074 Uiso 0.593(14) 1 calc R U P C 1
O6C O 0.6791(11) 0.2537(9) -0.1284(8) 0.066(4) Uani 0.593(14) 1 d D U P C 1
C53C C 0.7517(13) 0.2168(18) -0.1586(14) 0.070(6) Uani 0.593(14) 1 d D U P C 1
H53G H 0.7618 0.1657 -0.1528 0.105 Uiso 0.593(14) 1 calc R U P C 1
H53H H 0.7879 0.2207 -0.1468 0.105 Uiso 0.593(14) 1 calc R U P C 1
H53I H 0.7551 0.2390 -0.1969 0.105 Uiso 0.593(14) 1 calc R U P C 1
O5F O 0.6952(13) 0.3725(12) -0.1249(10) 0.043(3) Uani 0.407(14) 1 d . U P C 2
C51F C 0.618(2) 0.387(2) -0.1205(16) 0.050(4) Uani 0.407(14) 1 d . U P C 2
H51R H 0.5923 0.4372 -0.1383 0.060 Uiso 0.407(14) 1 calc R U P C 2
H51S H 0.5920 0.3796 -0.0822 0.060 Uiso 0.407(14) 1 calc R U P C 2
C52F C 0.620(2) 0.333(2) -0.1480(18) 0.060(4) Uani 0.407(14) 1 d . U P C 2
H52R H 0.5693 0.3445 -0.1476 0.072 Uiso 0.407(14) 1 calc R U P C 2
H52S H 0.6472 0.3411 -0.1860 0.072 Uiso 0.407(14) 1 calc R U P C 2
O6F O 0.6517(12) 0.2627(11) -0.1259(13) 0.066(4) Uani 0.407(14) 1 d D U P C 2
C53F C 0.729(3) 0.226(3) -0.145(2) 0.067(7) Uani 0.407(14) 1 d . U P C 2
H53R H 0.7386 0.2062 -0.1756 0.101 Uiso 0.407(14) 1 calc R U P C 2
H53S H 0.7489 0.1856 -0.1160 0.101 Uiso 0.407(14) 1 calc R U P C 2
H53T H 0.7526 0.2593 -0.1554 0.101 Uiso 0.407(14) 1 calc R U P C 2
O1D O 0.2577(6) 0.5499(6) 0.3521(5) 0.078(3) Uani 1 1 d D U . . .
C45D C 0.2295(11) 0.5863(9) 0.3061(6) 0.098(4) Uani 1 1 d D U . . .
H45K H 0.1943 0.5683 0.3063 0.118 Uiso 1 1 calc R U . . .
H45L H 0.2699 0.5771 0.2735 0.118 Uiso 1 1 calc R U . . .
C46D C 0.1910(10) 0.6666(9) 0.3052(8) 0.122(5) Uani 1 1 d D U . . .
H46K H 0.2217 0.6812 0.3150 0.146 Uiso 1 1 calc R U . . .
H46L H 0.1860 0.6933 0.2682 0.146 Uiso 1 1 calc R U . . .
O2D O 0.1206(9) 0.6867(10) 0.3404(8) 0.157(5) Uani 1 1 d D U . . .
C47D C 0.1221(18) 0.686(2) 0.3929(9) 0.201(10) Uani 1 1 d D U . . .
H47K H 0.0762 0.6847 0.4184 0.301 Uiso 1 1 calc R U . . .
H47L H 0.1271 0.7291 0.3920 0.301 Uiso 1 1 calc R U . . .
H47M H 0.1638 0.6424 0.4042 0.301 Uiso 1 1 calc R U . . .
O3D O 0.1807(7) 0.4628(8) 0.3988(6) 0.111(4) Uani 1 1 d D U . . .
C48D C 0.1566(12) 0.4547(16) 0.4550(7) 0.139(5) Uani 1 1 d D U . . .
H48K H 0.1549 0.4063 0.4678 0.167 Uiso 1 1 calc R U . . .
H48L H 0.1046 0.4900 0.4610 0.167 Uiso 1 1 calc R U . . .
C49D C 0.1856(10) 0.4593(16) 0.4957(9) 0.147(6) Uani 1 1 d D U . . .
H49K H 0.1567 0.5086 0.5032 0.177 Uiso 1 1 calc R U . . .
H49L H 0.1752 0.4251 0.5293 0.177 Uiso 1 1 calc R U . . .
O4D O 0.2610(10) 0.4452(11) 0.4838(8) 0.152(5) Uani 1 1 d D U . . .
C50D C 0.2900(14) 0.4019(15) 0.5301(10) 0.158(8) Uani 1 1 d D U . . .
H50K H 0.3310 0.3567 0.5215 0.238 Uiso 1 1 calc R U . . .
H50L H 0.2513 0.3907 0.5594 0.238 Uiso 1 1 calc R U . . .
H50M H 0.3074 0.4286 0.5412 0.238 Uiso 1 1 calc R U . . .
O5D O 0.2483(8) 0.3207(9) 0.3938(7) 0.124(4) Uani 1 1 d D U . . .
C51D C 0.2495(12) 0.2604(12) 0.4351(10) 0.146(5) Uani 1 1 d D U . . .
H51K H 0.2574 0.2652 0.4671 0.175 Uiso 1 1 calc R U . . .
H51L H 0.2897 0.2157 0.4236 0.175 Uiso 1 1 calc R U . . .
C52D C 0.1757(13) 0.2574(16) 0.4479(9) 0.151(6) Uani 1 1 d D U . . .
H52K H 0.1756 0.2126 0.4747 0.181 Uiso 1 1 calc R U . . .
H52L H 0.1366 0.2993 0.4635 0.181 Uiso 1 1 calc R U . . .
O6D O 0.1614(11) 0.2584(11) 0.4006(8) 0.168(6) Uani 1 1 d D U . . .
C53D C 0.0989(14) 0.2416(17) 0.4132(13) 0.174(9) Uani 1 1 d D U . . .
H53K H 0.1023 0.2223 0.3841 0.261 Uiso 1 1 calc R U . . .
H53L H 0.0536 0.2856 0.4171 0.261 Uiso 1 1 calc R U . . .
H53M H 0.0982 0.2053 0.4468 0.261 Uiso 1 1 calc R U . . .
Pd01 Pd 0.72626(5) -0.04417(5) 0.20262(4) 0.0352(3) Uani 1 1 d . U . . .
Pd02 Pd 0.74178(6) 0.58365(5) 0.25707(4) 0.0410(4) Uani 1 1 d . U . . .
S1G S 0.8342(4) 0.3281(4) 0.1193(3) 0.095(2) Uani 0.676(6) 1 d D U P D 1
S2G S 0.8912(6) 0.3480(5) 0.1573(3) 0.122(3) Uani 0.676(6) 1 d D U P D 1
S3G S 0.8549(5) 0.3066(5) 0.2383(4) 0.125(3) Uani 0.676(6) 1 d D U P D 1
S4G S 0.7524(5) 0.3946(6) 0.2513(5) 0.132(3) Uani 0.676(6) 1 d D U P D 1
S5G S 0.6853(7) 0.3787(8) 0.2198(4) 0.155(4) Uani 0.676(6) 1 d D U P D 1
S6G S 0.7323(5) 0.4151(5) 0.1393(4) 0.114(3) Uani 0.676(6) 1 d D U P D 1
S13G S 0.6277(13) 0.3530(15) 0.2876(10) 0.156(6) Uani 0.324(6) 1 d D U P D 2
S14G S 0.7079(14) 0.303(2) 0.3310(14) 0.254(19) Uani 0.324(6) 1 d D U P D 2
S15G S 0.8041(14) 0.3139(14) 0.2824(9) 0.146(5) Uani 0.324(6) 1 d D U P D 2
S16G S 0.8155(14) 0.3812(13) 0.2071(8) 0.138(4) Uani 0.324(6) 1 d D U P D 2
S17G S 0.7677(12) 0.3835(13) 0.1522(8) 0.114(4) Uani 0.324(6) 1 d D U P D 2
S18G S 0.7099(16) 0.3831(19) 0.2317(9) 0.159(5) Uani 0.324(6) 1 d D U P D 2
S7G S 0.7859(6) 0.1752(6) 0.1924(4) 0.198(4) Uani 1 1 d D U . . .
S8G S 0.7453(4) 0.2184(4) 0.1266(3) 0.141(3) Uani 1 1 d D U . . .
S9G S 0.6466(4) 0.2931(4) 0.1558(4) 0.158(3) Uani 1 1 d D U . . .
S10G S 0.5884(5) 0.2333(5) 0.2034(3) 0.167(3) Uani 1 1 d D U . . .
S11G S 0.6210(6) 0.2004(6) 0.2723(4) 0.212(5) Uani 1 1 d D U . . .
S12G S 0.7188(6) 0.1251(5) 0.2420(5) 0.207(4) Uani 1 1 d D U . . .
N1Z N 0.5077(7) 0.2122(10) 0.6740(4) 0.111(4) Uani 1 1 d D U . . .
O1W O 0.6107(6) 0.0901(6) 0.5897(5) 0.074(3) Uani 1 1 d . U . . .
O1Z O 0.5171(6) 0.2214(7) 0.6247(4) 0.093(4) Uani 1 1 d D U . . .
O2Z O 0.5611(8) 0.1897(10) 0.6935(6) 0.141(5) Uani 1 1 d D U . . .
O2W O 0.7524(7) 0.7112(6) 0.2723(5) 0.089(4) Uani 1 1 d . U . . .
O3Z O 0.4461(7) 0.2172(9) 0.7042(5) 0.131(5) Uani 1 1 d D U . . .
N3Z N 0.6515(12) 0.8381(16) 0.0854(10) 0.267(10) Uani 1 1 d D U . . .
O3W O 0.9139(13) 0.6487(13) 0.2464(10) 0.189(9) Uani 1 1 d . U . . .
N2Z N 0.0313(6) 0.2462(9) 0.8809(6) 0.099(4) Uani 1 1 d D U . . .
O4Z O 0.0365(7) 0.2179(7) 0.8462(5) 0.098(4) Uani 1 1 d D U . . .
N4Z N 0.7971(16) -0.2890(15) 0.3820(13) 0.248(9) Uani 1 1 d D U . . .
O4W O 0.4081(15) 0.2484(14) 0.5751(11) 0.210(10) Uani 1 1 d . U . . .
O5Z O 0.0867(7) 0.2438(8) 0.8881(7) 0.129(5) Uani 1 1 d D U . . .
O5W O 0.7589(11) -0.1862(8) 0.1781(7) 0.138(6) Uani 1 1 d . U . . .
O6Z O -0.0292(7) 0.2696(9) 0.9131(6) 0.134(5) Uani 1 1 d D U . . .
O7Z O 0.5903(13) 0.8746(18) 0.1117(12) 0.271(11) Uani 1 1 d D U . . .
O8Z O 0.7080(13) 0.8355(19) 0.0918(13) 0.285(12) Uani 1 1 d D U . . .
O8W O 0.5839(7) 0.1853(7) -0.1189(7) 0.111(5) Uani 1 1 d D U . . .
O9Z O 0.6542(16) 0.8285(18) 0.0420(11) 0.278(12) Uani 1 1 d D U . . .
O9W O 0.0809(15) 0.4721(17) 0.3506(12) 0.232(11) Uani 1 1 d . U . . .
O10W O 0.0003(14) 0.5617(15) 0.5567(11) 0.209(10) Uani 1 1 d . U . . .
O10Z O 0.8098(15) -0.2806(14) 0.4199(10) 0.226(9) Uani 1 1 d D U . . .
O11Z O 0.7420(11) -0.2439(12) 0.3642(9) 0.195(8) Uani 1 1 d D U . . .
O11W O 1.1976(12) 0.2009(13) 0.0283(9) 0.186(9) Uani 1 1 d . U . . .
O12Z O 0.8403(14) -0.3432(13) 0.3620(12) 0.263(11) Uani 1 1 d D U . . .
O12W O 0.0844(17) 0.2036(19) 0.5322(14) 0.269(14) Uani 1 1 d . U . . .
 
loop_
 _atom_site_aniso_label
 _atom_site_aniso_U_11
 _atom_site_aniso_U_22
 _atom_site_aniso_U_33
 _atom_site_aniso_U_23
 _atom_site_aniso_U_13
 _atom_site_aniso_U_12
N1A 0.057(4) 0.031(4) 0.040(4) -0.014(3) -0.026(3) 0.000(3)
C1A 0.060(5) 0.036(5) 0.046(5) -0.016(4) -0.025(4) -0.001(4)
C2A 0.058(5) 0.039(5) 0.045(5) -0.022(4) -0.021(4) -0.001(4)
C3A 0.054(5) 0.039(5) 0.037(5) -0.017(4) -0.020(4) -0.002(4)
C4A 0.050(4) 0.036(4) 0.036(4) -0.014(4) -0.019(4) -0.003(4)
C5A 0.053(5) 0.034(5) 0.039(5) -0.016(4) -0.020(4) 0.002(4)
C6A 0.046(5) 0.044(5) 0.035(5) -0.010(4) -0.015(4) -0.001(4)
C7A 0.044(5) 0.047(5) 0.038(5) -0.011(4) -0.014(4) 0.001(4)
C8A 0.042(5) 0.046(5) 0.033(5) -0.010(4) -0.011(4) -0.001(4)
C9A 0.043(5) 0.038(5) 0.028(5) -0.012(4) -0.008(4) -0.001(4)
C10A 0.043(4) 0.039(4) 0.024(4) -0.014(4) -0.011(4) -0.001(4)
C11A 0.040(4) 0.034(4) 0.020(4) -0.011(4) -0.009(4) 0.001(3)
C12A 0.044(4) 0.035(4) 0.021(4) -0.012(4) -0.015(4) 0.003(4)
C13A 0.043(5) 0.038(5) 0.023(4) -0.014(4) -0.011(4) -0.002(4)
C14A 0.049(5) 0.046(5) 0.027(5) -0.013(4) -0.014(4) -0.002(4)
C15A 0.052(5) 0.042(5) 0.030(5) -0.009(4) -0.017(4) -0.010(4)
C16A 0.055(5) 0.037(5) 0.032(5) -0.013(4) -0.014(4) -0.006(4)
C17A 0.045(4) 0.034(4) 0.024(4) -0.014(4) -0.014(4) -0.001(4)
C18A 0.048(4) 0.035(4) 0.028(4) -0.013(4) -0.018(4) 0.003(4)
C19A 0.045(4) 0.036(4) 0.026(4) -0.012(4) -0.015(4) 0.000(4)
N2A 0.047(4) 0.033(4) 0.037(4) -0.012(4) -0.005(4) -0.023(3)
C20A 0.050(5) 0.032(5) 0.039(5) -0.006(4) -0.007(4) -0.021(4)
C21A 0.053(5) 0.033(5) 0.039(5) -0.005(4) -0.012(4) -0.018(4)
C22A 0.055(5) 0.039(5) 0.043(5) -0.006(4) -0.015(4) -0.019(4)
C23A 0.043(4) 0.034(4) 0.035(4) -0.006(4) -0.011(4) -0.018(3)
C24A 0.047(5) 0.034(5) 0.039(5) -0.007(4) -0.009(4) -0.018(4)
C25A 0.037(5) 0.032(5) 0.029(5) -0.009(4) 0.000(4) -0.013(4)
C26A 0.041(5) 0.033(5) 0.032(5) -0.011(4) -0.004(4) -0.015(4)
C27A 0.041(5) 0.032(5) 0.038(5) -0.009(4) -0.007(4) -0.015(4)
C28A 0.037(4) 0.030(4) 0.033(5) -0.009(4) -0.008(4) -0.011(4)
C29A 0.035(4) 0.030(4) 0.031(4) -0.006(4) -0.010(4) -0.009(3)
C30A 0.030(4) 0.030(4) 0.031(4) -0.004(4) -0.009(3) -0.009(3)
C31A 0.032(4) 0.034(4) 0.032(4) 0.000(4) -0.009(4) -0.012(3)
C32A 0.039(5) 0.042(5) 0.035(5) -0.002(4) -0.008(4) -0.016(4)
C33A 0.047(5) 0.051(5) 0.042(5) -0.001(4) 0.000(4) -0.021(4)
C34A 0.045(5) 0.050(5) 0.048(5) -0.004(4) 0.000(4) -0.025(4)
C35A 0.047(5) 0.044(5) 0.043(5) -0.005(4) -0.011(4) -0.021(4)
C36A 0.034(4) 0.032(4) 0.034(4) -0.004(4) -0.006(4) -0.015(3)
C37A 0.038(4) 0.033(4) 0.033(4) -0.006(4) -0.009(4) -0.014(3)
C38A 0.037(4) 0.031(4) 0.032(4) -0.008(4) -0.008(4) -0.012(3)
C39A 0.035(4) 0.034(4) 0.023(4) -0.009(4) -0.008(3) -0.003(3)
C40A 0.040(4) 0.036(4) 0.026(4) -0.011(4) -0.013(4) -0.002(3)
C41A 0.034(4) 0.038(4) 0.023(4) -0.008(4) -0.011(3) -0.003(3)
C42A 0.032(4) 0.031(4) 0.025(4) -0.006(4) -0.011(3) -0.003(3)
C43A 0.031(4) 0.032(4) 0.026(4) -0.006(4) -0.006(3) -0.008(3)
C44A 0.031(4) 0.036(5) 0.025(4) -0.004(4) -0.006(4) -0.005(4)
N1B 0.057(5) 0.036(4) 0.063(5) -0.019(4) -0.034(4) -0.008(4)
C1B 0.070(5) 0.053(5) 0.072(5) -0.018(5) -0.040(5) -0.009(4)
C2B 0.075(5) 0.059(5) 0.078(6) -0.019(5) -0.039(5) -0.012(4)
C3B 0.067(5) 0.049(5) 0.072(6) -0.016(5) -0.031(5) -0.011(4)
C4B 0.052(4) 0.037(4) 0.059(5) -0.015(4) -0.028(4) -0.011(4)
C5B 0.049(5) 0.034(5) 0.055(5) -0.016(4) -0.024(4) -0.008(4)
C6B 0.039(5) 0.042(5) 0.037(5) -0.017(4) -0.013(4) -0.005(4)
C7B 0.046(5) 0.044(5) 0.038(5) -0.012(4) -0.009(4) -0.010(4)
C8B 0.041(5) 0.040(5) 0.031(5) -0.006(4) -0.009(4) -0.016(4)
C9B 0.035(4) 0.030(4) 0.024(4) -0.007(4) -0.010(4) -0.012(4)
C10B 0.027(4) 0.027(4) 0.028(4) -0.003(3) -0.012(3) -0.008(3)
C11B 0.028(4) 0.028(4) 0.029(4) -0.002(3) -0.011(3) -0.015(3)
C12B 0.032(4) 0.033(4) 0.037(4) 0.000(4) -0.017(3) -0.016(3)
C13B 0.036(4) 0.048(5) 0.045(5) 0.007(4) -0.016(4) -0.026(4)
C14B 0.043(5) 0.061(5) 0.052(5) 0.010(4) -0.022(4) -0.029(4)
C15B 0.041(5) 0.056(5) 0.066(5) 0.011(5) -0.028(4) -0.025(4)
C16B 0.039(5) 0.042(5) 0.061(5) 0.009(4) -0.023(4) -0.022(4)
C17B 0.038(4) 0.029(4) 0.051(4) 0.000(4) -0.021(4) -0.018(3)
C18B 0.040(4) 0.033(4) 0.049(4) -0.009(4) -0.019(4) -0.009(3)
C19B 0.031(4) 0.032(4) 0.033(4) -0.010(4) -0.014(3) -0.006(3)
N2B 0.041(4) 0.024(4) 0.034(4) -0.009(3) -0.013(3) -0.012(3)
C20B 0.037(4) 0.027(4) 0.033(5) -0.008(4) -0.012(4) -0.006(4)
C21B 0.042(5) 0.029(5) 0.033(5) -0.010(4) -0.017(4) -0.004(4)
C22B 0.038(5) 0.026(4) 0.031(5) -0.007(4) -0.012(4) -0.005(4)
C23B 0.039(4) 0.023(4) 0.029(4) -0.008(3) -0.011(3) -0.008(3)
C24B 0.040(5) 0.024(4) 0.031(5) -0.008(4) -0.011(4) -0.010(4)
C25B 0.047(5) 0.030(4) 0.033(5) -0.013(4) -0.015(4) -0.013(4)
C26B 0.057(5) 0.038(5) 0.041(5) -0.008(4) -0.020(4) -0.015(4)
C27B 0.059(5) 0.040(5) 0.042(5) -0.008(4) -0.021(4) -0.018(4)
C28B 0.047(5) 0.040(5) 0.038(5) -0.008(4) -0.013(4) -0.019(4)
C29B 0.036(4) 0.028(4) 0.029(4) -0.011(3) -0.010(3) -0.010(3)
C30B 0.036(4) 0.031(4) 0.021(4) -0.009(3) -0.006(3) -0.010(3)
C31B 0.033(4) 0.033(4) 0.025(4) -0.012(3) -0.003(3) -0.008(3)
C32B 0.038(5) 0.033(5) 0.031(5) -0.005(4) -0.005(4) -0.012(4)
C33B 0.035(5) 0.037(5) 0.036(5) -0.001(4) -0.007(4) -0.008(4)
C34B 0.040(5) 0.035(5) 0.036(5) -0.004(4) -0.007(4) -0.011(4)
C35B 0.032(4) 0.031(4) 0.033(5) -0.009(4) -0.005(4) -0.009(4)
C36B 0.032(4) 0.026(4) 0.027(4) -0.011(3) -0.001(3) -0.010(3)
C37B 0.034(4) 0.023(4) 0.030(4) -0.009(3) -0.004(3) -0.010(3)
C38B 0.039(4) 0.027(4) 0.028(4) -0.014(3) -0.008(3) -0.008(3)
C39B 0.031(4) 0.030(4) 0.027(4) -0.007(3) -0.004(3) -0.012(3)
C40B 0.038(4) 0.039(4) 0.031(4) -0.008(3) -0.009(3) -0.014(3)
C41B 0.034(4) 0.038(4) 0.033(4) -0.008(3) -0.008(3) -0.011(3)
C42B 0.035(4) 0.034(4) 0.031(4) -0.010(4) -0.006(4) -0.011(3)
C43B 0.031(4) 0.029(4) 0.022(4) -0.008(3) -0.003(3) -0.011(3)
C44B 0.030(4) 0.034(4) 0.030(4) -0.005(4) -0.007(4) -0.011(4)
N1C 0.052(4) 0.045(4) 0.047(5) -0.027(4) -0.013(4) -0.019(4)
C1C 0.069(5) 0.069(5) 0.064(5) -0.035(5) -0.009(5) -0.036(4)
C2C 0.087(6) 0.085(6) 0.078(6) -0.036(5) -0.005(5) -0.049(5)
C3C 0.081(5) 0.079(5) 0.067(6) -0.029(5) -0.001(5) -0.050(4)
C4C 0.054(4) 0.053(4) 0.050(5) -0.021(4) -0.007(4) -0.034(4)
C5C 0.043(5) 0.044(5) 0.042(5) -0.013(4) -0.014(4) -0.017(4)
C6C 0.051(5) 0.045(5) 0.030(5) -0.006(4) -0.011(4) -0.027(4)
C7C 0.051(5) 0.039(5) 0.041(5) 0.001(4) -0.016(4) -0.021(4)
C8C 0.052(5) 0.035(5) 0.036(5) -0.001(4) -0.018(4) -0.020(4)
C9C 0.046(5) 0.034(5) 0.031(5) -0.003(4) -0.013(4) -0.020(4)
C10C 0.045(4) 0.033(4) 0.025(4) -0.006(3) -0.010(3) -0.022(3)
C11C 0.046(4) 0.035(4) 0.028(4) -0.008(4) -0.009(4) -0.023(3)
C12C 0.049(4) 0.048(4) 0.038(4) -0.014(4) -0.007(4) -0.028(4)
C13C 0.049(5) 0.057(5) 0.051(5) -0.017(4) -0.007(4) -0.029(4)
C14C 0.056(5) 0.066(5) 0.061(5) -0.020(5) -0.006(5) -0.022(4)
C15C 0.051(5) 0.063(5) 0.056(5) -0.023(5) -0.007(4) -0.022(4)
C16C 0.050(5) 0.056(5) 0.051(5) -0.023(4) -0.002(4) -0.022(4)
C17C 0.053(4) 0.049(4) 0.045(4) -0.018(4) -0.004(4) -0.028(4)
C18C 0.049(4) 0.045(4) 0.039(4) -0.012(4) -0.007(4) -0.030(4)
C19C 0.046(4) 0.039(4) 0.030(4) -0.005(4) -0.007(4) -0.026(3)
N2C 0.043(4) 0.033(4) 0.043(4) -0.003(4) -0.009(4) -0.024(3)
C20C 0.053(5) 0.042(5) 0.059(5) -0.005(4) -0.020(4) -0.026(4)
C21C 0.057(5) 0.047(5) 0.065(5) -0.004(4) -0.022(4) -0.030(4)
C22C 0.054(5) 0.042(5) 0.061(5) -0.004(4) -0.023(4) -0.025(4)
C23C 0.038(4) 0.031(4) 0.046(4) -0.008(4) -0.014(4) -0.017(3)
C24C 0.034(4) 0.028(4) 0.041(5) -0.006(4) -0.007(4) -0.016(4)
C25C 0.036(4) 0.035(5) 0.038(5) 0.000(4) -0.009(4) -0.015(4)
C26C 0.036(5) 0.042(5) 0.043(5) -0.006(4) -0.010(4) -0.013(4)
C27C 0.039(5) 0.035(5) 0.040(5) -0.010(4) -0.013(4) -0.008(4)
C28C 0.040(4) 0.032(4) 0.035(5) -0.010(4) -0.011(4) -0.010(4)
C29C 0.031(4) 0.025(4) 0.029(4) -0.005(3) -0.010(3) -0.007(3)
C30C 0.030(4) 0.028(4) 0.026(4) -0.007(3) -0.013(3) -0.010(3)
C31C 0.032(4) 0.031(4) 0.028(4) -0.003(4) -0.013(3) -0.013(3)
C32C 0.036(4) 0.037(5) 0.031(5) -0.004(4) -0.012(4) -0.015(4)
C33C 0.038(5) 0.040(5) 0.033(5) -0.010(4) -0.011(4) -0.010(4)
C34C 0.038(5) 0.037(5) 0.036(5) -0.008(4) -0.013(4) -0.008(4)
C35C 0.038(4) 0.033(5) 0.032(5) -0.005(4) -0.018(4) -0.008(4)
C36C 0.037(4) 0.029(4) 0.030(4) -0.008(4) -0.016(3) -0.009(3)
C37C 0.034(4) 0.029(4) 0.035(4) -0.006(4) -0.017(3) -0.014(3)
C38C 0.031(4) 0.029(4) 0.031(4) -0.004(4) -0.013(3) -0.009(3)
C39C 0.040(4) 0.035(4) 0.027(4) -0.008(4) -0.010(3) -0.020(3)
C40C 0.041(4) 0.037(4) 0.036(4) -0.006(4) -0.010(4) -0.023(3)
C41C 0.046(4) 0.041(4) 0.034(4) -0.007(4) -0.017(4) -0.018(4)
C42C 0.049(4) 0.040(4) 0.040(4) -0.009(3) -0.019(3) -0.022(3)
C43C 0.036(4) 0.028(4) 0.030(4) -0.004(3) -0.011(3) -0.016(3)
C44C 0.038(4) 0.030(4) 0.028(4) -0.006(4) -0.006(4) -0.016(4)
N1D 0.048(4) 0.032(4) 0.034(4) -0.012(3) -0.022(3) -0.002(3)
C1D 0.053(5) 0.037(5) 0.040(5) -0.013(4) -0.020(4) -0.002(4)
C2D 0.053(5) 0.041(5) 0.041(5) -0.008(4) -0.022(4) 0.000(4)
C3D 0.048(5) 0.041(5) 0.037(5) -0.015(4) -0.023(4) -0.001(4)
C4D 0.048(4) 0.039(4) 0.035(4) -0.016(4) -0.016(4) -0.004(4)
C5D 0.052(5) 0.036(5) 0.033(5) -0.012(4) -0.023(4) 0.000(4)
C6D 0.058(5) 0.055(5) 0.040(5) -0.018(4) -0.003(4) -0.022(4)
C7D 0.070(5) 0.062(5) 0.050(5) -0.018(4) -0.001(5) -0.031(4)
C8D 0.066(5) 0.062(5) 0.049(5) -0.016(4) -0.006(4) -0.031(4)
C9D 0.050(5) 0.057(5) 0.042(5) -0.010(4) -0.008(4) -0.020(4)
C10D 0.043(4) 0.049(4) 0.031(4) -0.014(4) -0.012(4) -0.007(4)
C11D 0.039(4) 0.046(4) 0.032(4) -0.008(4) -0.013(4) -0.002(4)
C12D 0.043(4) 0.052(5) 0.032(4) -0.012(4) -0.018(4) 0.002(4)
C13D 0.046(5) 0.055(5) 0.038(5) -0.010(4) -0.016(4) 0.004(4)
C14D 0.052(5) 0.057(5) 0.039(5) -0.016(4) -0.019(4) 0.007(4)
C15D 0.056(5) 0.051(5) 0.045(5) -0.019(4) -0.021(4) -0.001(4)
C16D 0.050(5) 0.050(5) 0.043(5) -0.020(4) -0.017(4) 0.001(4)
C17D 0.045(4) 0.050(5) 0.035(4) -0.016(4) -0.019(4) -0.001(4)
C18D 0.046(4) 0.048(4) 0.034(4) -0.015(4) -0.016(4) -0.004(4)
C19D 0.047(4) 0.051(5) 0.031(4) -0.015(4) -0.011(4) -0.011(4)
N2D 0.045(4) 0.047(5) 0.046(5) -0.008(4) -0.011(4) -0.026(4)
C20D 0.057(5) 0.054(5) 0.055(5) -0.007(4) -0.007(4) -0.029(4)
C21D 0.065(5) 0.062(5) 0.062(5) -0.007(5) -0.007(5) -0.032(4)
C22D 0.059(5) 0.062(5) 0.051(5) -0.008(4) -0.010(4) -0.028(4)
C23D 0.048(4) 0.055(5) 0.046(5) -0.007(4) -0.012(4) -0.027(4)
C24D 0.048(5) 0.053(5) 0.046(5) -0.011(4) -0.014(4) -0.027(4)
C25D 0.047(5) 0.057(5) 0.045(5) -0.009(4) -0.009(4) -0.019(4)
C26D 0.053(5) 0.061(5) 0.046(5) -0.006(5) -0.015(4) -0.022(4)
C27D 0.054(5) 0.065(5) 0.046(5) -0.011(4) -0.013(4) -0.026(4)
C28D 0.053(5) 0.061(5) 0.046(5) -0.011(4) -0.012(4) -0.024(4)
C29D 0.042(4) 0.057(5) 0.040(4) -0.011(4) -0.006(4) -0.020(4)
C30D 0.040(4) 0.058(5) 0.040(4) -0.010(4) -0.006(4) -0.019(4)
C31D 0.039(4) 0.057(5) 0.040(4) -0.009(4) -0.008(4) -0.021(4)
C32D 0.043(5) 0.060(5) 0.045(5) -0.008(4) -0.008(4) -0.020(4)
C33D 0.042(5) 0.065(5) 0.050(5) -0.006(5) -0.011(4) -0.022(4)
C34D 0.043(5) 0.061(5) 0.048(5) -0.011(4) -0.013(4) -0.031(4)
C35D 0.042(5) 0.059(5) 0.052(5) -0.011(4) -0.004(4) -0.029(4)
C36D 0.041(4) 0.056(5) 0.045(5) -0.008(4) -0.009(4) -0.027(4)
C37D 0.041(4) 0.053(4) 0.039(4) -0.010(4) -0.003(4) -0.025(4)
C38D 0.039(4) 0.054(4) 0.037(4) -0.010(4) -0.007(4) -0.020(4)
C39D 0.044(4) 0.052(5) 0.034(4) -0.008(4) -0.014(4) -0.006(4)
C40D 0.057(5) 0.067(5) 0.060(5) -0.010(4) -0.016(4) -0.015(4)
C41D 0.065(5) 0.087(5) 0.079(5) -0.021(5) -0.012(4) -0.027(4)
C42D 0.071(5) 0.086(5) 0.080(5) -0.022(5) -0.005(4) -0.035(4)
C43D 0.049(4) 0.064(5) 0.048(5) -0.015(4) -0.010(4) -0.016(4)
C44D 0.042(5) 0.054(5) 0.039(5) -0.012(4) -0.011(4) -0.011(4)
O1A 0.055(4) 0.038(4) 0.027(4) -0.015(3) -0.017(3) 0.008(3)
C45A 0.070(5) 0.060(5) 0.045(5) -0.015(4) -0.026(4) 0.003(4)
C46A 0.087(6) 0.073(6) 0.058(5) -0.017(5) -0.028(5) -0.005(5)
O2A 0.090(6) 0.085(6) 0.059(5) -0.015(5) -0.030(4) -0.009(4)
C47A 0.093(10) 0.107(11) 0.073(10) 0.001(9) -0.011(8) -0.035(9)
O3A 0.038(4) 0.036(4) 0.021(4) -0.002(3) -0.010(3) -0.001(3)
C48A 0.046(5) 0.049(5) 0.034(5) -0.004(4) -0.014(4) -0.008(4)
C49A 0.051(5) 0.061(5) 0.043(5) 0.001(4) -0.016(4) -0.014(4)
O4A 0.051(4) 0.064(5) 0.046(5) 0.002(4) -0.012(4) -0.020(4)
C50A 0.073(9) 0.073(9) 0.071(9) 0.012(7) -0.018(7) -0.038(7)
O5A 0.038(4) 0.029(4) 0.032(4) -0.007(3) -0.006(3) -0.008(3)
C51A 0.038(4) 0.034(5) 0.035(5) -0.012(4) -0.010(4) -0.006(4)
C52A 0.043(5) 0.042(5) 0.038(5) -0.012(4) -0.009(4) -0.008(4)
O6A 0.057(4) 0.058(5) 0.044(4) -0.022(4) -0.008(4) -0.008(4)
C53A 0.058(8) 0.079(9) 0.046(8) -0.021(7) -0.005(6) -0.006(7)
O1B 0.035(4) 0.042(4) 0.031(4) -0.009(4) -0.008(4) -0.020(3)
C45B 0.042(4) 0.053(5) 0.040(5) -0.011(4) -0.016(4) -0.025(4)
C46B 0.057(4) 0.070(5) 0.056(5) -0.005(4) -0.014(4) -0.030(4)
O2B 0.070(5) 0.076(5) 0.066(5) -0.001(4) -0.015(4) -0.027(4)
C47B 0.088(9) 0.087(9) 0.070(9) 0.001(8) -0.005(8) -0.032(8)
O1H 0.043(5) 0.047(5) 0.041(5) -0.008(5) -0.010(4) -0.019(4)
C45H 0.052(4) 0.059(5) 0.051(5) -0.007(4) -0.013(4) -0.025(4)
C46H 0.059(5) 0.067(5) 0.059(6) -0.008(5) -0.015(5) -0.029(4)
O2H 0.068(6) 0.073(6) 0.064(6) -0.007(5) -0.014(5) -0.029(5)
C47H 0.084(12) 0.084(12) 0.070(12) -0.011(11) -0.016(11) -0.028(10)
O3B 0.039(4) 0.041(5) 0.043(5) -0.008(4) -0.012(4) -0.012(4)
C48B 0.049(5) 0.048(5) 0.049(5) -0.011(4) -0.014(4) -0.015(4)
C49B 0.055(5) 0.050(5) 0.054(5) -0.012(4) -0.014(4) -0.015(4)
O4B 0.062(5) 0.054(5) 0.058(5) -0.018(4) -0.018(4) -0.016(4)
C50B 0.074(9) 0.069(10) 0.073(10) -0.023(8) -0.022(8) -0.023(8)
O3E 0.039(4) 0.042(5) 0.043(5) -0.009(4) -0.013(4) -0.014(4)
C48E 0.049(5) 0.046(5) 0.049(5) -0.010(4) -0.013(4) -0.015(4)
C49E 0.055(5) 0.052(5) 0.054(5) -0.011(4) -0.014(4) -0.015(4)
O4E 0.063(5) 0.054(5) 0.060(5) -0.016(4) -0.019(4) -0.019(4)
C50E 0.069(10) 0.060(10) 0.071(10) -0.021(9) -0.020(9) -0.013(8)
O5B 0.045(4) 0.042(4) 0.040(4) -0.019(3) -0.002(3) -0.016(3)
C51B 0.063(5) 0.060(5) 0.053(5) -0.021(4) -0.009(4) -0.021(4)
C52B 0.073(5) 0.077(6) 0.063(5) -0.021(5) -0.011(5) -0.029(4)
O6B 0.072(5) 0.095(6) 0.077(5) -0.024(5) -0.008(4) -0.035(4)
C53B 0.086(10) 0.135(11) 0.113(11) -0.020(10) -0.004(9) -0.070(9)
O1C 0.039(4) 0.036(4) 0.041(4) -0.002(3) -0.015(3) -0.020(3)
C45C 0.053(5) 0.054(5) 0.060(5) -0.001(4) -0.018(4) -0.027(4)
C46C 0.061(5) 0.070(6) 0.065(5) -0.010(5) -0.017(5) -0.029(4)
O2C 0.069(5) 0.097(6) 0.060(5) -0.010(4) -0.014(4) -0.038(4)
C47C 0.073(9) 0.111(11) 0.068(9) 0.000(8) -0.031(7) -0.037(8)
O3C 0.060(4) 0.049(4) 0.041(4) -0.005(3) -0.023(3) -0.018(3)
C48C 0.082(6) 0.078(6) 0.068(6) -0.005(5) -0.022(5) -0.023(5)
C49C 0.103(6) 0.084(6) 0.085(6) -0.016(5) -0.019(5) -0.035(5)
O4C 0.101(6) 0.076(6) 0.084(6) -0.026(5) -0.019(5) -0.033(5)
C50C 0.101(10) 0.100(11) 0.081(10) 0.001(9) -0.032(9) -0.028(9)
O5C 0.051(5) 0.046(4) 0.046(5) -0.011(4) -0.020(4) -0.022(4)
C51C 0.053(5) 0.051(5) 0.051(5) -0.013(4) -0.016(4) -0.024(4)
C52C 0.059(5) 0.059(5) 0.062(5) -0.012(4) -0.014(4) -0.022(4)
O6C 0.063(6) 0.061(5) 0.067(5) -0.014(4) -0.011(5) -0.022(4)
C53C 0.064(10) 0.073(9) 0.071(10) -0.018(9) -0.016(8) -0.024(8)
O5F 0.049(5) 0.048(5) 0.046(5) -0.012(4) -0.017(4) -0.024(4)
C51F 0.052(5) 0.052(5) 0.053(5) -0.012(4) -0.016(4) -0.024(4)
C52F 0.058(5) 0.058(5) 0.060(5) -0.013(4) -0.012(4) -0.022(4)
O6F 0.063(6) 0.062(5) 0.069(5) -0.014(5) -0.009(5) -0.025(5)
C53F 0.063(11) 0.067(10) 0.070(10) -0.018(9) -0.015(9) -0.023(9)
O1D 0.065(5) 0.078(5) 0.073(5) -0.010(4) -0.026(4) -0.012(4)
C45D 0.098(6) 0.098(6) 0.092(6) -0.024(5) -0.031(5) -0.025(5)
C46D 0.123(7) 0.117(7) 0.116(7) -0.026(6) -0.034(5) -0.036(5)
O2D 0.157(7) 0.139(7) 0.133(7) -0.026(6) -0.029(6) -0.033(6)
C47D 0.196(14) 0.181(14) 0.168(14) -0.037(12) -0.028(12) -0.042(11)
O3D 0.089(5) 0.116(6) 0.109(6) -0.029(5) -0.007(5) -0.034(5)
C48D 0.124(7) 0.141(7) 0.134(7) -0.032(6) -0.018(6) -0.047(5)
C49D 0.137(7) 0.149(7) 0.146(7) -0.032(6) -0.024(6) -0.056(6)
O4D 0.143(7) 0.157(7) 0.151(8) -0.033(6) -0.028(6) -0.061(6)
C50D 0.143(12) 0.149(13) 0.186(14) -0.004(11) -0.040(11) -0.082(10)
O5D 0.107(6) 0.122(6) 0.118(6) -0.027(5) 0.003(5) -0.047(5)
C51D 0.133(7) 0.145(7) 0.144(7) -0.028(6) -0.025(6) -0.051(5)
C52D 0.144(7) 0.147(7) 0.158(7) -0.025(6) -0.033(6) -0.063(6)
O6D 0.161(8) 0.150(7) 0.174(8) -0.019(6) -0.024(6) -0.069(6)
C53D 0.148(13) 0.169(14) 0.193(14) -0.012(12) -0.049(11) -0.066(11)
Pd01 0.0452(6) 0.0293(6) 0.0344(6) -0.0041(4) -0.0102(4) -0.0188(4)
Pd02 0.0549(7) 0.0230(6) 0.0449(7) -0.0134(5) -0.0322(5) 0.0031(4)
S1G 0.107(5) 0.091(5) 0.083(4) 0.015(4) -0.018(4) -0.062(4)
S2G 0.136(5) 0.108(5) 0.125(6) 0.022(4) -0.043(4) -0.073(4)
S3G 0.137(5) 0.127(5) 0.124(5) 0.001(4) -0.046(4) -0.071(4)
S4G 0.147(5) 0.124(5) 0.136(5) -0.016(4) -0.036(4) -0.068(4)
S5G 0.160(6) 0.142(6) 0.159(6) -0.001(5) -0.055(5) -0.066(5)
S6G 0.132(6) 0.079(5) 0.106(5) 0.029(4) -0.037(4) -0.051(4)
S13G 0.146(8) 0.151(8) 0.151(8) -0.024(6) -0.050(6) -0.041(6)
S14G 0.26(2) 0.26(2) 0.23(2) -0.055(10) -0.065(10) -0.092(11)
S15G 0.144(6) 0.137(6) 0.138(6) -0.009(5) -0.032(5) -0.058(5)
S16G 0.145(5) 0.129(5) 0.136(5) -0.003(5) -0.040(5) -0.063(5)
S17G 0.117(6) 0.104(6) 0.109(6) 0.003(5) -0.032(5) -0.047(5)
S18G 0.160(7) 0.145(6) 0.157(6) -0.006(5) -0.041(5) -0.065(5)
S7G 0.217(7) 0.157(7) 0.200(8) 0.019(6) -0.059(6) -0.090(6)
S8G 0.187(6) 0.137(5) 0.119(5) -0.030(4) -0.035(4) -0.080(5)
S9G 0.184(6) 0.145(6) 0.152(6) -0.026(5) -0.020(5) -0.089(5)
S10G 0.210(7) 0.144(6) 0.169(6) -0.001(5) -0.048(5) -0.109(5)
S11G 0.229(8) 0.189(7) 0.225(8) 0.013(6) -0.031(6) -0.144(6)
S12G 0.220(7) 0.162(7) 0.232(8) 0.012(6) -0.038(6) -0.118(6)
N1Z 0.112(5) 0.105(5) 0.111(5) -0.016(4) -0.024(4) -0.047(4)
O1W 0.057(6) 0.071(7) 0.073(7) -0.001(6) -0.005(5) -0.026(5)
O1Z 0.098(6) 0.077(6) 0.080(6) -0.009(5) -0.009(5) -0.031(5)
O2Z 0.139(7) 0.136(7) 0.142(8) -0.009(6) -0.030(6) -0.067(6)
O2W 0.122(9) 0.043(6) 0.088(8) -0.017(6) -0.010(7) -0.030(6)
O3Z 0.130(7) 0.111(7) 0.112(7) -0.016(6) -0.015(6) -0.032(6)
N3Z 0.268(12) 0.270(12) 0.270(12) -0.057(8) -0.062(8) -0.115(8)
O3W 0.202(15) 0.165(15) 0.182(15) -0.034(12) -0.030(12) -0.074(12)
N2Z 0.112(7) 0.091(7) 0.109(7) -0.026(6) -0.025(6) -0.051(6)
O4Z 0.110(8) 0.098(8) 0.095(8) -0.053(7) -0.028(7) -0.024(6)
N4Z 0.256(11) 0.233(11) 0.242(11) -0.051(7) -0.040(7) -0.103(8)
O4W 0.237(17) 0.182(16) 0.195(16) -0.036(13) -0.005(13) -0.106(13)
O5Z 0.144(10) 0.099(9) 0.169(11) -0.015(8) -0.050(9) -0.068(8)
O5W 0.223(14) 0.089(9) 0.133(12) -0.012(8) -0.053(10) -0.086(10)
O6Z 0.145(10) 0.120(10) 0.103(9) -0.054(8) 0.000(8) -0.029(8)
O7Z 0.267(15) 0.271(15) 0.278(16) -0.050(12) -0.053(12) -0.122(12)
O8Z 0.276(16) 0.299(16) 0.269(15) -0.062(12) -0.097(12) -0.083(12)
O8W 0.098(9) 0.089(9) 0.142(11) -0.025(8) -0.024(8) -0.036(7)
O9Z 0.269(15) 0.270(15) 0.290(16) -0.046(12) -0.052(12) -0.123(12)
O9W 0.206(16) 0.30(2) 0.223(18) -0.055(14) -0.102(14) -0.090(13)
O10W 0.205(16) 0.228(17) 0.209(17) -0.024(13) -0.059(13) -0.108(13)
O10Z 0.279(14) 0.220(13) 0.216(14) -0.064(11) -0.062(11) -0.115(11)
O11Z 0.196(13) 0.192(13) 0.195(13) -0.025(11) -0.031(10) -0.099(11)
O11W 0.179(14) 0.174(15) 0.153(14) -0.045(12) -0.029(11) -0.031(11)
O12Z 0.272(15) 0.226(15) 0.257(15) -0.069(12) -0.012(12) -0.099(12)
O12W 0.246(19) 0.28(2) 0.28(2) -0.052(15) -0.082(15) -0.092(15)
 
_geom_special_details
;
 All esds (except the esd in the dihedral angle between two l.s. planes)
 are estimated using the full covariance matrix.  The cell esds are taken
 into account individually in the estimation of esds in distances, angles
 and torsion angles; correlations between esds in cell parameters are only
 used when they are defined by crystal symmetry.  An approximate (isotropic)
 treatment of cell esds is used for estimating esds involving l.s. planes.
;
 
loop_
 _geom_bond_atom_site_label_1
 _geom_bond_atom_site_label_2
 _geom_bond_distance
 _geom_bond_site_symmetry_2
 _geom_bond_publ_flag
N1A C5A 1.355(17) . ?
N1A C1A 1.407(16) . ?
N1A Pd02 1.999(11) . ?
C1A C2A 1.37(2) . ?
C1A H1A 0.9500 . ?
C2A C3A 1.379(19) . ?
C2A H2A 0.9500 . ?
C3A C4A 1.413(17) . ?
C3A H3A 0.9500 . ?
C4A C5A 1.360(19) . ?
C4A C18A 1.475(18) . ?
C5A H5A 0.9500 . ?
C6A C7A 1.38(2) . ?
C6A C19A 1.407(18) . ?
C6A H6A 0.9500 . ?
C7A C8A 1.384(19) . ?
C7A H7A 0.9500 . ?
C8A C9A 1.375(18) . ?
C8A H8A 0.9500 . ?
C9A C10A 1.411(19) . ?
C9A H9A 0.9500 . ?
C10A C19A 1.425(18) . ?
C10A C11A 1.436(17) . ?
C11A C12A 1.427(19) . ?
C11A C39A 1.467(17) . ?
C12A C17A 1.404(18) . ?
C12A C13A 1.450(17) . ?
C13A C14A 1.341(19) . ?
C13A H13A 0.9500 . ?
C14A C15A 1.421(19) . ?
C14A H14A 0.9500 . ?
C15A C16A 1.342(18) . ?
C15A H15A 0.9500 . ?
C16A C17A 1.434(19) . ?
C16A H16A 0.9500 . ?
C17A C18A 1.462(17) . ?
C18A C19A 1.397(19) . ?
N2A C24A 1.376(16) . ?
N2A C20A 1.374(16) . ?
N2A Pd01 2.005(11) . ?
C20A C21A 1.325(18) . ?
C20A H20A 0.9500 . ?
C21A C22A 1.401(18) . ?
C21A H21A 0.9500 . ?
C22A C23A 1.356(18) . ?
C22A H22A 0.9500 . ?
C23A C24A 1.358(17) . ?
C23A C37A 1.510(17) . ?
C24A H24A 0.9500 . ?
C25A C26A 1.328(17) . ?
C25A C38A 1.459(17) . ?
C25A H25A 0.9500 . ?
C26A C27A 1.391(17) . ?
C26A H26A 0.9500 . ?
C27A C28A 1.361(17) . ?
C27A H27A 0.9500 . ?
C28A C29A 1.454(17) . ?
C28A H28A 0.9500 . ?
C29A C30A 1.380(16) . ?
C29A C38A 1.416(17) . ?
C30A C31A 1.425(17) . ?
C30A C43A 1.523(17) . ?
C31A C36A 1.406(17) . ?
C31A C32A 1.430(17) . ?
C32A C33A 1.348(19) . ?
C32A H32A 0.9500 . ?
C33A C34A 1.39(2) . ?
C33A H33A 0.9500 . ?
C34A C35A 1.360(19) . ?
C34A H34A 0.9500 . ?
C35A C36A 1.434(18) . ?
C35A H35A 0.9500 . ?
C36A C37A 1.396(17) . ?
C37A C38A 1.396(17) . ?
C39A C40A 1.402(16) . ?
C39A C44A 1.412(17) . ?
C40A O1A 1.375(15) . ?
C40A C41A 1.391(17) . ?
C41A O3A 1.389(13) . ?
C41A C42A 1.391(17) . ?
C42A O5A 1.366(13) . ?
C42A C43A 1.400(16) . ?
C43A C44A 1.410(17) . ?
C44A H44A 0.9500 . ?
N1B C5B 1.343(16) . ?
N1B C1B 1.373(18) . ?
N1B Pd02 2.008(10) . ?
C1B C2B 1.37(2) . ?
C1B H1B 0.9500 . ?
C2B C3B 1.39(2) . ?
C2B H2B 0.9500 . ?
C3B C4B 1.42(2) . ?
C3B H3B 0.9500 . ?
C4B C5B 1.377(18) . ?
C4B C18B 1.512(18) . ?
C5B H5B 0.9500 . ?
C6B C7B 1.325(18) . ?
C6B C19B 1.454(17) . ?
C6B H6B 0.9500 . ?
C7B C8B 1.431(17) . ?
C7B H7B 0.9500 . ?
C8B C9B 1.355(16) . ?
C8B H8B 0.9500 . ?
C9B C10B 1.436(16) . ?
C9B H9B 0.9500 . ?
C10B C11B 1.395(16) . ?
C10B C19B 1.420(16) . ?
C11B C12B 1.391(16) . ?
C11B C39B 1.494(16) . ?
C12B C13B 1.443(18) . ?
C12B C17B 1.459(17) . ?
C13B C14B 1.352(18) . ?
C13B H13B 0.9500 . ?
C14B C15B 1.44(2) . ?
C14B H14B 0.9500 . ?
C15B C16B 1.32(2) . ?
C15B H15B 0.9500 . ?
C16B C17B 1.442(18) . ?
C16B H16B 0.9500 . ?
C17B C18B 1.380(18) . ?
C18B C19B 1.392(18) . ?
N2B C20B 1.342(15) . ?
N2B C24B 1.346(15) . ?
N2B Pd01 2.023(10) . ?
C20B C21B 1.344(17) . ?
C20B H20B 0.9500 . ?
C21B C22B 1.389(17) . ?
C21B H21B 0.9500 . ?
C22B C23B 1.385(16) . ?
C22B H22B 0.9500 . ?
C23B C24B 1.374(16) . ?
C23B C37B 1.526(17) . ?
C24B H24B 0.9500 . ?
C25B C26B 1.377(18) . ?
C25B C38B 1.418(17) . ?
C25B H25B 0.9500 . ?
C26B C27B 1.443(19) . ?
C26B H26B 0.9500 . ?
C27B C28B 1.362(18) . ?
C27B H27B 0.9500 . ?
C28B C29B 1.420(17) . ?
C28B H28B 0.9500 . ?
C29B C30B 1.399(16) . ?
C29B C38B 1.442(17) . ?
C30B C31B 1.387(17) . ?
C30B C43B 1.506(16) . ?
C31B C32B 1.436(17) . ?
C31B C36B 1.453(17) . ?
C32B C33B 1.359(18) . ?
C32B H32B 0.9500 . ?
C33B C34B 1.391(18) . ?
C33B H33B 0.9500 . ?
C34B C35B 1.348(17) . ?
C34B H34B 0.9500 . ?
C35B C36B 1.450(17) . ?
C35B H35B 0.9500 . ?
C36B C37B 1.387(16) . ?
C37B C38B 1.404(16) . ?
C39B C44B 1.391(17) . ?
C39B C40B 1.391(16) . ?
C40B O1H 1.35(6) . ?
C40B C41B 1.376(17) . ?
C40B O1B 1.396(19) . ?
C41B O3E 1.36(4) . ?
C41B O3B 1.39(3) . ?
C41B C42B 1.401(18) . ?
C42B O5B 1.373(14) . ?
C42B C43B 1.396(16) . ?
C43B C44B 1.376(16) . ?
C44B H44B 0.9500 . ?
N1C C1C 1.323(18) . ?
N1C C5C 1.355(16) . ?
N1C Pd02 2.022(11) . ?
C1C C2C 1.35(2) . ?
C1C H1C 0.9500 . ?
C2C C3C 1.37(2) . ?
C2C H2C 0.9500 . ?
C3C C4C 1.42(2) . ?
C3C H3C 0.9500 . ?
C4C C5C 1.340(19) . ?
C4C C18C 1.483(18) . ?
C5C H5C 0.9500 . ?
C6C C7C 1.355(18) . ?
C6C C19C 1.427(18) . ?
C6C H6C 0.9500 . ?
C7C C8C 1.486(19) . ?
C7C H7C 0.9500 . ?
C8C C9C 1.351(17) . ?
C8C H8C 0.9500 . ?
C9C C10C 1.438(17) . ?
C9C H9C 0.9500 . ?
C10C C11C 1.373(17) . ?
C10C C19C 1.426(17) . ?
C11C C12C 1.422(17) . ?
C11C C39C 1.489(16) . ?
C12C C13C 1.393(18) . ?
C12C C17C 1.457(18) . ?
C13C C14C 1.35(2) . ?
C13C H13C 0.9500 . ?
C14C C15C 1.41(2) . ?
C14C H14C 0.9500 . ?
C15C C16C 1.352(19) . ?
C15C H15C 0.9500 . ?
C16C C17C 1.427(19) . ?
C16C H16C 0.9500 . ?
C17C C18C 1.403(18) . ?
C18C C19C 1.406(17) . ?
N2C C20C 1.336(16) . ?
N2C C24C 1.339(15) . ?
N2C Pd01 2.041(11) . ?
C20C C21C 1.369(19) . ?
C20C H20C 0.9500 . ?
C21C C22C 1.353(19) . ?
C21C H21C 0.9500 . ?
C22C C23C 1.409(18) . ?
C22C H22C 0.9500 . ?
C23C C24C 1.347(17) . ?
C23C C37C 1.531(17) . ?
C24C H24C 0.9500 . ?
C25C C26C 1.356(17) . ?
C25C C38C 1.427(16) . ?
C25C H25C 0.9500 . ?
C26C C27C 1.394(18) . ?
C26C H26C 0.9500 . ?
C27C C28C 1.368(17) . ?
C27C H27C 0.9500 . ?
C28C C29C 1.437(16) . ?
C28C H28C 0.9500 . ?
C29C C30C 1.398(16) . ?
C29C C38C 1.418(17) . ?
C30C C31C 1.405(16) . ?
C30C C43C 1.512(16) . ?
C31C C32C 1.411(16) . ?
C31C C36C 1.460(17) . ?
C32C C33C 1.353(17) . ?
C32C H32C 0.9500 . ?
C33C C34C 1.440(18) . ?
C33C H33C 0.9500 . ?
C34C C35C 1.326(17) . ?
C34C H34C 0.9500 . ?
C35C C36C 1.435(16) . ?
C35C H35C 0.9500 . ?
C36C C37C 1.380(16) . ?
C37C C38C 1.414(16) . ?
C39C C40C 1.396(17) . ?
C39C C44C 1.414(16) . ?
C40C O1C 1.393(14) . ?
C40C C41C 1.402(17) . ?
C41C O3C 1.354(15) . ?
C41C C42C 1.394(18) . ?
C42C C43C 1.375(17) . ?
C42C O5F 1.45(3) . ?
C42C O5C 1.45(2) . ?
C43C C44C 1.373(16) . ?
C44C H44C 0.9500 . ?
N1D C1D 1.340(16) . ?
N1D C5D 1.355(17) . ?
N1D Pd02 1.990(10) . ?
C1D C2D 1.375(19) . ?
C1D H1D 0.9500 . ?
C2D C3D 1.42(2) . ?
C2D H2D 0.9500 . ?
C3D C4D 1.388(18) . ?
C3D H3D 0.9500 . ?
C4D C5D 1.366(18) . ?
C4D C18D 1.49(2) . ?
C5D H5D 0.9500 . ?
C6D C7D 1.30(2) . ?
C6D C19D 1.408(18) . ?
C6D H6D 0.9500 . ?
C7D C8D 1.43(2) . ?
C7D H7D 0.9500 . ?
C8D C9D 1.349(19) . ?
C8D H8D 0.9500 . ?
C9D C10D 1.426(19) . ?
C9D H9D 0.9500 . ?
C10D C19D 1.40(2) . ?
C10D C11D 1.441(18) . ?
C11D C12D 1.38(2) . ?
C11D C39D 1.51(2) . ?
C12D C17D 1.41(2) . ?
C12D C13D 1.439(19) . ?
C13D C14D 1.43(2) . ?
C13D H13D 0.9500 . ?
C14D C15D 1.27(2) . ?
C14D H14D 0.9500 . ?
C15D C16D 1.35(2) . ?
C15D H15D 0.9500 . ?
C16D C17D 1.49(2) . ?
C16D H16D 0.9500 . ?
C17D C18D 1.420(19) . ?
C18D C19D 1.406(19) . ?
N2D C20D 1.355(18) . ?
N2D C24D 1.366(17) . ?
N2D Pd01 2.009(11) . ?
C20D C21D 1.32(2) . ?
C20D H20D 0.9500 . ?
C21D C22D 1.44(2) . ?
C21D H21D 0.9500 . ?
C22D C23D 1.35(2) . ?
C22D H22D 0.9500 . ?
C23D C24D 1.400(19) . ?
C23D C37D 1.466(19) . ?
C24D H24D 0.9500 . ?
C25D C26D 1.36(2) . ?
C25D C38D 1.444(19) . ?
C25D H25D 0.9500 . ?
C26D C27D 1.40(2) . ?
C26D H26D 0.9500 . ?
C27D C28D 1.37(2) . ?
C27D H27D 0.9500 . ?
C28D C29D 1.41(2) . ?
C28D H28D 0.9500 . ?
C29D C30D 1.408(19) . ?
C29D C38D 1.446(19) . ?
C30D C31D 1.381(19) . ?
C30D C43D 1.51(2) . ?
C31D C36D 1.403(19) . ?
C31D C32D 1.467(19) . ?
C32D C33D 1.40(2) . ?
C32D H32D 0.9500 . ?
C33D C34D 1.382(19) . ?
C33D H33D 0.9500 . ?
C34D C35D 1.353(19) . ?
C34D H34D 0.9500 . ?
C35D C36D 1.44(2) . ?
C35D H35D 0.9500 . ?
C36D C37D 1.459(19) . ?
C37D C38D 1.373(18) . ?
C39D C44D 1.371(19) . ?
C39D C40D 1.40(2) . ?
C40D C41D 1.35(2) . ?
C40D O1D 1.390(19) . ?
C41D C42D 1.39(2) . ?
C41D O3D 1.41(2) . ?
C42D C43D 1.41(2) . ?
C42D O5D 1.41(2) . ?
C43D C44D 1.37(2) . ?
C44D H44D 0.9500 . ?
O1A C45A 1.407(8) . ?
C45A C46A 1.509(9) . ?
C45A H45A 0.9900 . ?
C45A H45B 0.9900 . ?
C46A O2A 1.414(9) . ?
C46A H46A 0.9900 . ?
C46A H46B 0.9900 . ?
O2A C47A 1.425(9) . ?
C47A H47A 0.9800 . ?
C47A H47B 0.9800 . ?
C47A H47C 0.9800 . ?
O3A C48A 1.410(8) . ?
C48A C49A 1.508(9) . ?
C48A H48A 0.9900 . ?
C48A H48B 0.9900 . ?
C49A O4A 1.414(8) . ?
C49A H49A 0.9900 . ?
C49A H49B 0.9900 . ?
O4A C50A 1.439(9) . ?
C50A H50A 0.9800 . ?
C50A H50B 0.9800 . ?
C50A H50C 0.9800 . ?
O5A C51A 1.409(8) . ?
C51A C52A 1.508(9) . ?
C51A H51A 0.9900 . ?
C51A H51B 0.9900 . ?
C52A O6A 1.415(8) . ?
C52A H52A 0.9900 . ?
C52A H52B 0.9900 . ?
O6A C53A 1.439(9) . ?
C53A H53A 0.9800 . ?
C53A H53B 0.9800 . ?
C53A H53C 0.9800 . ?
O1B C45B 1.409(8) . ?
C45B C46B 1.509(10) . ?
C45B H45D 0.9900 . ?
C45B H45E 0.9900 . ?
C46B O2B 1.415(9) . ?
C46B H46D 0.9900 . ?
C46B H46E 0.9900 . ?
O2B C47B 1.434(9) . ?
C47B H47D 0.9800 . ?
C47B H47E 0.9800 . ?
C47B H47F 0.9800 . ?
O1H C45H 1.422(17) . ?
C45H C46H 1.519(18) . ?
C45H H45O 0.9900 . ?
C45H H45P 0.9900 . ?
C46H O2H 1.421(17) . ?
C46H H46O 0.9900 . ?
C46H H46P 0.9900 . ?
O2H C47H 1.443(18) . ?
C47H H47O 0.9800 . ?
C47H H47P 0.9800 . ?
C47H H47Q 0.9800 . ?
O3B C48B 1.407(9) . ?
C48B C49B 1.508(10) . ?
C48B H48D 0.9900 . ?
C48B H48E 0.9900 . ?
C49B O4B 1.419(9) . ?
C49B H49D 0.9900 . ?
C49B H49E 0.9900 . ?
O4B C50B 1.432(10) . ?
C50B H50D 0.9800 . ?
C50B H50E 0.9800 . ?
C50B H50F 0.9800 . ?
O3E C48E 1.421(16) . ?
C48E C49E 1.515(17) . ?
C48E H48O 0.9900 . ?
C48E H48P 0.9900 . ?
C49E O4E 1.411(16) . ?
C49E H49O 0.9900 . ?
C49E H49P 0.9900 . ?
O4E C50E 1.407(17) . ?
C50E H50O 0.9800 . ?
C50E H50P 0.9800 . ?
C50E H50Q 0.9800 . ?
O5B C51B 1.407(8) . ?
C51B C52B 1.503(9) . ?
C51B H51D 0.9900 . ?
C51B H51E 0.9900 . ?
C52B O6B 1.419(9) . ?
C52B H52D 0.9900 . ?
C52B H52E 0.9900 . ?
O6B C53B 1.438(9) . ?
C53B H53D 0.9800 . ?
C53B H53E 0.9800 . ?
C53B H53F 0.9800 . ?
O1C C45C 1.408(8) . ?
C45C C46C 1.504(9) . ?
C45C H45G 0.9900 . ?
C45C H45H 0.9900 . ?
C46C O2C 1.415(9) . ?
C46C H46G 0.9900 . ?
C46C H46H 0.9900 . ?
O2C C47C 1.446(9) . ?
C47C H47G 0.9800 . ?
C47C H47H 0.9800 . ?
C47C H47I 0.9800 . ?
O3C C48C 1.401(8) . ?
C48C C49C 1.512(9) . ?
C48C H48G 0.9900 . ?
C48C H48H 0.9900 . ?
C49C O4C 1.420(9) . ?
C49C H49G 0.9900 . ?
C49C H49H 0.9900 . ?
O4C C50C 1.438(9) . ?
C50C H50G 0.9800 . ?
C50C H50H 0.9800 . ?
C50C H50I 0.9800 . ?
O5C C51C 1.409(9) . ?
C51C C52C 1.510(10) . ?
C51C H51G 0.9900 . ?
C51C H51H 0.9900 . ?
C52C O6C 1.420(9) . ?
C52C H52G 0.9900 . ?
C52C H52H 0.9900 . ?
O6C C53C 1.438(10) . ?
C53C H53G 0.9800 . ?
C53C H53H 0.9800 . ?
C53C H53I 0.9800 . ?
O5F C51F 1.48(4) . ?
C51F C52F 1.56(6) . ?
C51F H51R 0.9900 . ?
C51F H51S 0.9900 . ?
C52F O6F 1.34(4) . ?
C52F H52R 0.9900 . ?
C52F H52S 0.9900 . ?
O6F C53F 1.43(5) . ?
C53F H53R 0.9800 . ?
C53F H53S 0.9800 . ?
C53F H53T 0.9800 . ?
O1D C45D 1.403(8) . ?
C45D C46D 1.511(10) . ?
C45D H45K 0.9900 . ?
C45D H45L 0.9900 . ?
C46D O2D 1.412(9) . ?
C46D H46K 0.9900 . ?
C46D H46L 0.9900 . ?
O2D C47D 1.435(10) . ?
C47D H47K 0.9800 . ?
C47D H47L 0.9800 . ?
C47D H47M 0.9800 . ?
O3D C48D 1.407(8) . ?
C48D C49D 1.499(10) . ?
C48D H48K 0.9900 . ?
C48D H48L 0.9900 . ?
C49D O4D 1.417(9) . ?
C49D H49K 0.9900 . ?
C49D H49L 0.9900 . ?
O4D C50D 1.432(10) . ?
C50D H50K 0.9800 . ?
C50D H50L 0.9800 . ?
C50D H50M 0.9800 . ?
O5D C51D 1.394(9) . ?
C51D C52D 1.512(10) . ?
C51D H51K 0.9900 . ?
C51D H51L 0.9900 . ?
C52D O6D 1.420(9) . ?
C52D H52K 0.9900 . ?
C52D H52L 0.9900 . ?
O6D C53D 1.439(10) . ?
C53D H53K 0.9800 . ?
C53D H53L 0.9800 . ?
C53D H53M 0.9800 . ?
S1G S2G 2.104(8) . ?
S1G S6G 2.115(8) . ?
S2G S3G 2.088(8) . ?
S3G S4G 2.104(9) . ?
S4G S5G 2.109(9) . ?
S5G S6G 2.105(9) . ?
S13G S14G 2.073(16) . ?
S13G S18G 2.074(16) . ?
S14G S15G 2.075(16) . ?
S15G S16G 2.078(16) . ?
S15G S18G 2.43(4) . ?
S16G S17G 2.069(16) . ?
S17G S18G 2.076(16) . ?
S7G S8G 2.010(8) . ?
S7G S12G 2.030(8) . ?
S8G S9G 2.020(8) . ?
S9G S10G 2.025(8) . ?
S10G S11G 2.015(8) . ?
S11G S12G 2.025(8) . ?
N1Z O2Z 1.240(8) . ?
N1Z O1Z 1.245(8) . ?
N1Z O3Z 1.250(8) . ?
N3Z O9Z 1.249(9) . ?
N3Z O8Z 1.249(9) . ?
N3Z O7Z 1.252(9) . ?
N2Z O5Z 1.237(8) . ?
N2Z O4Z 1.238(8) . ?
N2Z O6Z 1.249(8) . ?
N4Z O10Z 1.245(8) . ?
N4Z O11Z 1.245(8) . ?
N4Z O12Z 1.245(8) . ?
 
loop_
 _geom_angle_atom_site_label_1
 _geom_angle_atom_site_label_2
 _geom_angle_atom_site_label_3
 _geom_angle
 _geom_angle_site_symmetry_1
 _geom_angle_site_symmetry_3
 _geom_angle_publ_flag
C5A N1A C1A 116.4(12) . . ?
C5A N1A Pd02 121.0(8) . . ?
C1A N1A Pd02 122.4(9) . . ?
C2A C1A N1A 120.5(13) . . ?
C2A C1A H1A 119.8 . . ?
N1A C1A H1A 119.8 . . ?
C1A C2A C3A 121.4(12) . . ?
C1A C2A H2A 119.3 . . ?
C3A C2A H2A 119.3 . . ?
C2A C3A C4A 118.7(13) . . ?
C2A C3A H3A 120.7 . . ?
C4A C3A H3A 120.6 . . ?
C5A C4A C3A 117.6(12) . . ?
C5A C4A C18A 119.8(11) . . ?
C3A C4A C18A 122.6(12) . . ?
N1A C5A C4A 125.3(12) . . ?
N1A C5A H5A 117.4 . . ?
C4A C5A H5A 117.4 . . ?
C7A C6A C19A 121.7(13) . . ?
C7A C6A H6A 119.2 . . ?
C19A C6A H6A 119.2 . . ?
C6A C7A C8A 120.0(13) . . ?
C6A C7A H7A 120.0 . . ?
C8A C7A H7A 120.0 . . ?
C9A C8A C7A 119.8(14) . . ?
C9A C8A H8A 120.1 . . ?
C7A C8A H8A 120.1 . . ?
C8A C9A C10A 121.8(13) . . ?
C8A C9A H9A 119.1 . . ?
C10A C9A H9A 119.1 . . ?
C9A C10A C19A 118.2(11) . . ?
C9A C10A C11A 120.2(12) . . ?
C19A C10A C11A 121.5(13) . . ?
C12A C11A C10A 117.8(11) . . ?
C12A C11A C39A 120.7(10) . . ?
C10A C11A C39A 121.0(12) . . ?
C17A C12A C11A 121.3(11) . . ?
C17A C12A C13A 117.7(13) . . ?
C11A C12A C13A 121.1(12) . . ?
C14A C13A C12A 120.4(13) . . ?
C14A C13A H13A 119.8 . . ?
C12A C13A H13A 119.8 . . ?
C13A C14A C15A 121.9(13) . . ?
C13A C14A H14A 119.0 . . ?
C15A C14A H14A 119.0 . . ?
C16A C15A C14A 118.9(14) . . ?
C16A C15A H15A 120.5 . . ?
C14A C15A H15A 120.5 . . ?
C15A C16A C17A 121.7(13) . . ?
C15A C16A H16A 119.2 . . ?
C17A C16A H16A 119.2 . . ?
C12A C17A C16A 119.3(11) . . ?
C12A C17A C18A 119.8(12) . . ?
C16A C17A C18A 120.8(12) . . ?
C19A C18A C17A 119.5(12) . . ?
C19A C18A C4A 121.6(11) . . ?
C17A C18A C4A 118.9(13) . . ?
C18A C19A C6A 121.9(12) . . ?
C18A C19A C10A 119.9(11) . . ?
C6A C19A C10A 118.2(13) . . ?
C24A N2A C20A 116.9(11) . . ?
C24A N2A Pd01 117.9(8) . . ?
C20A N2A Pd01 124.6(8) . . ?
C21A C20A N2A 122.0(12) . . ?
C21A C20A H20A 119.0 . . ?
N2A C20A H20A 119.0 . . ?
C20A C21A C22A 119.9(12) . . ?
C20A C21A H21A 120.1 . . ?
C22A C21A H21A 120.1 . . ?
C23A C22A C21A 119.7(13) . . ?
C23A C22A H22A 120.2 . . ?
C21A C22A H22A 120.2 . . ?
C22A C23A C24A 118.7(12) . . ?
C22A C23A C37A 123.2(12) . . ?
C24A C23A C37A 118.0(11) . . ?
C23A C24A N2A 122.7(12) . . ?
C23A C24A H24A 118.6 . . ?
N2A C24A H24A 118.6 . . ?
C26A C25A C38A 122.3(12) . . ?
C26A C25A H25A 118.9 . . ?
C38A C25A H25A 118.9 . . ?
C25A C26A C27A 120.2(12) . . ?
C25A C26A H26A 119.9 . . ?
C27A C26A H26A 119.9 . . ?
C28A C27A C26A 121.1(12) . . ?
C28A C27A H27A 119.5 . . ?
C26A C27A H27A 119.5 . . ?
C27A C28A C29A 121.3(12) . . ?
C27A C28A H28A 119.3 . . ?
C29A C28A H28A 119.3 . . ?
C30A C29A C38A 121.1(11) . . ?
C30A C29A C28A 121.8(11) . . ?
C38A C29A C28A 117.1(11) . . ?
C29A C30A C31A 119.4(11) . . ?
C29A C30A C43A 122.3(11) . . ?
C31A C30A C43A 118.3(10) . . ?
C36A C31A C30A 119.7(11) . . ?
C36A C31A C32A 118.4(11) . . ?
C30A C31A C32A 121.8(12) . . ?
C33A C32A C31A 119.2(13) . . ?
C33A C32A H32A 120.4 . . ?
C31A C32A H32A 120.4 . . ?
C32A C33A C34A 123.0(13) . . ?
C32A C33A H33A 118.5 . . ?
C34A C33A H33A 118.5 . . ?
C35A C34A C33A 120.0(13) . . ?
C35A C34A H34A 120.0 . . ?
C33A C34A H34A 120.0 . . ?
C34A C35A C36A 119.4(13) . . ?
C34A C35A H35A 120.3 . . ?
C36A C35A H35A 120.3 . . ?
C37A C36A C31A 119.5(11) . . ?
C37A C36A C35A 120.5(12) . . ?
C31A C36A C35A 119.9(11) . . ?
C36A C37A C38A 121.0(11) . . ?
C36A C37A C23A 120.5(11) . . ?
C38A C37A C23A 118.3(11) . . ?
C37A C38A C29A 118.8(11) . . ?
C37A C38A C25A 123.3(11) . . ?
C29A C38A C25A 117.9(11) . . ?
C40A C39A C44A 118.5(11) . . ?
C40A C39A C11A 125.0(11) . . ?
C44A C39A C11A 116.5(11) . . ?
O1A C40A C41A 116.5(10) . . ?
O1A C40A C39A 123.2(11) . . ?
C41A C40A C39A 119.8(11) . . ?
O3A C41A C40A 120.6(11) . . ?
O3A C41A C42A 117.5(10) . . ?
C40A C41A C42A 121.8(11) . . ?
O5A C42A C41A 121.1(10) . . ?
O5A C42A C43A 119.8(10) . . ?
C41A C42A C43A 119.1(11) . . ?
C42A C43A C44A 119.4(11) . . ?
C42A C43A C30A 121.0(10) . . ?
C44A C43A C30A 119.6(10) . . ?
C43A C44A C39A 120.8(11) . . ?
C43A C44A H44A 119.6 . . ?
C39A C44A H44A 119.6 . . ?
C5B N1B C1B 119.3(11) . . ?
C5B N1B Pd02 118.1(8) . . ?
C1B N1B Pd02 121.5(9) . . ?
C2B C1B N1B 119.9(14) . . ?
C2B C1B H1B 120.0 . . ?
N1B C1B H1B 120.0 . . ?
C1B C2B C3B 121.3(16) . . ?
C1B C2B H2B 119.3 . . ?
C3B C2B H2B 119.3 . . ?
C2B C3B C4B 117.8(14) . . ?
C2B C3B H3B 121.1 . . ?
C4B C3B H3B 121.1 . . ?
C5B C4B C3B 118.1(13) . . ?
C5B C4B C18B 118.8(12) . . ?
C3B C4B C18B 123.0(12) . . ?
N1B C5B C4B 123.2(12) . . ?
N1B C5B H5B 118.4 . . ?
C4B C5B H5B 118.4 . . ?
C7B C6B C19B 121.9(12) . . ?
C7B C6B H6B 119.1 . . ?
C19B C6B H6B 119.1 . . ?
C6B C7B C8B 120.8(12) . . ?
C6B C7B H7B 119.6 . . ?
C8B C7B H7B 119.6 . . ?
C9B C8B C7B 118.9(12) . . ?
C9B C8B H8B 120.6 . . ?
C7B C8B H8B 120.6 . . ?
C8B C9B C10B 122.6(11) . . ?
C8B C9B H9B 118.7 . . ?
C10B C9B H9B 118.7 . . ?
C11B C10B C19B 121.6(10) . . ?
C11B C10B C9B 120.8(10) . . ?
C19B C10B C9B 117.6(10) . . ?
C12B C11B C10B 119.3(10) . . ?
C12B C11B C39B 121.1(10) . . ?
C10B C11B C39B 119.5(10) . . ?
C11B C12B C13B 121.3(11) . . ?
C11B C12B C17B 119.7(11) . . ?
C13B C12B C17B 119.1(11) . . ?
C14B C13B C12B 119.8(13) . . ?
C14B C13B H13B 120.1 . . ?
C12B C13B H13B 120.1 . . ?
C13B C14B C15B 119.5(14) . . ?
C13B C14B H14B 120.3 . . ?
C15B C14B H14B 120.3 . . ?
C16B C15B C14B 124.0(14) . . ?
C16B C15B H15B 118.0 . . ?
C14B C15B H15B 118.0 . . ?
C15B C16B C17B 119.2(14) . . ?
C15B C16B H16B 120.4 . . ?
C17B C16B H16B 120.4 . . ?
C18B C17B C16B 122.5(12) . . ?
C18B C17B C12B 119.1(11) . . ?
C16B C17B C12B 118.4(12) . . ?
C17B C18B C19B 121.6(11) . . ?
C17B C18B C4B 118.9(12) . . ?
C19B C18B C4B 119.3(12) . . ?
C18B C19B C10B 118.6(11) . . ?
C18B C19B C6B 123.6(11) . . ?
C10B C19B C6B 117.8(11) . . ?
C20B N2B C24B 117.3(10) . . ?
C20B N2B Pd01 123.0(8) . . ?
C24B N2B Pd01 119.6(8) . . ?
N2B C20B C21B 122.9(12) . . ?
N2B C20B H20B 118.6 . . ?
C21B C20B H20B 118.6 . . ?
C20B C21B C22B 119.9(12) . . ?
C20B C21B H21B 120.1 . . ?
C22B C21B H21B 120.1 . . ?
C23B C22B C21B 118.6(11) . . ?
C23B C22B H22B 120.7 . . ?
C21B C22B H22B 120.7 . . ?
C24B C23B C22B 117.7(11) . . ?
C24B C23B C37B 120.7(10) . . ?
C22B C23B C37B 121.6(10) . . ?
N2B C24B C23B 123.6(11) . . ?
N2B C24B H24B 118.2 . . ?
C23B C24B H24B 118.2 . . ?
C26B C25B C38B 121.9(12) . . ?
C26B C25B H25B 119.1 . . ?
C38B C25B H25B 119.1 . . ?
C25B C26B C27B 119.4(12) . . ?
C25B C26B H26B 120.3 . . ?
C27B C26B H26B 120.3 . . ?
C28B C27B C26B 119.4(13) . . ?
C28B C27B H27B 120.3 . . ?
C26B C27B H27B 120.3 . . ?
C27B C28B C29B 122.5(12) . . ?
C27B C28B H28B 118.8 . . ?
C29B C28B H28B 118.8 . . ?
C30B C29B C28B 122.0(11) . . ?
C30B C29B C38B 119.9(11) . . ?
C28B C29B C38B 118.1(11) . . ?
C31B C30B C29B 120.6(11) . . ?
C31B C30B C43B 121.1(10) . . ?
C29B C30B C43B 118.1(10) . . ?
C30B C31B C32B 122.5(11) . . ?
C30B C31B C36B 120.0(11) . . ?
C32B C31B C36B 117.4(11) . . ?
C33B C32B C31B 121.6(12) . . ?
C33B C32B H32B 119.2 . . ?
C31B C32B H32B 119.2 . . ?
C32B C33B C34B 121.0(12) . . ?
C32B C33B H33B 119.5 . . ?
C34B C33B H33B 119.5 . . ?
C35B C34B C33B 121.0(12) . . ?
C35B C34B H34B 119.5 . . ?
C33B C34B H34B 119.5 . . ?
C34B C35B C36B 121.4(12) . . ?
C34B C35B H35B 119.3 . . ?
C36B C35B H35B 119.3 . . ?
C37B C36B C35B 123.4(11) . . ?
C37B C36B C31B 119.1(11) . . ?
C35B C36B C31B 117.5(11) . . ?
C36B C37B C38B 121.3(11) . . ?
C36B C37B C23B 120.0(10) . . ?
C38B C37B C23B 118.6(10) . . ?
C37B C38B C25B 122.6(11) . . ?
C37B C38B C29B 119.0(11) . . ?
C25B C38B C29B 118.4(11) . . ?
C44B C39B C40B 118.6(11) . . ?
C44B C39B C11B 119.4(10) . . ?
C40B C39B C11B 122.0(10) . . ?
O1H C40B C41B 118(2) . . ?
O1H C40B C39B 120(3) . . ?
C41B C40B C39B 120.1(11) . . ?
C41B C40B O1B 125.2(11) . . ?
C39B C40B O1B 114.4(11) . . ?
O3E C41B C40B 124(2) . . ?
C40B C41B O3B 117.3(18) . . ?
O3E C41B C42B 116(2) . . ?
C40B C41B C42B 120.1(11) . . ?
O3B C41B C42B 122.4(18) . . ?
O5B C42B C43B 120.5(11) . . ?
O5B C42B C41B 118.7(10) . . ?
C43B C42B C41B 120.8(11) . . ?
C44B C43B C42B 117.5(11) . . ?
C44B C43B C30B 118.9(10) . . ?
C42B C43B C30B 123.6(10) . . ?
C43B C44B C39B 122.9(11) . . ?
C43B C44B H44B 118.5 . . ?
C39B C44B H44B 118.5 . . ?
C1C N1C C5C 117.2(12) . . ?
C1C N1C Pd02 122.1(9) . . ?
C5C N1C Pd02 120.3(9) . . ?
N1C C1C C2C 122.9(14) . . ?
N1C C1C H1C 118.5 . . ?
C2C C1C H1C 118.5 . . ?
C1C C2C C3C 119.9(16) . . ?
C1C C2C H2C 120.0 . . ?
C3C C2C H2C 120.0 . . ?
C2C C3C C4C 118.4(16) . . ?
C2C C3C H3C 120.8 . . ?
C4C C3C H3C 120.8 . . ?
C5C C4C C3C 117.1(13) . . ?
C5C C4C C18C 123.1(12) . . ?
C3C C4C C18C 119.9(13) . . ?
C4C C5C N1C 124.4(13) . . ?
C4C C5C H5C 117.8 . . ?
N1C C5C H5C 117.8 . . ?
C7C C6C C19C 120.4(12) . . ?
C7C C6C H6C 119.8 . . ?
C19C C6C H6C 119.8 . . ?
C6C C7C C8C 122.1(12) . . ?
C6C C7C H7C 119.0 . . ?
C8C C7C H7C 119.0 . . ?
C9C C8C C7C 115.6(12) . . ?
C9C C8C H8C 122.2 . . ?
C7C C8C H8C 122.2 . . ?
C8C C9C C10C 124.9(12) . . ?
C8C C9C H9C 117.5 . . ?
C10C C9C H9C 117.5 . . ?
C11C C10C C19C 121.1(11) . . ?
C11C C10C C9C 121.8(11) . . ?
C19C C10C C9C 117.1(11) . . ?
C10C C11C C12C 121.0(11) . . ?
C10C C11C C39C 120.6(10) . . ?
C12C C11C C39C 118.3(11) . . ?
C13C C12C C11C 123.7(12) . . ?
C13C C12C C17C 118.8(12) . . ?
C11C C12C C17C 117.5(12) . . ?
C14C C13C C12C 122.4(14) . . ?
C14C C13C H13C 118.8 . . ?
C12C C13C H13C 118.8 . . ?
C13C C14C C15C 120.8(15) . . ?
C13C C14C H14C 119.6 . . ?
C15C C14C H14C 119.6 . . ?
C16C C15C C14C 118.2(14) . . ?
C16C C15C H15C 120.9 . . ?
C14C C15C H15C 120.9 . . ?
C15C C16C C17C 124.2(14) . . ?
C15C C16C H16C 117.9 . . ?
C17C C16C H16C 117.9 . . ?
C18C C17C C16C 123.4(12) . . ?
C18C C17C C12C 121.1(12) . . ?
C16C C17C C12C 115.5(12) . . ?
C17C C18C C19C 119.2(11) . . ?
C17C C18C C4C 119.3(12) . . ?
C19C C18C C4C 121.2(12) . . ?
C18C C19C C10C 120.0(11) . . ?
C18C C19C C6C 120.3(11) . . ?
C10C C19C C6C 119.7(11) . . ?
C20C N2C C24C 118.8(11) . . ?
C20C N2C Pd01 122.0(9) . . ?
C24C N2C Pd01 119.2(8) . . ?
N2C C20C C21C 121.8(13) . . ?
N2C C20C H20C 119.1 . . ?
C21C C20C H20C 119.1 . . ?
C22C C21C C20C 119.2(13) . . ?
C22C C21C H21C 120.4 . . ?
C20C C21C H21C 120.4 . . ?
C21C C22C C23C 119.5(13) . . ?
C21C C22C H22C 120.2 . . ?
C23C C22C H22C 120.2 . . ?
C24C C23C C22C 117.7(12) . . ?
C24C C23C C37C 120.2(10) . . ?
C22C C23C C37C 122.1(11) . . ?
N2C C24C C23C 123.0(11) . . ?
N2C C24C H24C 118.5 . . ?
C23C C24C H24C 118.5 . . ?
C26C C25C C38C 122.3(12) . . ?
C26C C25C H25C 118.9 . . ?
C38C C25C H25C 118.9 . . ?
C25C C26C C27C 120.0(12) . . ?
C25C C26C H26C 120.0 . . ?
C27C C26C H26C 120.0 . . ?
C28C C27C C26C 120.9(11) . . ?
C28C C27C H27C 119.5 . . ?
C26C C27C H27C 119.5 . . ?
C27C C28C C29C 120.3(12) . . ?
C27C C28C H28C 119.9 . . ?
C29C C28C H28C 119.9 . . ?
C30C C29C C38C 120.1(10) . . ?
C30C C29C C28C 120.9(11) . . ?
C38C C29C C28C 119.0(10) . . ?
C29C C30C C31C 121.7(10) . . ?
C29C C30C C43C 120.2(10) . . ?
C31C C30C C43C 118.1(10) . . ?
C30C C31C C32C 122.8(11) . . ?
C30C C31C C36C 117.7(10) . . ?
C32C C31C C36C 119.4(10) . . ?
C33C C32C C31C 122.5(12) . . ?
C33C C32C H32C 118.7 . . ?
C31C C32C H32C 118.7 . . ?
C32C C33C C34C 117.9(12) . . ?
C32C C33C H33C 121.1 . . ?
C34C C33C H33C 121.1 . . ?
C35C C34C C33C 121.8(12) . . ?
C35C C34C H34C 119.1 . . ?
C33C C34C H34C 119.1 . . ?
C34C C35C C36C 122.7(12) . . ?
C34C C35C H35C 118.6 . . ?
C36C C35C H35C 118.6 . . ?
C37C C36C C35C 124.4(11) . . ?
C37C C36C C31C 120.0(10) . . ?
C35C C36C C31C 115.4(11) . . ?
C36C C37C C38C 121.4(11) . . ?
C36C C37C C23C 118.9(10) . . ?
C38C C37C C23C 119.3(10) . . ?
C37C C38C C29C 119.0(10) . . ?
C37C C38C C25C 123.5(11) . . ?
C29C C38C C25C 117.5(10) . . ?
C40C C39C C44C 116.7(10) . . ?
C40C C39C C11C 124.8(11) . . ?
C44C C39C C11C 118.4(10) . . ?
O1C C40C C39C 123.5(10) . . ?
O1C C40C C41C 115.0(11) . . ?
C39C C40C C41C 121.4(11) . . ?
O3C C41C C42C 119.5(11) . . ?
O3C C41C C40C 121.6(12) . . ?
C42C C41C C40C 118.7(11) . . ?
C43C C42C C41C 121.7(11) . . ?
C43C C42C O5F 119.3(14) . . ?
C41C C42C O5F 115.6(14) . . ?
C43C C42C O5C 111.6(12) . . ?
C41C C42C O5C 123.9(12) . . ?
C42C C43C C44C 118.6(11) . . ?
C42C C43C C30C 121.0(10) . . ?
C44C C43C C30C 120.4(10) . . ?
C43C C44C C39C 122.9(11) . . ?
C43C C44C H44C 118.6 . . ?
C39C C44C H44C 118.6 . . ?
C1D N1D C5D 117.5(11) . . ?
C1D N1D Pd02 124.6(10) . . ?
C5D N1D Pd02 117.9(8) . . ?
N1D C1D C2D 123.6(14) . . ?
N1D C1D H1D 118.2 . . ?
C2D C1D H1D 118.2 . . ?
C1D C2D C3D 118.5(13) . . ?
C1D C2D H2D 120.8 . . ?
C3D C2D H2D 120.8 . . ?
C4D C3D C2D 117.2(12) . . ?
C4D C3D H3D 121.4 . . ?
C2D C3D H3D 121.4 . . ?
C5D C4D C3D 120.3(14) . . ?
C5D C4D C18D 115.7(12) . . ?
C3D C4D C18D 123.9(12) . . ?
N1D C5D C4D 122.7(12) . . ?
N1D C5D H5D 118.6 . . ?
C4D C5D H5D 118.6 . . ?
C7D C6D C19D 123.2(15) . . ?
C7D C6D H6D 118.4 . . ?
C19D C6D H6D 118.4 . . ?
C6D C7D C8D 120.4(15) . . ?
C6D C7D H7D 119.8 . . ?
C8D C7D H7D 119.8 . . ?
C9D C8D C7D 118.1(15) . . ?
C9D C8D H8D 121.0 . . ?
C7D C8D H8D 121.0 . . ?
C8D C9D C10D 122.4(14) . . ?
C8D C9D H9D 118.8 . . ?
C10D C9D H9D 118.8 . . ?
C19D C10D C9D 117.6(12) . . ?
C19D C10D C11D 120.0(13) . . ?
C9D C10D C11D 122.4(13) . . ?
C12D C11D C10D 120.0(14) . . ?
C12D C11D C39D 121.4(12) . . ?
C10D C11D C39D 118.6(13) . . ?
C11D C12D C17D 120.3(12) . . ?
C11D C12D C13D 122.4(15) . . ?
C17D C12D C13D 117.2(14) . . ?
C14D C13D C12D 117.8(15) . . ?
C14D C13D H13D 121.1 . . ?
C12D C13D H13D 121.1 . . ?
C15D C14D C13D 125.0(15) . . ?
C15D C14D H14D 117.5 . . ?
C13D C14D H14D 117.5 . . ?
C14D C15D C16D 121.3(16) . . ?
C14D C15D H15D 119.4 . . ?
C16D C15D H15D 119.4 . . ?
C15D C16D C17D 119.5(15) . . ?
C15D C16D H16D 120.3 . . ?
C17D C16D H16D 120.3 . . ?
C12D C17D C18D 120.1(13) . . ?
C12D C17D C16D 119.2(12) . . ?
C18D C17D C16D 120.6(14) . . ?
C19D C18D C17D 119.9(14) . . ?
C19D C18D C4D 121.1(12) . . ?
C17D C18D C4D 118.9(12) . . ?
C10D C19D C18D 119.7(12) . . ?
C10D C19D C6D 118.2(13) . . ?
C18D C19D C6D 121.9(14) . . ?
C20D N2D C24D 117.0(12) . . ?
C20D N2D Pd01 124.0(10) . . ?
C24D N2D Pd01 118.7(9) . . ?
C21D C20D N2D 122.6(15) . . ?
C21D C20D H20D 118.7 . . ?
N2D C20D H20D 118.7 . . ?
C20D C21D C22D 121.5(15) . . ?
C20D C21D H21D 119.3 . . ?
C22D C21D H21D 119.3 . . ?
C23D C22D C21D 116.5(14) . . ?
C23D C22D H22D 121.7 . . ?
C21D C22D H22D 121.7 . . ?
C22D C23D C24D 119.6(14) . . ?
C22D C23D C37D 122.4(13) . . ?
C24D C23D C37D 117.9(12) . . ?
N2D C24D C23D 122.8(13) . . ?
N2D C24D H24D 118.6 . . ?
C23D C24D H24D 118.6 . . ?
C26D C25D C38D 122.1(14) . . ?
C26D C25D H25D 119.0 . . ?
C38D C25D H25D 119.0 . . ?
C25D C26D C27D 119.4(14) . . ?
C25D C26D H26D 120.3 . . ?
C27D C26D H26D 120.3 . . ?
C28D C27D C26D 122.1(14) . . ?
C28D C27D H27D 119.0 . . ?
C26D C27D H27D 119.0 . . ?
C27D C28D C29D 120.1(14) . . ?
C27D C28D H28D 120.0 . . ?
C29D C28D H28D 120.0 . . ?
C30D C29D C28D 121.4(13) . . ?
C30D C29D C38D 118.7(12) . . ?
C28D C29D C38D 119.8(13) . . ?
C31D C30D C29D 120.4(13) . . ?
C31D C30D C43D 117.8(13) . . ?
C29D C30D C43D 121.7(13) . . ?
C30D C31D C36D 122.2(13) . . ?
C30D C31D C32D 120.0(13) . . ?
C36D C31D C32D 117.9(13) . . ?
C33D C32D C31D 119.7(14) . . ?
C33D C32D H32D 120.1 . . ?
C31D C32D H32D 120.1 . . ?
C34D C33D C32D 121.1(14) . . ?
C34D C33D H33D 119.5 . . ?
C32D C33D H33D 119.5 . . ?
C35D C34D C33D 119.9(14) . . ?
C35D C34D H34D 120.1 . . ?
C33D C34D H34D 120.1 . . ?
C34D C35D C36D 122.7(14) . . ?
C34D C35D H35D 118.7 . . ?
C36D C35D H35D 118.7 . . ?
C31D C36D C35D 118.7(13) . . ?
C31D C36D C37D 118.0(12) . . ?
C35D C36D C37D 123.3(13) . . ?
C38D C37D C36D 119.9(13) . . ?
C38D C37D C23D 121.2(13) . . ?
C36D C37D C23D 118.7(12) . . ?
C37D C38D C25D 122.7(13) . . ?
C37D C38D C29D 120.7(13) . . ?
C25D C38D C29D 116.5(12) . . ?
C44D C39D C40D 117.6(15) . . ?
C44D C39D C11D 122.1(12) . . ?
C40D C39D C11D 120.2(13) . . ?
C41D C40D O1D 120.2(15) . . ?
C41D C40D C39D 119.6(16) . . ?
O1D C40D C39D 119.9(15) . . ?
C40D C41D C42D 121.8(17) . . ?
C40D C41D O3D 120.1(17) . . ?
C42D C41D O3D 118.0(17) . . ?
C41D C42D C43D 119.8(17) . . ?
C41D C42D O5D 117.2(17) . . ?
C43D C42D O5D 121.6(17) . . ?
C44D C43D C42D 116.5(15) . . ?
C44D C43D C30D 120.5(12) . . ?
C42D C43D C30D 122.3(15) . . ?
C39D C44D C43D 124.3(13) . . ?
C39D C44D H44D 117.8 . . ?
C43D C44D H44D 117.8 . . ?
C40A O1A C45A 120.6(9) . . ?
O1A C45A C46A 107.9(10) . . ?
O1A C45A H45A 110.1 . . ?
C46A C45A H45A 110.1 . . ?
O1A C45A H45B 110.1 . . ?
C46A C45A H45B 110.1 . . ?
H45A C45A H45B 108.4 . . ?
O2A C46A C45A 113.3(11) . . ?
O2A C46A H46A 108.9 . . ?
C45A C46A H46A 108.9 . . ?
O2A C46A H46B 108.9 . . ?
C45A C46A H46B 108.9 . . ?
H46A C46A H46B 107.7 . . ?
C46A O2A C47A 113.2(12) . . ?
O2A C47A H47A 109.5 . . ?
O2A C47A H47B 109.5 . . ?
H47A C47A H47B 109.5 . . ?
O2A C47A H47C 109.5 . . ?
H47A C47A H47C 109.5 . . ?
H47B C47A H47C 109.5 . . ?
C41A O3A C48A 116.2(9) . . ?
O3A C48A C49A 112.7(10) . . ?
O3A C48A H48A 109.0 . . ?
C49A C48A H48A 109.0 . . ?
O3A C48A H48B 109.0 . . ?
C49A C48A H48B 109.0 . . ?
H48A C48A H48B 107.8 . . ?
O4A C49A C48A 108.1(9) . . ?
O4A C49A H49A 110.1 . . ?
C48A C49A H49A 110.1 . . ?
O4A C49A H49B 110.1 . . ?
C48A C49A H49B 110.1 . . ?
H49A C49A H49B 108.4 . . ?
C49A O4A C50A 111.4(10) . . ?
O4A C50A H50A 109.5 . . ?
O4A C50A H50B 109.5 . . ?
H50A C50A H50B 109.5 . . ?
O4A C50A H50C 109.5 . . ?
H50A C50A H50C 109.5 . . ?
H50B C50A H50C 109.5 . . ?
C42A O5A C51A 115.1(9) . . ?
O5A C51A C52A 114.6(9) . . ?
O5A C51A H51A 108.6 . . ?
C52A C51A H51A 108.6 . . ?
O5A C51A H51B 108.6 . . ?
C52A C51A H51B 108.6 . . ?
H51A C51A H51B 107.6 . . ?
O6A C52A C51A 108.8(9) . . ?
O6A C52A H52A 109.9 . . ?
C51A C52A H52A 109.9 . . ?
O6A C52A H52B 109.9 . . ?
C51A C52A H52B 109.9 . . ?
H52A C52A H52B 108.3 . . ?
C52A O6A C53A 111.9(10) . . ?
O6A C53A H53A 109.5 . . ?
O6A C53A H53B 109.5 . . ?
H53A C53A H53B 109.5 . . ?
O6A C53A H53C 109.5 . . ?
H53A C53A H53C 109.5 . . ?
H53B C53A H53C 109.5 . . ?
C40B O1B C45B 122.4(12) . . ?
O1B C45B C46B 110.3(10) . . ?
O1B C45B H45D 109.6 . . ?
C46B C45B H45D 109.6 . . ?
O1B C45B H45E 109.6 . . ?
C46B C45B H45E 109.6 . . ?
H45D C45B H45E 108.1 . . ?
O2B C46B C45B 104.2(10) . . ?
O2B C46B H46D 110.9 . . ?
C45B C46B H46D 110.9 . . ?
O2B C46B H46E 110.9 . . ?
C45B C46B H46E 110.9 . . ?
H46D C46B H46E 108.9 . . ?
C46B O2B C47B 108.6(13) . . ?
O2B C47B H47D 109.5 . . ?
O2B C47B H47E 109.5 . . ?
H47D C47B H47E 109.5 . . ?
O2B C47B H47F 109.5 . . ?
H47D C47B H47F 109.5 . . ?
H47E C47B H47F 109.5 . . ?
C40B O1H C45H 123(5) . . ?
O1H C45H C46H 119(3) . . ?
O1H C45H H45O 107.6 . . ?
C46H C45H H45O 107.6 . . ?
O1H C45H H45P 107.6 . . ?
C46H C45H H45P 107.6 . . ?
H45O C45H H45P 107.0 . . ?
O2H C46H C45H 111(2) . . ?
O2H C46H H46O 109.5 . . ?
C45H C46H H46O 109.5 . . ?
O2H C46H H46P 109.5 . . ?
C45H C46H H46P 109.5 . . ?
H46O C46H H46P 108.1 . . ?
C46H O2H C47H 109(2) . . ?
O2H C47H H47O 109.5 . . ?
O2H C47H H47P 109.5 . . ?
H47O C47H H47P 109.5 . . ?
O2H C47H H47Q 109.5 . . ?
H47O C47H H47Q 109.5 . . ?
H47P C47H H47Q 109.5 . . ?
C41B O3B C48B 113(2) . . ?
O3B C48B C49B 109.9(17) . . ?
O3B C48B H48D 109.7 . . ?
C49B C48B H48D 109.7 . . ?
O3B C48B H48E 109.7 . . ?
C49B C48B H48E 109.7 . . ?
H48D C48B H48E 108.2 . . ?
O4B C49B C48B 111.7(16) . . ?
O4B C49B H49D 109.3 . . ?
C48B C49B H49D 109.3 . . ?
O4B C49B H49E 109.3 . . ?
C48B C49B H49E 109.3 . . ?
H49D C49B H49E 107.9 . . ?
C49B O4B C50B 111.8(17) . . ?
O4B C50B H50D 109.5 . . ?
O4B C50B H50E 109.5 . . ?
H50D C50B H50E 109.5 . . ?
O4B C50B H50F 109.5 . . ?
H50D C50B H50F 109.5 . . ?
H50E C50B H50F 109.5 . . ?
C41B O3E C48E 121(3) . . ?
O3E C48E C49E 108(2) . . ?
O3E C48E H48O 110.1 . . ?
C49E C48E H48O 110.1 . . ?
O3E C48E H48P 110.1 . . ?
C49E C48E H48P 110.1 . . ?
H48O C48E H48P 108.4 . . ?
O4E C49E C48E 108.6(19) . . ?
O4E C49E H49O 110.0 . . ?
C48E C49E H49O 110.0 . . ?
O4E C49E H49P 110.0 . . ?
C48E C49E H49P 110.0 . . ?
H49O C49E H49P 108.3 . . ?
C49E O4E C50E 118(2) . . ?
O4E C50E H50O 109.5 . . ?
O4E C50E H50P 109.5 . . ?
H50O C50E H50P 109.5 . . ?
O4E C50E H50Q 109.5 . . ?
H50O C50E H50Q 109.5 . . ?
H50P C50E H50Q 109.5 . . ?
C42B O5B C51B 113.9(10) . . ?
O5B C51B C52B 113.3(11) . . ?
O5B C51B H51D 108.9 . . ?
C52B C51B H51D 108.9 . . ?
O5B C51B H51E 108.9 . . ?
C52B C51B H51E 108.9 . . ?
H51D C51B H51E 107.7 . . ?
O6B C52B C51B 107.8(11) . . ?
O6B C52B H52D 110.1 . . ?
C51B C52B H52D 110.1 . . ?
O6B C52B H52E 110.1 . . ?
C51B C52B H52E 110.1 . . ?
H52D C52B H52E 108.5 . . ?
C52B O6B C53B 113.6(12) . . ?
O6B C53B H53D 109.5 . . ?
O6B C53B H53E 109.5 . . ?
H53D C53B H53E 109.5 . . ?
O6B C53B H53F 109.5 . . ?
H53D C53B H53F 109.5 . . ?
H53E C53B H53F 109.5 . . ?
C40C O1C C45C 118.8(9) . . ?
O1C C45C C46C 108.8(10) . . ?
O1C C45C H45G 109.9 . . ?
C46C C45C H45G 109.9 . . ?
O1C C45C H45H 109.9 . . ?
C46C C45C H45H 109.9 . . ?
H45G C45C H45H 108.3 . . ?
O2C C46C C45C 108.2(10) . . ?
O2C C46C H46G 110.1 . . ?
C45C C46C H46G 110.1 . . ?
O2C C46C H46H 110.1 . . ?
C45C C46C H46H 110.1 . . ?
H46G C46C H46H 108.4 . . ?
C46C O2C C47C 110.6(11) . . ?
O2C C47C H47G 109.5 . . ?
O2C C47C H47H 109.5 . . ?
H47G C47C H47H 109.5 . . ?
O2C C47C H47I 109.5 . . ?
H47G C47C H47I 109.5 . . ?
H47H C47C H47I 109.5 . . ?
C41C O3C C48C 120.5(11) . . ?
O3C C48C C49C 117.8(12) . . ?
O3C C48C H48G 107.8 . . ?
C49C C48C H48G 107.8 . . ?
O3C C48C H48H 107.8 . . ?
C49C C48C H48H 107.8 . . ?
H48G C48C H48H 107.2 . . ?
O4C C49C C48C 105.7(12) . . ?
O4C C49C H49G 110.6 . . ?
C48C C49C H49G 110.6 . . ?
O4C C49C H49H 110.6 . . ?
C48C C49C H49H 110.6 . . ?
H49G C49C H49H 108.7 . . ?
C49C O4C C50C 111.2(12) . . ?
O4C C50C H50G 109.5 . . ?
O4C C50C H50H 109.5 . . ?
H50G C50C H50H 109.5 . . ?
O4C C50C H50I 109.5 . . ?
H50G C50C H50I 109.5 . . ?
H50H C50C H50I 109.5 . . ?
C51C O5C C42C 116.7(15) . . ?
O5C C51C C52C 108.9(15) . . ?
O5C C51C H51G 109.9 . . ?
C52C C51C H51G 109.9 . . ?
O5C C51C H51H 109.9 . . ?
C52C C51C H51H 109.9 . . ?
H51G C51C H51H 108.3 . . ?
O6C C52C C51C 115.2(16) . . ?
O6C C52C H52G 108.5 . . ?
C51C C52C H52G 108.5 . . ?
O6C C52C H52H 108.5 . . ?
C51C C52C H52H 108.5 . . ?
H52G C52C H52H 107.5 . . ?
C52C O6C C53C 108.3(17) . . ?
O6C C53C H53G 109.5 . . ?
O6C C53C H53H 109.5 . . ?
H53G C53C H53H 109.5 . . ?
O6C C53C H53I 109.5 . . ?
H53G C53C H53I 109.5 . . ?
H53H C53C H53I 109.5 . . ?
C42C O5F C51F 105(2) . . ?
O5F C51F C52F 108(3) . . ?
O5F C51F H51R 110.1 . . ?
C52F C51F H51R 110.1 . . ?
O5F C51F H51S 110.1 . . ?
C52F C51F H51S 110.1 . . ?
H51R C51F H51S 108.4 . . ?
O6F C52F C51F 116(3) . . ?
O6F C52F H52R 108.4 . . ?
C51F C52F H52R 108.4 . . ?
O6F C52F H52S 108.4 . . ?
C51F C52F H52S 108.4 . . ?
H52R C52F H52S 107.4 . . ?
C53F O6F C52F 118(3) . . ?
O6F C53F H53R 109.4 . . ?
O6F C53F H53S 109.5 . . ?
H53R C53F H53S 109.5 . . ?
O6F C53F H53T 109.5 . . ?
H53R C53F H53T 109.5 . . ?
H53S C53F H53T 109.5 . . ?
C40D O1D C45D 112.2(12) . . ?
O1D C45D C46D 109.2(13) . . ?
O1D C45D H45K 109.8 . . ?
C46D C45D H45K 109.8 . . ?
O1D C45D H45L 109.8 . . ?
C46D C45D H45L 109.8 . . ?
H45K C45D H45L 108.3 . . ?
O2D C46D C45D 113.2(15) . . ?
O2D C46D H46K 108.9 . . ?
C45D C46D H46K 108.9 . . ?
O2D C46D H46L 108.9 . . ?
C45D C46D H46L 108.9 . . ?
H46K C46D H46L 107.8 . . ?
C46D O2D C47D 113.0(18) . . ?
O2D C47D H47K 109.5 . . ?
O2D C47D H47L 109.5 . . ?
H47K C47D H47L 109.5 . . ?
O2D C47D H47M 109.5 . . ?
H47K C47D H47M 109.5 . . ?
H47L C47D H47M 109.5 . . ?
C48D O3D C41D 115.7(16) . . ?
O3D C48D C49D 131.9(18) . . ?
O3D C48D H48K 104.3 . . ?
C49D C48D H48K 104.3 . . ?
O3D C48D H48L 104.3 . . ?
C49D C48D H48L 104.3 . . ?
H48K C48D H48L 105.6 . . ?
O4D C49D C48D 119.0(17) . . ?
O4D C49D H49K 107.6 . . ?
C48D C49D H49K 107.6 . . ?
O4D C49D H49L 107.6 . . ?
C48D C49D H49L 107.6 . . ?
H49K C49D H49L 107.0 . . ?
C49D O4D C50D 109.8(16) . . ?
O4D C50D H50K 109.5 . . ?
O4D C50D H50L 109.5 . . ?
H50K C50D H50L 109.5 . . ?
O4D C50D H50M 109.5 . . ?
H50K C50D H50M 109.5 . . ?
H50L C50D H50M 109.5 . . ?
C51D O5D C42D 125.1(18) . . ?
O5D C51D C52D 106.5(15) . . ?
O5D C51D H51K 110.4 . . ?
C52D C51D H51K 110.4 . . ?
O5D C51D H51L 110.4 . . ?
C52D C51D H51L 110.4 . . ?
H51K C51D H51L 108.6 . . ?
O6D C52D C51D 110.1(17) . . ?
O6D C52D H52K 109.6 . . ?
C51D C52D H52K 109.6 . . ?
O6D C52D H52L 109.6 . . ?
C51D C52D H52L 109.6 . . ?
H52K C52D H52L 108.2 . . ?
C52D O6D C53D 111.0(17) . . ?
O6D C53D H53K 109.5 . . ?
O6D C53D H53L 109.5 . . ?
H53K C53D H53L 109.5 . . ?
O6D C53D H53M 109.5 . . ?
H53K C53D H53M 109.5 . . ?
H53L C53D H53M 109.5 . . ?
N2A Pd01 N2D 88.1(4) . . ?
N2A Pd01 N2B 90.1(4) . . ?
N2D Pd01 N2B 176.3(4) . . ?
N2A Pd01 N2C 175.5(4) . . ?
N2D Pd01 N2C 92.2(4) . . ?
N2B Pd01 N2C 89.3(4) . . ?
N1D Pd02 N1A 88.8(4) . . ?
N1D Pd02 N1B 174.2(4) . . ?
N1A Pd02 N1B 89.7(5) . . ?
N1D Pd02 N1C 88.1(4) . . ?
N1A Pd02 N1C 174.9(4) . . ?
N1B Pd02 N1C 93.0(5) . . ?
S2G S1G S6G 95.9(6) . . ?
S3G S2G S1G 102.8(5) . . ?
S2G S3G S4G 96.8(6) . . ?
S3G S4G S5G 104.7(7) . . ?
S6G S5G S4G 94.3(7) . . ?
S5G S6G S1G 105.4(6) . . ?
S14G S13G S18G 79.9(14) . . ?
S13G S14G S15G 109.8(16) . . ?
S14G S15G S16G 126.4(17) . . ?
S14G S15G S18G 72.1(13) . . ?
S16G S15G S18G 54.7(10) . . ?
S17G S16G S15G 118.4(14) . . ?
S16G S17G S18G 60.6(12) . . ?
S13G S18G S17G 141(2) . . ?
S13G S18G S15G 97.6(13) . . ?
S17G S18G S15G 104.4(14) . . ?
S8G S7G S12G 101.2(6) . . ?
S7G S8G S9G 99.2(5) . . ?
S8G S9G S10G 103.5(5) . . ?
S11G S10G S9G 101.8(5) . . ?
S10G S11G S12G 92.1(7) . . ?
S11G S12G S7G 108.9(6) . . ?
O2Z N1Z O1Z 119.9(7) . . ?
O2Z N1Z O3Z 119.9(7) . . ?
O1Z N1Z O3Z 119.6(7) . . ?
O9Z N3Z O8Z 118.4(10) . . ?
O9Z N3Z O7Z 118.2(10) . . ?
O8Z N3Z O7Z 118.3(10) . . ?
O5Z N2Z O4Z 120.9(7) . . ?
O5Z N2Z O6Z 119.5(7) . . ?
O4Z N2Z O6Z 119.1(7) . . ?
O10Z N4Z O11Z 120.7(7) . . ?
O10Z N4Z O12Z 119.0(7) . . ?
O11Z N4Z O12Z 120.3(7) . . ?
 
_refine_diff_density_max    2.813
_refine_diff_density_min   -1.393
_refine_diff_density_rms    0.172

_shelx_res_file
;

    SM321_H3.res created by SHELXL-2014/7


TITL SM321_339_1_0m_a.res in P-1
CELL  0.71073  21.2968  21.4799  27.2756   70.017   69.062   61.468
ZERR    2.000   0.0021   0.0022   0.0027    0.001    0.001    0.001
LATT 1
SFAC C  H  N  O  S  Pd
UNIT 424  368  24  92  24  4
LIST 4 ! automatically inserted. Change 6 to 4 for CHECKCIF!!
L.S. 30
BOND $H
FMAP 2
PLAN 20
acta
size 0.04 0.06 0.10
simu 0.009
simu 0.005 N1Z O1Z O2Z O3Z
isor 0.009
isor 0.005 N1Z O1Z O2Z O3Z
bind O3D C48D
bind O2D C47D
free C49D C50D
free C51D O6D
dfix 2.6 0.001 O6F O8W
free S9G S18G
free S16G S18G
sadi 0.01 N1Z O1Z N1Z O2Z N1Z O3Z N2Z O4Z N2Z O5Z N2Z O6Z =
          N3Z O7Z N3Z O8Z N3Z O9Z N4Z O10Z N4Z O11Z N4Z O12Z
sadi 0.01 O1Z O2Z O2Z O3Z O3Z O1Z O4Z O5Z O5Z O6Z O6Z O4Z =
          O7Z O8Z O8Z O9Z O9Z O7Z O10Z O11Z O11Z O12Z O12Z O10Z
sadi 0.01 S7G S8G S8G S9G S9G S10G S10G S11G S11G S12G S12G S7G
sadi 0.01 S1G S2G S2G S3G S3G S4G S4G S5G S5G S6G S6G S1G
sadi 0.01 S13G S14G S14G S15G S15G S16G S16G S17G S17G S18G S18G S13G
sadi 0.01 O1A C45A O1B C45B O1C C45C O1D C45D =
          O3A C48A O3B C48B O3C C48C O3D C48D =
          O5A C51A O5B C51B O5C C51C O5D C51D
sadi 0.01 C45A C46A C45B C46B C45C C46C C45D C46D =
          C48A C49A C48B C49B C48C C49C C48D C49D =
          C51A C52A C51B C52B C51C C52C C51D C52D
sadi 0.01 C46A O2A C46B O2B C46C O2C C46D O2D =
          C49A O4A C49B O4B C49C O4C C49D O4D =
          C52A O6A C52B O6B C52C O6C C52D O6D
sadi 0.01 O2A C47A O2B C47B O2C C47C O2D C47D =
          O4A C50A O4B C50B O4C C50C O4D C50D =
          O6A C53A O6B C53B O6C C53C O6D C53D
TEMP -183.000
WGHT    0.300000    0.720000
FVAR       0.05915   0.67597   0.55857   0.59295   0.77326
N1A   3    0.687429    0.566293    0.333655    11.00000    0.05746    0.03142 =
         0.03993   -0.01431   -0.02566    0.00036

C1A   1    0.630786    0.623015    0.358654    11.00000    0.06046    0.03552 =
         0.04620   -0.01619   -0.02514   -0.00109
AFIX  43
H1A   2    0.621293    0.671883    0.340409    11.00000   -1.20000
AFIX   0
C2A   1    0.589258    0.608277    0.409087    11.00000    0.05757    0.03871 =
         0.04549   -0.02206   -0.02100   -0.00080
AFIX  43
H2A   2    0.550590    0.647260    0.425024    11.00000   -1.20000
AFIX   0
C3A   1    0.602353    0.538082    0.437234    11.00000    0.05427    0.03926 =
         0.03747   -0.01715   -0.01999   -0.00202
AFIX  43
H3A   2    0.572736    0.528519    0.472002    11.00000   -1.20000
AFIX   0
C4A   1    0.660704    0.480627    0.413348    11.00000    0.04959    0.03588 =
         0.03619   -0.01369   -0.01916   -0.00280
C5A   1    0.700112    0.498085    0.363100    11.00000    0.05341    0.03354 =
         0.03855   -0.01622   -0.01993    0.00165
AFIX  43
H5A   2    0.739715    0.459348    0.347381    11.00000   -1.20000
AFIX   0
C6A   1    0.567699    0.404601    0.436341    11.00000    0.04573    0.04396 =
         0.03546   -0.00993   -0.01545   -0.00068
AFIX  43
H6A   2    0.553384    0.453640    0.417451    11.00000   -1.20000
AFIX   0
C7A   1    0.521626    0.370340    0.448397    11.00000    0.04379    0.04743 =
         0.03782   -0.01091   -0.01365    0.00054
AFIX  43
H7A   2    0.475822    0.396087    0.438441    11.00000   -1.20000
AFIX   0
C8A   1    0.542157    0.298478    0.474992    11.00000    0.04170    0.04638 =
         0.03289   -0.00974   -0.01127   -0.00129
AFIX  43
H8A   2    0.509911    0.275240    0.484181    11.00000   -1.20000
AFIX   0
C9A   1    0.609337    0.260829    0.488068    11.00000    0.04337    0.03827 =
         0.02765   -0.01160   -0.00791   -0.00062
AFIX  43
H9A   2    0.623191    0.211306    0.505754    11.00000   -1.20000
AFIX   0
C10A  1    0.658262    0.293677    0.475958    11.00000    0.04343    0.03872 =
         0.02370   -0.01418   -0.01131   -0.00139
C11A  1    0.729124    0.251881    0.488387    11.00000    0.03990    0.03398 =
         0.02024   -0.01053   -0.00945    0.00139
C12A  1    0.774167    0.288999    0.478929    11.00000    0.04400    0.03497 =
         0.02101   -0.01224   -0.01485    0.00344
C13A  1    0.844859    0.251223    0.492921    11.00000    0.04298    0.03836 =
         0.02340   -0.01401   -0.01081   -0.00228
AFIX  43
H13A  2    0.862997    0.200406    0.506701    11.00000   -1.20000
AFIX   0
C14A  1    0.884799    0.287564    0.486535    11.00000    0.04914    0.04580 =
         0.02727   -0.01289   -0.01359   -0.00228
AFIX  43
H14A  2    0.931018    0.261725    0.495875    11.00000   -1.20000
AFIX   0
C15A  1    0.860017    0.363576    0.466211    11.00000    0.05221    0.04170 =
         0.03023   -0.00909   -0.01665   -0.00984
AFIX  43
H15A  2    0.888714    0.388405    0.462743    11.00000   -1.20000
AFIX   0
C16A  1    0.795424    0.399724    0.451994    11.00000    0.05493    0.03742 =
         0.03164   -0.01275   -0.01369   -0.00607
AFIX  43
H16A  2    0.778682    0.450550    0.438396    11.00000   -1.20000
AFIX   0
C17A  1    0.751012    0.363589    0.456803    11.00000    0.04523    0.03386 =
         0.02363   -0.01416   -0.01413   -0.00051
C18A  1    0.680738    0.403977    0.441153    11.00000    0.04827    0.03487 =
         0.02826   -0.01334   -0.01775    0.00328
C19A  1    0.635294    0.368736    0.451320    11.00000    0.04485    0.03609 =
         0.02646   -0.01208   -0.01495    0.00041
N2A   3    0.788250   -0.102394    0.256504    11.00000    0.04681    0.03331 =
         0.03716   -0.01164   -0.00462   -0.02314
C20A  1    0.843350   -0.170538    0.254779    11.00000    0.05010    0.03239 =
         0.03914   -0.00609   -0.00739   -0.02112
AFIX  43
H20A  2    0.851064   -0.194052    0.228004    11.00000   -1.20000
AFIX   0
C21A  1    0.886060   -0.204455    0.289335    11.00000    0.05282    0.03276 =
         0.03944   -0.00519   -0.01177   -0.01835
AFIX  43
H21A  2    0.921934   -0.252573    0.288375    11.00000   -1.20000
AFIX   0
C22A  1    0.878200   -0.169205    0.327290    11.00000    0.05461    0.03890 =
         0.04348   -0.00571   -0.01472   -0.01948
AFIX  43
H22A  2    0.908956   -0.193160    0.351948    11.00000   -1.20000
AFIX   0
C23A  1    0.826446   -0.100700    0.328637    11.00000    0.04290    0.03413 =
         0.03480   -0.00623   -0.01064   -0.01847
C24A  1    0.782051   -0.068698    0.293805    11.00000    0.04704    0.03376 =
         0.03897   -0.00660   -0.00861   -0.01829
AFIX  43
H24A  2    0.745191   -0.021077    0.295254    11.00000   -1.20000
AFIX   0
C25A  1    0.891759    0.004418    0.291944    11.00000    0.03748    0.03214 =
         0.02881   -0.00877    0.00018   -0.01294
AFIX  43
H25A  2    0.900456   -0.024453    0.268545    11.00000   -1.20000
AFIX   0
C26A  1    0.918377    0.054948    0.273360    11.00000    0.04050    0.03269 =
         0.03189   -0.01101   -0.00398   -0.01511
AFIX  43
H26A  2    0.942168    0.064312    0.236513    11.00000   -1.20000
AFIX   0
C27A  1    0.911514    0.094207    0.307708    11.00000    0.04066    0.03244 =
         0.03757   -0.00936   -0.00681   -0.01505
AFIX  43
H27A  2    0.932901    0.128531    0.294397    11.00000   -1.20000
AFIX   0
C28A  1    0.874669    0.084256    0.360063    11.00000    0.03686    0.02979 =
         0.03323   -0.00856   -0.00758   -0.01115
AFIX  43
H28A  2    0.870405    0.112126    0.382561    11.00000   -1.20000
AFIX   0
C29A  1    0.841681    0.031802    0.382272    11.00000    0.03470    0.03029 =
         0.03142   -0.00572   -0.00965   -0.00935
C30A  1    0.802752    0.022407    0.434996    11.00000    0.02950    0.02987 =
         0.03071   -0.00413   -0.00876   -0.00880
C31A  1    0.765670   -0.024673    0.453251    11.00000    0.03223    0.03401 =
         0.03191   -0.00007   -0.00904   -0.01220
C32A  1    0.719291   -0.031504    0.505964    11.00000    0.03929    0.04249 =
         0.03474   -0.00195   -0.00790   -0.01553
AFIX  43
H32A  2    0.713542   -0.005567    0.530459    11.00000   -1.20000
AFIX   0
C33A  1    0.683812   -0.075180    0.520504    11.00000    0.04715    0.05107 =
         0.04232   -0.00053    0.00016   -0.02056
AFIX  43
H33A  2    0.654343   -0.080479    0.555991    11.00000   -1.20000
AFIX   0
C34A  1    0.688378   -0.112777    0.485974    11.00000    0.04530    0.04978 =
         0.04808   -0.00372    0.00026   -0.02470
AFIX  43
H34A  2    0.660764   -0.141364    0.497523    11.00000   -1.20000
AFIX   0
C35A  1    0.732389   -0.108654    0.435628    11.00000    0.04748    0.04357 =
         0.04311   -0.00468   -0.01067   -0.02107
AFIX  43
H35A  2    0.737199   -0.135760    0.412335    11.00000   -1.20000
AFIX   0
C36A  1    0.771479   -0.063037    0.418001    11.00000    0.03404    0.03216 =
         0.03391   -0.00401   -0.00636   -0.01454
C37A  1    0.816516   -0.057370    0.366348    11.00000    0.03781    0.03278 =
         0.03261   -0.00616   -0.00893   -0.01394
C38A  1    0.849618   -0.008317    0.347048    11.00000    0.03741    0.03098 =
         0.03151   -0.00801   -0.00813   -0.01156
C39A  1    0.758079    0.172561    0.503833    11.00000    0.03468    0.03426 =
         0.02271   -0.00887   -0.00776   -0.00264
C40A  1    0.782938    0.131075    0.550725    11.00000    0.03979    0.03620 =
         0.02592   -0.01062   -0.01312   -0.00202
C41A  1    0.819145    0.056115    0.557429    11.00000    0.03401    0.03771 =
         0.02335   -0.00799   -0.01110   -0.00280
C42A  1    0.829485    0.020169    0.519531    11.00000    0.03184    0.03058 =
         0.02527   -0.00561   -0.01147   -0.00346
C43A  1    0.798530    0.060041    0.475066    11.00000    0.03080    0.03232 =
         0.02572   -0.00623   -0.00621   -0.00806
C44A  1    0.763057    0.136173    0.467273    11.00000    0.03143    0.03585 =
         0.02532   -0.00433   -0.00590   -0.00473
AFIX  43
H44A  2    0.742234    0.163351    0.437040    11.00000   -1.20000
AFIX   0
N1B   3    0.837446    0.524049    0.279591    11.00000    0.05688    0.03614 =
         0.06294   -0.01900   -0.03374   -0.00836
C1B   1    0.850583    0.536409    0.320428    11.00000    0.07032    0.05294 =
         0.07189   -0.01807   -0.04031   -0.00910
AFIX  43
H1B   2    0.816342    0.577108    0.336106    11.00000   -1.20000
AFIX   0
C2B   1    0.913323    0.489842    0.338607    11.00000    0.07507    0.05918 =
         0.07834   -0.01929   -0.03943   -0.01167
AFIX  43
H2B   2    0.923988    0.500979    0.364770    11.00000   -1.20000
AFIX   0
C3B   1    0.961471    0.426791    0.319480    11.00000    0.06701    0.04869 =
         0.07246   -0.01569   -0.03130   -0.01078
AFIX  43
H3B   2    1.002891    0.393021    0.333973    11.00000   -1.20000
AFIX   0
C4B   1    0.946751    0.414486    0.277585    11.00000    0.05207    0.03744 =
         0.05881   -0.01460   -0.02766   -0.01071
C5B   1    0.883717    0.463702    0.260325    11.00000    0.04897    0.03367 =
         0.05498   -0.01605   -0.02421   -0.00795
AFIX  43
H5B   2    0.872434    0.454503    0.233488    11.00000   -1.20000
AFIX   0
C6B   1    0.959780    0.269779    0.342507    11.00000    0.03933    0.04209 =
         0.03741   -0.01651   -0.01324   -0.00514
AFIX  43
H6B   2    0.929462    0.310903    0.358422    11.00000   -1.20000
AFIX   0
C7B   1    0.965022    0.204805    0.371969    11.00000    0.04561    0.04411 =
         0.03787   -0.01214   -0.00904   -0.01038
AFIX  43
H7B   2    0.935901    0.200519    0.407659    11.00000   -1.20000
AFIX   0
C8B   1    1.013992    0.140986    0.350722    11.00000    0.04096    0.03978 =
         0.03110   -0.00613   -0.00858   -0.01639
AFIX  43
H8B   2    1.020457    0.094296    0.372832    11.00000   -1.20000
AFIX   0
C9B   1    1.050977    0.148307    0.298523    11.00000    0.03496    0.02968 =
         0.02445   -0.00680   -0.00976   -0.01242
AFIX  43
H9B   2    1.083506    0.105867    0.284517    11.00000   -1.20000
AFIX   0
C10B  1    1.042937    0.217698    0.263541    11.00000    0.02663    0.02734 =
         0.02763   -0.00329   -0.01196   -0.00839
C11B  1    1.077442    0.223115    0.209053    11.00000    0.02818    0.02822 =
         0.02924   -0.00216   -0.01145   -0.01454
C12B  1    1.070196    0.290990    0.176535    11.00000    0.03177    0.03302 =
         0.03736    0.00010   -0.01695   -0.01618
C13B  1    1.102965    0.299425    0.119667    11.00000    0.03569    0.04762 =
         0.04471    0.00681   -0.01638   -0.02573
AFIX  43
H13B  2    1.128150    0.258534    0.103392    11.00000   -1.20000
AFIX   0
C14B  1    1.097717    0.365723    0.089603    11.00000    0.04287    0.06087 =
         0.05152    0.00986   -0.02182   -0.02899
AFIX  43
H14B  2    1.121394    0.371302    0.052509    11.00000   -1.20000
AFIX   0
C15B  1    1.055831    0.428000    0.114323    11.00000    0.04136    0.05563 =
         0.06554    0.01056   -0.02779   -0.02475
AFIX  43
H15B  2    1.052182    0.474151    0.092290    11.00000   -1.20000
AFIX   0
C16B  1    1.022420    0.424665    0.165525    11.00000    0.03944    0.04198 =
         0.06119    0.00851   -0.02280   -0.02206
AFIX  43
H16B  2    0.995601    0.467421    0.179685    11.00000   -1.20000
AFIX   0
C17B  1    1.027032    0.355291    0.199863    11.00000    0.03796    0.02899 =
         0.05112   -0.00042   -0.02129   -0.01810
C18B  1    0.994066    0.347419    0.254028    11.00000    0.04038    0.03313 =
         0.04898   -0.00853   -0.01945   -0.00928
C19B  1    0.999092    0.279970    0.286511    11.00000    0.03068    0.03193 =
         0.03342   -0.00979   -0.01376   -0.00565
N2B   3    0.817402   -0.046566    0.143575    11.00000    0.04090    0.02389 =
         0.03394   -0.00888   -0.01329   -0.01177
C20B  1    0.834448   -0.069174    0.098486    11.00000    0.03737    0.02656 =
         0.03334   -0.00838   -0.01219   -0.00632
AFIX  43
H20B  2    0.801985   -0.084251    0.093877    11.00000   -1.20000
AFIX   0
C21B  1    0.895437   -0.071417    0.059566    11.00000    0.04195    0.02892 =
         0.03322   -0.00985   -0.01727   -0.00432
AFIX  43
H21B  2    0.904602   -0.086423    0.027802    11.00000   -1.20000
AFIX   0
C22B  1    0.945064   -0.051758    0.065853    11.00000    0.03817    0.02550 =
         0.03059   -0.00669   -0.01204   -0.00458
AFIX  43
H22B  2    0.988881   -0.054075    0.038968    11.00000   -1.20000
AFIX   0
C23B  1    0.929287   -0.028702    0.112172    11.00000    0.03858    0.02278 =
         0.02934   -0.00810   -0.01092   -0.00843
C24B  1    0.865444   -0.027529    0.149762    11.00000    0.03965    0.02443 =
         0.03146   -0.00797   -0.01068   -0.00969
AFIX  43
H24B  2    0.854625   -0.012464    0.181860    11.00000   -1.20000
AFIX   0
C25B  1    0.936706    0.110664    0.058482    11.00000    0.04700    0.03045 =
         0.03281   -0.01306   -0.01495   -0.01340
AFIX  43
H25B  2    0.902220    0.098151    0.053973    11.00000   -1.20000
AFIX   0
C26B  1    0.940336    0.176127    0.030424    11.00000    0.05727    0.03752 =
         0.04138   -0.00844   -0.01958   -0.01461
AFIX  43
H26B  2    0.907845    0.208798    0.007651    11.00000   -1.20000
AFIX   0
C27B  1    0.993954    0.194673    0.035921    11.00000    0.05854    0.03952 =
         0.04248   -0.00831   -0.02136   -0.01768
AFIX  43
H27B  2    0.998820    0.238513    0.015384    11.00000   -1.20000
AFIX   0
C28B  1    1.037514    0.148751    0.070821    11.00000    0.04666    0.03977 =
         0.03821   -0.00849   -0.01328   -0.01905
AFIX  43
H28B  2    1.072904    0.161261    0.073944    11.00000   -1.20000
AFIX   0
C29B  1    1.032031    0.082901    0.102706    11.00000    0.03614    0.02835 =
         0.02908   -0.01107   -0.00968   -0.00997
C30B  1    1.073744    0.038380    0.140900    11.00000    0.03595    0.03079 =
         0.02081   -0.00911   -0.00613   -0.00961
C31B  1    1.068964   -0.026832    0.170128    11.00000    0.03289    0.03343 =
         0.02528   -0.01191   -0.00301   -0.00849
C32B  1    1.106377   -0.071581    0.212483    11.00000    0.03756    0.03283 =
         0.03063   -0.00529   -0.00495   -0.01174
AFIX  43
H32B  2    1.136383   -0.056728    0.220574    11.00000   -1.20000
AFIX   0
C33B  1    1.099895   -0.134694    0.241287    11.00000    0.03522    0.03681 =
         0.03559   -0.00105   -0.00748   -0.00828
AFIX  43
H33B  2    1.124559   -0.162580    0.269557    11.00000   -1.20000
AFIX   0
C34B  1    1.057696   -0.159051    0.229988    11.00000    0.04030    0.03489 =
         0.03577   -0.00370   -0.00714   -0.01062
AFIX  43
H34B  2    1.055384   -0.204175    0.249801    11.00000   -1.20000
AFIX   0
C35B  1    1.020023   -0.119608    0.191353    11.00000    0.03229    0.03103 =
         0.03316   -0.00870   -0.00526   -0.00921
AFIX  43
H35B  2    0.991655   -0.137521    0.184412    11.00000   -1.20000
AFIX   0
C36B  1    1.021881   -0.050413    0.160162    11.00000    0.03218    0.02589 =
         0.02689   -0.01056   -0.00079   -0.01016
C37B  1    0.981174   -0.006295    0.121902    11.00000    0.03410    0.02291 =
         0.03016   -0.00945   -0.00412   -0.01002
C38B  1    0.982971    0.061372    0.093922    11.00000    0.03913    0.02748 =
         0.02772   -0.01354   -0.00838   -0.00844
C39B  1    1.120374    0.156202    0.186386    11.00000    0.03062    0.02955 =
         0.02741   -0.00709   -0.00421   -0.01226
C40B  1    1.196310    0.120140    0.179257    11.00000    0.03786    0.03859 =
         0.03147   -0.00791   -0.00854   -0.01423
C41B  1    1.233526    0.057941    0.159098    11.00000    0.03427    0.03792 =
         0.03306   -0.00756   -0.00782   -0.01098
C42B  1    1.195228    0.031540    0.144718    11.00000    0.03540    0.03442 =
         0.03082   -0.00962   -0.00551   -0.01055
C43B  1    1.118873    0.066077    0.152472    11.00000    0.03066    0.02920 =
         0.02202   -0.00801   -0.00263   -0.01135
C44B  1    1.083400    0.127232    0.173742    11.00000    0.02970    0.03381 =
         0.02989   -0.00544   -0.00669   -0.01074
AFIX  43
H44B  2    1.031324    0.150730    0.180079    11.00000   -1.20000
AFIX   0
N1C   3    0.792020    0.597220    0.178140    11.00000    0.05155    0.04518 =
         0.04742   -0.02721   -0.01322   -0.01946
C1C   1    0.832974    0.635030    0.156564    11.00000    0.06907    0.06943 =
         0.06431   -0.03519   -0.00896   -0.03554
AFIX  43
H1C   2    0.843324    0.651726    0.179645    11.00000   -1.20000
AFIX   0
C2C   1    0.860780    0.650982    0.103083    11.00000    0.08719    0.08496 =
         0.07758   -0.03624   -0.00468   -0.04888
AFIX  43
H2C   2    0.891236    0.676980    0.089442    11.00000   -1.20000
AFIX   0
C3C   1    0.845001    0.629653    0.068724    11.00000    0.08123    0.07946 =
         0.06660   -0.02910   -0.00132   -0.04976
AFIX  43
H3C   2    0.862535    0.642159    0.031003    11.00000   -1.20000
AFIX   0
C4C   1    0.801835    0.588410    0.090705    11.00000    0.05425    0.05336 =
         0.04981   -0.02060   -0.00707   -0.03395
C5C   1    0.777857    0.574502    0.144201    11.00000    0.04260    0.04367 =
         0.04247   -0.01332   -0.01378   -0.01741
AFIX  43
H5C   2    0.748962    0.546831    0.159366    11.00000   -1.20000
AFIX   0
C6C   1    0.910677    0.468924    0.039484    11.00000    0.05139    0.04495 =
         0.03002   -0.00604   -0.01075   -0.02665
AFIX  43
H6C   2    0.922377    0.484046    0.062772    11.00000   -1.20000
AFIX   0
C7C   1    0.962798    0.413785    0.014984    11.00000    0.05126    0.03944 =
         0.04051    0.00066   -0.01566   -0.02118
AFIX  43
H7C   2    1.010488    0.390647    0.021790    11.00000   -1.20000
AFIX   0
C8C   1    0.947713    0.388374   -0.022187    11.00000    0.05217    0.03538 =
         0.03599   -0.00081   -0.01777   -0.02013
AFIX  43
H8C   2    0.984884    0.351603   -0.040975    11.00000   -1.20000
AFIX   0
C9C   1    0.877624    0.421026   -0.027502    11.00000    0.04626    0.03373 =
         0.03055   -0.00293   -0.01277   -0.01991
AFIX  43
H9C   2    0.865792    0.404479   -0.049798    11.00000   -1.20000
AFIX   0
C10C  1    0.819611    0.478907   -0.001969    11.00000    0.04470    0.03253 =
         0.02469   -0.00558   -0.00968   -0.02220
C11C  1    0.749268    0.509060   -0.008714    11.00000    0.04647    0.03539 =
         0.02801   -0.00818   -0.00905   -0.02258
C12C  1    0.692541    0.566020    0.017104    11.00000    0.04896    0.04819 =
         0.03808   -0.01406   -0.00695   -0.02784
C13C  1    0.619462    0.596249    0.014101    11.00000    0.04938    0.05707 =
         0.05114   -0.01734   -0.00658   -0.02868
AFIX  43
H13C  2    0.605920    0.576948   -0.005161    11.00000   -1.20000
AFIX   0
C14C  1    0.567161    0.651966    0.037553    11.00000    0.05627    0.06551 =
         0.06104   -0.02017   -0.00577   -0.02151
AFIX  43
H14C  2    0.518266    0.671832    0.033592    11.00000   -1.20000
AFIX   0
C15C  1    0.584238    0.681115    0.067926    11.00000    0.05125    0.06318 =
         0.05551   -0.02318   -0.00725   -0.02244
AFIX  43
H15C  2    0.547325    0.719796    0.084939    11.00000   -1.20000
AFIX   0
C16C  1    0.654589    0.652406    0.072094    11.00000    0.05041    0.05593 =
         0.05120   -0.02319   -0.00188   -0.02157
AFIX  43
H16C  2    0.666055    0.672834    0.091896    11.00000   -1.20000
AFIX   0
C17C  1    0.712715    0.593389    0.048656    11.00000    0.05290    0.04889 =
         0.04483   -0.01752   -0.00445   -0.02831
C18C  1    0.784981    0.563012    0.054658    11.00000    0.04935    0.04508 =
         0.03913   -0.01171   -0.00745   -0.03004
C19C  1    0.838321    0.504394    0.030497    11.00000    0.04604    0.03855 =
         0.03020   -0.00471   -0.00713   -0.02552
N2C   3    0.663406    0.022134    0.148365    11.00000    0.04309    0.03273 =
         0.04340   -0.00285   -0.00875   -0.02367
C20C  1    0.614575    0.006187    0.140783    11.00000    0.05344    0.04171 =
         0.05900   -0.00524   -0.01977   -0.02553
AFIX  43
H20C  2    0.606282   -0.035446    0.163029    11.00000   -1.20000
AFIX   0
C21C  1    0.576160    0.048213    0.101825    11.00000    0.05749    0.04713 =
         0.06472   -0.00411   -0.02210   -0.03011
AFIX  43
H21C  2    0.543604    0.034510    0.095847    11.00000   -1.20000
AFIX   0
C22C  1    0.585140    0.109523    0.071937    11.00000    0.05426    0.04217 =
         0.06058   -0.00435   -0.02279   -0.02470
AFIX  43
H22C  2    0.557514    0.140249    0.045661    11.00000   -1.20000
AFIX   0
C23C  1    0.635750    0.127484    0.080051    11.00000    0.03826    0.03129 =
         0.04606   -0.00755   -0.01370   -0.01677
C24C  1    0.672598    0.082535    0.118375    11.00000    0.03371    0.02806 =
         0.04087   -0.00576   -0.00734   -0.01578
AFIX  43
H24C  2    0.706644    0.094195    0.124410    11.00000   -1.20000
AFIX   0
C25C  1    0.525533    0.275782    0.090901    11.00000    0.03551    0.03536 =
         0.03798   -0.00009   -0.00869   -0.01548
AFIX  43
H25C  2    0.514960    0.234983    0.112133    11.00000   -1.20000
AFIX   0
C26C  1    0.473160    0.343071    0.095892    11.00000    0.03628    0.04155 =
         0.04290   -0.00631   -0.01018   -0.01295
AFIX  43
H26C  2    0.426729    0.348838    0.120160    11.00000   -1.20000
AFIX   0
C27C  1    0.487458    0.403786    0.065406    11.00000    0.03851    0.03527 =
         0.04020   -0.00965   -0.01346   -0.00826
AFIX  43
H27C  2    0.449970    0.450812    0.068230    11.00000   -1.20000
AFIX   0
C28C  1    0.554697    0.396619    0.031484    11.00000    0.03961    0.03166 =
         0.03476   -0.00973   -0.01101   -0.00979
AFIX  43
H28C  2    0.563917    0.438542    0.011614    11.00000   -1.20000
AFIX   0
C29C  1    0.611441    0.325947    0.025777    11.00000    0.03124    0.02485 =
         0.02864   -0.00537   -0.01014   -0.00676
C30C  1    0.680070    0.317808   -0.009388    11.00000    0.02995    0.02816 =
         0.02560   -0.00694   -0.01278   -0.01002
C31C  1    0.734765    0.249379   -0.017868    11.00000    0.03209    0.03130 =
         0.02833   -0.00296   -0.01341   -0.01290
C32C  1    0.804991    0.239584   -0.052204    11.00000    0.03551    0.03679 =
         0.03058   -0.00398   -0.01232   -0.01486
AFIX  43
H32C  2    0.816366    0.280782   -0.069579    11.00000   -1.20000
AFIX   0
C33C  1    0.856757    0.173786   -0.061340    11.00000    0.03824    0.03955 =
         0.03319   -0.00995   -0.01057   -0.00951
AFIX  43
H33C  2    0.903202    0.168679   -0.085389    11.00000   -1.20000
AFIX   0
C34C  1    0.839218    0.111765   -0.033460    11.00000    0.03841    0.03727 =
         0.03563   -0.00810   -0.01312   -0.00836
AFIX  43
H34C  2    0.874529    0.065233   -0.039868    11.00000   -1.20000
AFIX   0
C35C  1    0.775154    0.117803    0.000907    11.00000    0.03765    0.03321 =
         0.03250   -0.00468   -0.01796   -0.00805
AFIX  43
H35C  2    0.766414    0.075179    0.018625    11.00000   -1.20000
AFIX   0
C36C  1    0.718438    0.186066    0.012463    11.00000    0.03711    0.02915 =
         0.02958   -0.00760   -0.01637   -0.00916
C37C  1    0.650096    0.194871    0.046421    11.00000    0.03432    0.02884 =
         0.03550   -0.00599   -0.01664   -0.01446
C38C  1    0.596004    0.264119    0.054850    11.00000    0.03099    0.02859 =
         0.03143   -0.00386   -0.01274   -0.00946
C39C  1    0.729330    0.478919   -0.039870    11.00000    0.04025    0.03547 =
         0.02732   -0.00827   -0.01032   -0.01984
C40C  1    0.718991    0.510651   -0.091935    11.00000    0.04110    0.03668 =
         0.03613   -0.00591   -0.00959   -0.02276
C41C  1    0.699903    0.478955   -0.118518    11.00000    0.04608    0.04062 =
         0.03396   -0.00723   -0.01680   -0.01791
C42C  1    0.689197    0.415546   -0.091366    11.00000    0.04939    0.03995 =
         0.03969   -0.00896   -0.01891   -0.02202
C43C  1    0.697183    0.383534   -0.039635    11.00000    0.03565    0.02809 =
         0.02994   -0.00375   -0.01140   -0.01575
C44C  1    0.717618    0.414583   -0.014879    11.00000    0.03781    0.02955 =
         0.02796   -0.00570   -0.00605   -0.01552
AFIX  43
H44C  2    0.724179    0.391856    0.020592    11.00000   -1.20000
AFIX   0
N1D   3    0.646137    0.633361    0.235983    11.00000    0.04765    0.03202 =
         0.03396   -0.01196   -0.02233   -0.00207
C1D   1    0.622372    0.700022    0.205436    11.00000    0.05279    0.03724 =
         0.04044   -0.01327   -0.01966   -0.00202
AFIX  43
H1D   2    0.651216    0.727146    0.195147    11.00000   -1.20000
AFIX   0
C2D   1    0.558519    0.731368    0.188143    11.00000    0.05299    0.04075 =
         0.04111   -0.00815   -0.02206   -0.00039
AFIX  43
H2D   2    0.545401    0.777539    0.164587    11.00000   -1.20000
AFIX   0
C3D   1    0.512567    0.693065    0.206340    11.00000    0.04801    0.04083 =
         0.03686   -0.01532   -0.02348   -0.00101
AFIX  43
H3D   2    0.466905    0.713523    0.196738    11.00000   -1.20000
AFIX   0
C4D   1    0.537259    0.624534    0.238719    11.00000    0.04765    0.03892 =
         0.03487   -0.01573   -0.01632   -0.00415
C5D   1    0.602250    0.597042    0.253075    11.00000    0.05154    0.03583 =
         0.03268   -0.01208   -0.02333   -0.00039
AFIX  43
H5D   2    0.617305    0.550519    0.275998    11.00000   -1.20000
AFIX   0
C6D   1    0.536980    0.532442    0.180888    11.00000    0.05757    0.05455 =
         0.03952   -0.01795   -0.00340   -0.02225
AFIX  43
H6D   2    0.564736    0.561213    0.164465    11.00000   -1.20000
AFIX   0
C7D   1    0.540446    0.491233    0.153496    11.00000    0.07007    0.06224 =
         0.04977   -0.01845   -0.00063   -0.03060
AFIX  43
H7D   2    0.570392    0.490468    0.118035    11.00000   -1.20000
AFIX   0
C8D   1    0.499396    0.447086    0.176510    11.00000    0.06604    0.06195 =
         0.04946   -0.01615   -0.00551   -0.03075
AFIX  43
H8D   2    0.501289    0.417185    0.156712    11.00000   -1.20000
AFIX   0
C9D   1    0.457967    0.449177    0.227103    11.00000    0.04992    0.05690 =
         0.04249   -0.01005   -0.00834   -0.02031
AFIX  43
H9D   2    0.429845    0.420742    0.242567    11.00000   -1.20000
AFIX   0
C10D  1    0.454868    0.492549    0.258215    11.00000    0.04307    0.04874 =
         0.03070   -0.01401   -0.01205   -0.00726
C11D  1    0.413839    0.491767    0.313240    11.00000    0.03897    0.04628 =
         0.03188   -0.00782   -0.01342   -0.00189
C12D  1    0.415327    0.532257    0.342131    11.00000    0.04320    0.05169 =
         0.03184   -0.01153   -0.01828    0.00153
C13D  1    0.376996    0.532139    0.397581    11.00000    0.04616    0.05486 =
         0.03755   -0.00957   -0.01605    0.00416
AFIX  43
H13D  2    0.348540    0.504238    0.416011    11.00000   -1.20000
AFIX   0
C14D  1    0.383195    0.575525    0.424062    11.00000    0.05175    0.05711 =
         0.03928   -0.01596   -0.01912    0.00657
AFIX  43
H14D  2    0.358289    0.574863    0.460783    11.00000   -1.20000
AFIX   0
C15D  1    0.419576    0.614923    0.402096    11.00000    0.05612    0.05095 =
         0.04465   -0.01919   -0.02090   -0.00090
AFIX  43
H15D  2    0.421597    0.641192    0.422919    11.00000   -1.20000
AFIX   0
C16D  1    0.455258    0.620049    0.349875    11.00000    0.04993    0.05043 =
         0.04303   -0.02038   -0.01738    0.00052
AFIX  43
H16D  2    0.480937    0.650774    0.333816    11.00000   -1.20000
AFIX   0
C17D  1    0.454100    0.577121    0.317528    11.00000    0.04462    0.05038 =
         0.03506   -0.01630   -0.01908   -0.00094
C18D  1    0.494196    0.578746    0.263157    11.00000    0.04600    0.04825 =
         0.03385   -0.01452   -0.01608   -0.00417
C19D  1    0.494093    0.536408    0.233654    11.00000    0.04668    0.05081 =
         0.03137   -0.01515   -0.01074   -0.01148
N2D   3    0.637162   -0.038318    0.263512    11.00000    0.04538    0.04684 =
         0.04570   -0.00783   -0.01112   -0.02576
C20D  1    0.620557   -0.095954    0.292759    11.00000    0.05677    0.05433 =
         0.05475   -0.00744   -0.00699   -0.02944
AFIX  43
H20D  2    0.650473   -0.141436    0.282547    11.00000   -1.20000
AFIX   0
C21D  1    0.564295   -0.091350    0.334988    11.00000    0.06474    0.06181 =
         0.06155   -0.00742   -0.00694   -0.03173
AFIX  43
H21D  2    0.554393   -0.133165    0.353716    11.00000   -1.20000
AFIX   0
C22D  1    0.517625   -0.024205    0.353238    11.00000    0.05864    0.06220 =
         0.05086   -0.00757   -0.01010   -0.02813
AFIX  43
H22D  2    0.477231   -0.020692    0.383580    11.00000   -1.20000
AFIX   0
C23D  1    0.534360    0.033378    0.324938    11.00000    0.04835    0.05535 =
         0.04583   -0.00673   -0.01152   -0.02709
C24D  1    0.594024    0.025706    0.280219    11.00000    0.04804    0.05272 =
         0.04594   -0.01054   -0.01380   -0.02683
AFIX  43
H24D  2    0.604972    0.066760    0.260669    11.00000   -1.20000
AFIX   0
C25D  1    0.530559    0.065694    0.421630    11.00000    0.04720    0.05663 =
         0.04489   -0.00918   -0.00868   -0.01924
AFIX  43
H25D  2    0.558788    0.017685    0.415748    11.00000   -1.20000
AFIX   0
C26D  1    0.530040    0.081016    0.466333    11.00000    0.05312    0.06148 =
         0.04620   -0.00582   -0.01465   -0.02225
AFIX  43
H26D  2    0.558794    0.044528    0.490554    11.00000   -1.20000
AFIX   0
C27D  1    0.486835    0.150872    0.476218    11.00000    0.05407    0.06475 =
         0.04618   -0.01120   -0.01276   -0.02574
AFIX  43
H27D  2    0.485006    0.160644    0.508257    11.00000   -1.20000
AFIX   0
C28D  1    0.447064    0.205669    0.441208    11.00000    0.05336    0.06078 =
         0.04603   -0.01091   -0.01169   -0.02367
AFIX  43
H28D  2    0.419374    0.252934    0.448620    11.00000   -1.20000
AFIX   0
C29D  1    0.447131    0.192072    0.394165    11.00000    0.04162    0.05723 =
         0.03968   -0.01067   -0.00593   -0.02050
C30D  1    0.409111    0.247906    0.356313    11.00000    0.04025    0.05799 =
         0.04041   -0.01031   -0.00617   -0.01899
C31D  1    0.411274    0.233594    0.309945    11.00000    0.03903    0.05723 =
         0.03982   -0.00896   -0.00810   -0.02081
C32D  1    0.371927    0.292234    0.270604    11.00000    0.04251    0.05991 =
         0.04495   -0.00783   -0.00830   -0.02045
AFIX  43
H32D  2    0.344310    0.339920    0.277212    11.00000   -1.20000
AFIX   0
C33D  1    0.375225    0.277656    0.223245    11.00000    0.04175    0.06475 =
         0.04967   -0.00558   -0.01146   -0.02229
AFIX  43
H33D  2    0.351872    0.316266    0.196992    11.00000   -1.20000
AFIX   0
C34D  1    0.411900    0.208023    0.214100    11.00000    0.04296    0.06104 =
         0.04768   -0.01083   -0.01266   -0.03060
AFIX  43
H34D  2    0.411735    0.198651    0.182546    11.00000   -1.20000
AFIX   0
C35D  1    0.448058    0.153194    0.250184    11.00000    0.04249    0.05932 =
         0.05151   -0.01121   -0.00376   -0.02856
AFIX  43
H35D  2    0.473107    0.105711    0.243150    11.00000   -1.20000
AFIX   0
C36D  1    0.450088    0.163910    0.298722    11.00000    0.04064    0.05602 =
         0.04460   -0.00777   -0.00913   -0.02727
C37D  1    0.489877    0.105619    0.337522    11.00000    0.04087    0.05279 =
         0.03935   -0.01032   -0.00320   -0.02548
C38D  1    0.489544    0.120142    0.382910    11.00000    0.03931    0.05433 =
         0.03681   -0.01047   -0.00660   -0.02032
C39D  1    0.371733    0.444379    0.338302    11.00000    0.04426    0.05222 =
         0.03371   -0.00789   -0.01371   -0.00550
C40D  1    0.294758    0.475533    0.355063    11.00000    0.05675    0.06661 =
         0.06032   -0.00958   -0.01637   -0.01497
C41D  1    0.257729    0.432350    0.378535    11.00000    0.06469    0.08724 =
         0.07873   -0.02140   -0.01159   -0.02722
C42D  1    0.292795    0.358076    0.381867    11.00000    0.07141    0.08628 =
         0.07979   -0.02154   -0.00480   -0.03528
C43D  1    0.369434    0.325533    0.362878    11.00000    0.04914    0.06358 =
         0.04811   -0.01497   -0.01016   -0.01582
C44D  1    0.405767    0.370645    0.343030    11.00000    0.04189    0.05443 =
         0.03875   -0.01179   -0.01062   -0.01091
AFIX  43
H44D  2    0.457882    0.349352    0.331852    11.00000   -1.20000
AFIX   0
same O1B > C53B
O1A   4    0.781531    0.160908    0.588580    11.00000    0.05518    0.03841 =
         0.02723   -0.01450   -0.01748    0.00761
C45A  1    0.716669    0.216247    0.609587    11.00000    0.06981    0.06044 =
         0.04503   -0.01470   -0.02569    0.00332
AFIX  23
H45A  2    0.679836    0.196415    0.633021    11.00000   -1.20000
H45B  2    0.695577    0.254581    0.580067    11.00000   -1.20000
AFIX   0
C46A  1    0.735950    0.247201    0.641439    11.00000    0.08692    0.07276 =
         0.05840   -0.01679   -0.02830   -0.00494
AFIX  23
H46A  2    0.776299    0.262289    0.618325    11.00000   -1.20000
H46B  2    0.692724    0.290950    0.651834    11.00000   -1.20000
AFIX   0
O2A   4    0.757854    0.197829    0.688235    11.00000    0.09015    0.08455 =
         0.05946   -0.01535   -0.02998   -0.00902
C47A  1    0.697805    0.199988    0.733813    11.00000    0.09304    0.10688 =
         0.07332    0.00120   -0.01137   -0.03529
AFIX 137
H47A  2    0.716489    0.166595    0.765287    11.00000   -1.50000
H47B  2    0.664891    0.185540    0.727073    11.00000   -1.50000
H47C  2    0.670728    0.249314    0.740433    11.00000   -1.50000
AFIX   0

O3A   4    0.849566    0.014644    0.601461    11.00000    0.03786    0.03599 =
         0.02134   -0.00232   -0.01001   -0.00090
C48A  1    0.799427    0.012622    0.651876    11.00000    0.04595    0.04862 =
         0.03416   -0.00366   -0.01388   -0.00817
AFIX  23
H48A  2    0.754409    0.058071    0.650540    11.00000   -1.20000
H48B  2    0.821500    0.010028    0.679273    11.00000   -1.20000
AFIX   0
C49A  1    0.778639   -0.050917    0.668498    11.00000    0.05085    0.06141 =
         0.04346    0.00146   -0.01569   -0.01359
AFIX  23
H49A  2    0.821995   -0.094238    0.657524    11.00000   -1.20000
H49B  2    0.760698   -0.062080    0.707979    11.00000   -1.20000
AFIX   0
O4A   4    0.722698   -0.032351    0.643199    11.00000    0.05140    0.06428 =
         0.04602    0.00192   -0.01203   -0.02047
C50A  1    0.701474   -0.091424    0.655777    11.00000    0.07321    0.07285 =
         0.07058    0.01171   -0.01755   -0.03796
AFIX 137
H50A  2    0.656390   -0.074101    0.644020    11.00000   -1.50000
H50B  2    0.692695   -0.110567    0.694615    11.00000   -1.50000
H50C  2    0.740887   -0.129827    0.637260    11.00000   -1.50000
AFIX   0
O5A   4    0.868486   -0.053101    0.525336    11.00000    0.03827    0.02886 =
         0.03193   -0.00732   -0.00640   -0.00752
C51A  1    0.944626   -0.077321    0.519038    11.00000    0.03846    0.03376 =
         0.03538   -0.01197   -0.01044   -0.00584
AFIX  23
H51A  2    0.964696   -0.129580    0.535617    11.00000   -1.20000
H51B  2    0.952222   -0.051476    0.538861    11.00000   -1.20000
AFIX   0
C52A  1    0.987596   -0.066468    0.461625    11.00000    0.04337    0.04230 =
         0.03846   -0.01190   -0.00914   -0.00786
AFIX  23
H52A  2    0.963023   -0.016343    0.442398    11.00000   -1.20000
H52B  2    1.037740   -0.074251    0.460578    11.00000   -1.20000
AFIX   0
O6A   4    0.991551   -0.116489    0.436587    11.00000    0.05677    0.05753 =
         0.04365   -0.02245   -0.00838   -0.00849
C53A  1    1.032497   -0.109664    0.381575    11.00000    0.05794    0.07938 =
         0.04586   -0.02113   -0.00521   -0.00551
AFIX 137
H53A  2    1.029176   -0.140983    0.364429    11.00000   -1.50000
H53B  2    1.084130   -0.124159    0.380306    11.00000   -1.50000
H53C  2    1.012075   -0.059201    0.362518    11.00000   -1.50000
AFIX   0
same O1C > C53C
part 1
O1B   4    1.227269    0.147759    0.199491    51.00000    0.03528    0.04247 =
         0.03144   -0.00860   -0.00758   -0.02024
C45B  1    1.299247    0.144363    0.176729    51.00000    0.04226    0.05264 =
         0.04005   -0.01070   -0.01626   -0.02482
AFIX  23
H45D  2    1.334783    0.093094    0.178975    51.00000   -1.20000
H45E  2    1.310640    0.166471    0.197105    51.00000   -1.20000
AFIX   0
C46B  1    1.306740    0.183969    0.118803    51.00000    0.05725    0.06983 =
         0.05641   -0.00542   -0.01414   -0.03048
AFIX  23
H46D  2    1.303545    0.158069    0.096526    51.00000   -1.20000
H46E  2    1.267956    0.233837    0.115237    51.00000   -1.20000
AFIX   0
O2B   4    1.377187    0.184892    0.103537    51.00000    0.06950    0.07609 =
         0.06627   -0.00108   -0.01476   -0.02745
C47B  1    1.389294    0.222901    0.048763    51.00000    0.08825    0.08667 =
         0.07010    0.00089   -0.00529   -0.03216
AFIX 137
H47D  2    1.398489    0.192477    0.025038    51.00000   -1.50000
H47E  2    1.431952    0.234234    0.040255    51.00000   -1.50000
H47F  2    1.345714    0.267963    0.043572    51.00000   -1.50000
AFIX   0

part 2
O1H   4    1.235600    0.152177    0.182179   -51.00000    0.04263    0.04709 =
         0.04079   -0.00818   -0.00988   -0.01919
C45H  1    1.301661    0.152606    0.144011   -51.00000    0.05199    0.05852 =
         0.05101   -0.00725   -0.01282   -0.02495
AFIX  23
H45O  2    1.338918    0.101979    0.147083   -51.00000   -1.20000
H45P  2    1.319302    0.180014    0.154712   -51.00000   -1.20000
AFIX   0
C46H  1    1.300136    0.183552    0.085153   -51.00000    0.05921    0.06671 =
         0.05910   -0.00817   -0.01544   -0.02922
AFIX  23
H46O  2    1.271205    0.166405    0.075607   -51.00000   -1.20000
H46P  2    1.275929    0.237101    0.078871   -51.00000   -1.20000
AFIX   0
O2H   4    1.372635    0.161851    0.052135   -51.00000    0.06793    0.07329 =
         0.06399   -0.00695   -0.01400   -0.02925
C47H  1    1.378087    0.222968    0.009868   -51.00000    0.08376    0.08351 =
         0.06989   -0.01084   -0.01574   -0.02791
AFIX 137
H47O  2    1.355452    0.229055   -0.017989   -51.00000   -1.50000
H47P  2    1.429979    0.214498   -0.005762   -51.00000   -1.50000
H47Q  2    1.352532    0.266864    0.024643   -51.00000   -1.50000
AFIX   0
part 0

part 1
O3B   4    1.309996    0.026996    0.149590    31.00000    0.03883    0.04097 =
         0.04281   -0.00789   -0.01207   -0.01213
C48B  1    1.337684   -0.038420    0.185967    31.00000    0.04851    0.04763 =
         0.04911   -0.01127   -0.01434   -0.01514
AFIX  23
H48D  2    1.324704   -0.074939    0.182386    31.00000   -1.20000
H48E  2    1.315285   -0.030489    0.223155    31.00000   -1.20000
AFIX   0
C49B  1    1.420097   -0.065884    0.174835    31.00000    0.05461    0.05042 =
         0.05443   -0.01174   -0.01366   -0.01482
AFIX  23
H49D  2    1.439588   -0.114392    0.197940    31.00000   -1.20000
H49E  2    1.441922   -0.070936    0.136964    31.00000   -1.20000
AFIX   0
O4B   4    1.441169   -0.018485    0.184552    31.00000    0.06171    0.05449 =
         0.05845   -0.01759   -0.01761   -0.01625
C50B  1    1.456890   -0.042468    0.236386    31.00000    0.07424    0.06902 =
         0.07332   -0.02346   -0.02215   -0.02294
AFIX 137
H50D  2    1.483632   -0.016916    0.237992    31.00000   -1.50000
H50E  2    1.487062   -0.094726    0.242595    31.00000   -1.50000
H50F  2    1.410730   -0.032169    0.264032    31.00000   -1.50000
AFIX   0

part 2
O3E   4    1.306541    0.015983    0.154912   -31.00000    0.03871    0.04158 =
         0.04293   -0.00901   -0.01302   -0.01434
C48E  1    1.331867   -0.056450    0.184726   -31.00000    0.04861    0.04621 =
         0.04939   -0.00959   -0.01293   -0.01471
AFIX  23
H48O  2    1.344055   -0.090603    0.162562   -31.00000   -1.20000
H48P  2    1.293202   -0.062718    0.217074   -31.00000   -1.20000
AFIX   0
C49E  1    1.399690   -0.071364    0.200817   -31.00000    0.05486    0.05190 =
         0.05419   -0.01060   -0.01390   -0.01455
AFIX  23
H49O  2    1.424282   -0.123761    0.215496   -31.00000   -1.20000
H49P  2    1.434791   -0.056897    0.169087   -31.00000   -1.20000
AFIX   0
O4E   4    1.378059   -0.031386    0.240006   -31.00000    0.06263    0.05428 =
         0.06046   -0.01555   -0.01878   -0.01851
C50E  1    1.432924   -0.023388    0.251413   -31.00000    0.06867    0.05993 =
         0.07091   -0.02066   -0.02018   -0.01270
AFIX 137
H50O  2    1.409845    0.013139    0.273427   -31.00000   -1.50000
H50P  2    1.464111   -0.007925    0.217768   -31.00000   -1.50000
H50Q  2    1.463029   -0.069807    0.270987   -31.00000   -1.50000
AFIX   0
part 0

O5B   4    1.233943   -0.030565    0.124610    11.00000    0.04550    0.04172 =
         0.03989   -0.01864   -0.00157   -0.01580
C51B  1    1.247128   -0.018145    0.068466    11.00000    0.06265    0.05986 =
         0.05323   -0.02131   -0.00886   -0.02147
AFIX  23
H51D  2    1.201300    0.018318    0.057197    11.00000   -1.20000
H51E  2    1.260239   -0.063683    0.058323    11.00000   -1.20000
AFIX   0
C52B  1    1.307543    0.007973    0.038805    11.00000    0.07330    0.07667 =
         0.06319   -0.02139   -0.01070   -0.02909
AFIX  23
H52D  2    1.308489    0.024559    0.000027    11.00000   -1.20000
H52E  2    1.299290    0.049070    0.052506    11.00000   -1.20000
AFIX   0
O6B   4    1.375107   -0.050649    0.047014    11.00000    0.07244    0.09497 =
         0.07695   -0.02445   -0.00811   -0.03493
C53B  1    1.436102   -0.030015    0.028525    11.00000    0.08615    0.13455 =
         0.11265   -0.02030   -0.00445   -0.07030
AFIX 137
H53D  2    1.481038   -0.072961    0.034657    11.00000   -1.50000
H53E  2    1.426724    0.005267    0.048235    11.00000   -1.50000
H53F  2    1.442117   -0.008287   -0.009919    11.00000   -1.50000
AFIX   0
same O1D > C53D
O1C   4    0.721797    0.577361   -0.119935    11.00000    0.03893    0.03613 =
         0.04139   -0.00192   -0.01473   -0.02008
C45C  1    0.780397    0.591094   -0.120381    11.00000    0.05349    0.05377 =
         0.05966   -0.00072   -0.01787   -0.02722
AFIX  23
H45G  2    0.827131    0.547898   -0.125860    11.00000   -1.20000
H45H  2    0.772312    0.601920   -0.085588    11.00000   -1.20000
AFIX   0
C46C  1    0.784600    0.654653   -0.165134    11.00000    0.06118    0.07023 =
         0.06545   -0.01006   -0.01660   -0.02922
AFIX  23
H46G  2    0.735179    0.694786   -0.164010    11.00000   -1.20000
H46H  2    0.817626    0.672146   -0.161248    11.00000   -1.20000
AFIX   0
O2C   4    0.812038    0.631911   -0.214415    11.00000    0.06903    0.09730 =
         0.05979   -0.00958   -0.01436   -0.03751
C47C  1    0.815429    0.691635   -0.259050    11.00000    0.07251    0.11128 =
         0.06760    0.00001   -0.03104   -0.03709
AFIX 137
H47G  2    0.854572    0.672933   -0.289527    11.00000   -1.50000
H47H  2    0.825778    0.724419   -0.248469    11.00000   -1.50000
H47I  2    0.768234    0.718026   -0.269400    11.00000   -1.50000
AFIX   0
O3C   4    0.686286    0.511262   -0.167962    11.00000    0.05989    0.04879 =
         0.04147   -0.00525   -0.02251   -0.01758
C48C  1    0.743017    0.518265   -0.212625    11.00000    0.08223    0.07832 =
         0.06831   -0.00472   -0.02153   -0.02317
AFIX  23
H48G  2    0.740185    0.567838   -0.219843    11.00000   -1.20000
H48H  2    0.733234    0.514126   -0.243987    11.00000   -1.20000
AFIX   0
C49C  1    0.820997    0.465473   -0.209581    11.00000    0.10255    0.08400 =
         0.08485   -0.01604   -0.01920   -0.03453
AFIX  23
H49G  2    0.856428    0.477986   -0.242076    11.00000   -1.20000
H49H  2    0.832414    0.466104   -0.177656    11.00000   -1.20000
AFIX   0
O4C   4    0.824555    0.396339   -0.205874    11.00000    0.10089    0.07643 =
         0.08397   -0.02594   -0.01921   -0.03321
C50C  1    0.893555    0.339677   -0.195777    11.00000    0.10068    0.10018 =
         0.08056    0.00086   -0.03163   -0.02831
AFIX 137
H50G  2    0.908798    0.301344   -0.214573    11.00000   -1.50000
H50H  2    0.887953    0.319553   -0.157126    11.00000   -1.50000
H50I  2    0.930936    0.359522   -0.208752    11.00000   -1.50000
AFIX   0
part 1
O5C   4    0.647297    0.390527   -0.105896    41.00000    0.05143    0.04602 =
         0.04595   -0.01096   -0.01952   -0.02175
C51C  1    0.670475    0.379435   -0.158666    41.00000    0.05279    0.05051 =
         0.05114   -0.01348   -0.01569   -0.02369
AFIX  23
H51G  2    0.724639    0.362153   -0.170845    41.00000   -1.20000
H51H  2    0.648301    0.425584   -0.183250    41.00000   -1.20000
AFIX   0
C52C  1    0.646883    0.323857   -0.159545    41.00000    0.05894    0.05941 =
         0.06177   -0.01194   -0.01391   -0.02174
AFIX  23
H52G  2    0.592760    0.341766   -0.146487    41.00000   -1.20000
H52H  2    0.659208    0.319680   -0.197209    41.00000   -1.20000
AFIX   0
O6C   4    0.679050    0.253722   -0.128373    41.00000    0.06271    0.06062 =
         0.06715   -0.01420   -0.01090   -0.02157
C53C  1    0.751730    0.216849   -0.158635    41.00000    0.06362    0.07339 =
         0.07084   -0.01832   -0.01557   -0.02448
AFIX 137
H53G  2    0.761791    0.165655   -0.152835    41.00000   -1.50000
H53H  2    0.787856    0.220741   -0.146803    41.00000   -1.50000
H53I  2    0.755085    0.239017   -0.196894    41.00000   -1.50000
AFIX   0
part 2
O5F   4    0.695189    0.372539   -0.124946   -41.00000    0.04858    0.04768 =
         0.04618   -0.01164   -0.01695   -0.02417
C51F  1    0.618362    0.386684   -0.120460   -41.00000    0.05191    0.05201 =
         0.05257   -0.01210   -0.01575   -0.02362
AFIX  23
H51R  2    0.592317    0.437240   -0.138304   -41.00000   -1.20000
H51S  2    0.592049    0.379551   -0.082228   -41.00000   -1.20000
AFIX   0
C52F  1    0.620379    0.332920   -0.147969   -41.00000    0.05782    0.05838 =
         0.06031   -0.01254   -0.01237   -0.02159
AFIX  23
H52R  2    0.569287    0.344532   -0.147551   -41.00000   -1.20000
H52S  2    0.647157    0.341061   -0.185995   -41.00000   -1.20000
AFIX   0
O6F   4    0.651667    0.262714   -0.125893   -41.00000    0.06277    0.06181 =
         0.06875   -0.01402   -0.00928   -0.02458
C53F  1    0.728953    0.225548   -0.144688   -41.00000    0.06277    0.06722 =
         0.07010   -0.01751   -0.01501   -0.02338
AFIX 137
H53R  2    0.738565    0.206247   -0.175625   -41.00000   -1.50000
H53S  2    0.748890    0.185584   -0.115978   -41.00000   -1.50000
H53T  2    0.752554    0.259255   -0.155386   -41.00000   -1.50000
AFIX   0
part 0

same O1A > C53A
O1D   4    0.257692    0.549871    0.352077    11.00000    0.06493    0.07765 =
         0.07280   -0.00980   -0.02563   -0.01160
C45D  1    0.229458    0.586282    0.306068    11.00000    0.09770    0.09768 =
         0.09221   -0.02397   -0.03106   -0.02541
AFIX  23
H45K  2    0.194331    0.568262    0.306346    11.00000   -1.20000
H45L  2    0.269936    0.577068    0.273533    11.00000   -1.20000
AFIX   0
C46D  1    0.190968    0.666598    0.305168    11.00000    0.12311    0.11683 =
         0.11629   -0.02572   -0.03405   -0.03616
AFIX  23
H46K  2    0.221737    0.681182    0.315047    11.00000   -1.20000
H46L  2    0.186044    0.693280    0.268184    11.00000   -1.20000
AFIX   0
O2D   4    0.120598    0.686682    0.340419    11.00000    0.15709    0.13935 =
         0.13334   -0.02578   -0.02947   -0.03293
C47D  1    0.122067    0.685609    0.392908    11.00000    0.19565    0.18062 =
         0.16784   -0.03655   -0.02819   -0.04219
AFIX 137
H47K  2    0.076241    0.684680    0.418396    11.00000   -1.50000
H47L  2    0.127121    0.729054    0.391952    11.00000   -1.50000
H47M  2    0.163844    0.642362    0.404216    11.00000   -1.50000
AFIX   0
O3D   4    0.180692    0.462794    0.398847    11.00000    0.08928    0.11560 =
         0.10905   -0.02902   -0.00728   -0.03421
C48D  1    0.156567    0.454674    0.454999    11.00000    0.12351    0.14141 =
         0.13389   -0.03224   -0.01782   -0.04658
AFIX  23
H48K  2    0.154874    0.406340    0.467784    11.00000   -1.20000
H48L  2    0.104617    0.490004    0.460971    11.00000   -1.20000
AFIX   0
C49D  1    0.185617    0.459296    0.495671    11.00000    0.13711    0.14913 =
         0.14551   -0.03241   -0.02401   -0.05574
AFIX  23
H49K  2    0.156739    0.508640    0.503227    11.00000   -1.20000
H49L  2    0.175214    0.425098    0.529311    11.00000   -1.20000
AFIX   0
O4D   4    0.261038    0.445166    0.483783    11.00000    0.14328    0.15689 =
         0.15109   -0.03254   -0.02782   -0.06141
C50D  1    0.289982    0.401871    0.530142    11.00000    0.14328    0.14927 =
         0.18614   -0.00352   -0.04049   -0.08158
AFIX 137
H50K  2    0.330992    0.356663    0.521504    11.00000   -1.50000
H50L  2    0.251341    0.390740    0.559443    11.00000   -1.50000
H50M  2    0.307427    0.428574    0.541216    11.00000   -1.50000
AFIX   0
O5D   4    0.248279    0.320745    0.393762    11.00000    0.10712    0.12155 =
         0.11845   -0.02674    0.00285   -0.04690
C51D  1    0.249536    0.260401    0.435109    11.00000    0.13331    0.14506 =
         0.14368   -0.02798   -0.02548   -0.05101
AFIX  23
H51K  2    0.257364    0.265189    0.467074    11.00000   -1.20000
H51L  2    0.289693    0.215749    0.423603    11.00000   -1.20000
AFIX   0
C52D  1    0.175723    0.257363    0.447927    11.00000    0.14424    0.14744 =
         0.15845   -0.02537   -0.03271   -0.06301
AFIX  23
H52K  2    0.175590    0.212570    0.474709    11.00000   -1.20000
H52L  2    0.136609    0.299349    0.463549    11.00000   -1.20000
AFIX   0
O6D   4    0.161385    0.258441    0.400589    11.00000    0.16147    0.14974 =
         0.17377   -0.01904   -0.02385   -0.06870
C53D  1    0.098898    0.241574    0.413151    11.00000    0.14784    0.16938 =
         0.19271   -0.01214   -0.04947   -0.06593
AFIX 137
H53K  2    0.102261    0.222255    0.384112    11.00000   -1.50000
H53L  2    0.053642    0.285633    0.417124    11.00000   -1.50000
H53M  2    0.098222    0.205343    0.446775    11.00000   -1.50000
AFIX   0

PD01  6    0.726258   -0.044168    0.202625    11.00000    0.04524    0.02928 =
         0.03443   -0.00408   -0.01017   -0.01881
PD02  6    0.741782    0.583649    0.257071    11.00000    0.05489    0.02298 =
         0.04493   -0.01341   -0.03218    0.00312
part 1
S1G   5    0.834174    0.328123    0.119342    21.00000    0.10732    0.09105 =
         0.08345    0.01470   -0.01827   -0.06229
S2G   5    0.891217    0.347979    0.157316    21.00000    0.13594    0.10838 =
         0.12475    0.02159   -0.04345   -0.07258
S3G   5    0.854939    0.306578    0.238301    21.00000    0.13662    0.12722 =
         0.12351    0.00119   -0.04593   -0.07147
S4G   5    0.752427    0.394594    0.251330    21.00000    0.14677    0.12412 =
         0.13645   -0.01623   -0.03600   -0.06833
S5G   5    0.685305    0.378742    0.219762    21.00000    0.16019    0.14228 =
         0.15925   -0.00074   -0.05548   -0.06574
S6G   5    0.732293    0.415075    0.139313    21.00000    0.13240    0.07927 =
         0.10618    0.02904   -0.03654   -0.05133
part 2
S13G  5    0.627735    0.352996    0.287594   -21.00000    0.14650    0.15120 =
         0.15122   -0.02384   -0.05008   -0.04062
S14G  5    0.707903    0.303231    0.331003   -21.00000    0.26096    0.25868 =
         0.23417   -0.05531   -0.06452   -0.09240
S15G  5    0.804088    0.313872    0.282434   -21.00000    0.14443    0.13667 =
         0.13834   -0.00852   -0.03157   -0.05802
S16G  5    0.815522    0.381178    0.207146   -21.00000    0.14458    0.12936 =
         0.13553   -0.00311   -0.03969   -0.06267
S17G  5    0.767707    0.383480    0.152179   -21.00000    0.11670    0.10366 =
         0.10890    0.00252   -0.03211   -0.04743
S18G  5    0.709853    0.383062    0.231681   -21.00000    0.15957    0.14538 =
         0.15712   -0.00594   -0.04128   -0.06533
part 0

S7G   5    0.785857    0.175247    0.192421    11.00000    0.21663    0.15698 =
         0.19980    0.01882   -0.05866   -0.09027
S8G   5    0.745285    0.218386    0.126553    11.00000    0.18729    0.13700 =
         0.11915   -0.03022   -0.03477   -0.08040
S9G   5    0.646623    0.293051    0.155779    11.00000    0.18405    0.14522 =
         0.15222   -0.02574   -0.02002   -0.08887
S10G  5    0.588444    0.233281    0.203446    11.00000    0.21038    0.14436 =
         0.16874   -0.00057   -0.04779   -0.10901
S11G  5    0.621002    0.200411    0.272281    11.00000    0.22875    0.18934 =
         0.22450    0.01299   -0.03072   -0.14364
S12G  5    0.718775    0.125140    0.241967    11.00000    0.21970    0.16176 =
         0.23190    0.01166   -0.03769   -0.11818
N1Z   3    0.507718    0.212173    0.673991    11.00000    0.11192    0.10499 =
         0.11131   -0.01566   -0.02376   -0.04692
O1W   4    0.610724    0.090097    0.589691    11.00000    0.05696    0.07052 =
         0.07311   -0.00054   -0.00538   -0.02631
O1Z   4    0.517127    0.221448    0.624704    11.00000    0.09808    0.07665 =
         0.08022   -0.00943   -0.00866   -0.03085
O2Z   4    0.561074    0.189651    0.693482    11.00000    0.13915    0.13552 =
         0.14225   -0.00937   -0.03011   -0.06689
O2W   4    0.752390    0.711209    0.272325    11.00000    0.12164    0.04342 =
         0.08812   -0.01656   -0.01019   -0.03023
O3Z   4    0.446143    0.217221    0.704192    11.00000    0.12966    0.11099 =
         0.11223   -0.01638   -0.01493   -0.03162
N3Z   3    0.651475    0.838108    0.085439    11.00000    0.26805    0.27024 =
         0.27000   -0.05730   -0.06181   -0.11474
O3W   4    0.913892    0.648675    0.246406    11.00000    0.20247    0.16502 =
         0.18170   -0.03417   -0.02995   -0.07377
N2Z   3    0.031344    0.246207    0.880863    11.00000    0.11204    0.09136 =
         0.10922   -0.02600   -0.02527   -0.05077
O4Z   4    0.036465    0.217879    0.846176    11.00000    0.11006    0.09765 =
         0.09530   -0.05285   -0.02811   -0.02382
N4Z   3    0.797062   -0.289012    0.382025    11.00000    0.25620    0.23315 =
         0.24196   -0.05100   -0.03955   -0.10273
O4W   4    0.408148    0.248405    0.575101    11.00000    0.23723    0.18188 =
         0.19477   -0.03599   -0.00543   -0.10576
O5Z   4    0.086689    0.243775    0.888082    11.00000    0.14409    0.09944 =
         0.16855   -0.01507   -0.05002   -0.06793
O5W   4    0.758934   -0.186161    0.178109    11.00000    0.22322    0.08856 =
         0.13256   -0.01196   -0.05290   -0.08588
O6Z   4   -0.029183    0.269615    0.913064    11.00000    0.14512    0.12027 =
         0.10329   -0.05374   -0.00014   -0.02856
O7Z   4    0.590289    0.874647    0.111697    11.00000    0.26657    0.27124 =
         0.27754   -0.05025   -0.05339   -0.12248
O8Z   4    0.707998    0.835487    0.091828    11.00000    0.27621    0.29916 =
         0.26946   -0.06233   -0.09701   -0.08284
O8W   4    0.583935    0.185321   -0.118929    11.00000    0.09800    0.08854 =
         0.14205   -0.02463   -0.02420   -0.03599
O9Z   4    0.654166    0.828477    0.041952    11.00000    0.26897    0.26997 =
         0.29001   -0.04643   -0.05199   -0.12302
O9W   4    0.080897    0.472136    0.350645    11.00000    0.20590    0.29808 =
         0.22328   -0.05531   -0.10238   -0.08994
O10W  4    0.000343    0.561653    0.556702    11.00000    0.20532    0.22828 =
         0.20911   -0.02423   -0.05874   -0.10788
O10Z  4    0.809846   -0.280602    0.419900    11.00000    0.27910    0.21967 =
         0.21635   -0.06381   -0.06215   -0.11460
O11Z  4    0.742039   -0.243945    0.364158    11.00000    0.19577    0.19223 =
         0.19522   -0.02506   -0.03121   -0.09860
O11W  4    1.197566    0.200906    0.028287    11.00000    0.17854    0.17356 =
         0.15301   -0.04484   -0.02927   -0.03101
O12Z  4    0.840338   -0.343163    0.362004    11.00000    0.27163    0.22649 =
         0.25730   -0.06867   -0.01226   -0.09879
O12W  4    0.084441    0.203626    0.532154    11.00000    0.24648    0.27706 =
         0.27757   -0.05218   -0.08158   -0.09176
HKLF 4

REM  SM321_339_1_0m_a.res in P-1
REM R1 =  0.1346 for   14302 Fo > 4sig(Fo)  and  0.1988 for all   25841 data
REM   2765 parameters refined using   4572 restraints

END

WGHT      0.2000      0.0000

REM Highest difference peak  2.813,  deepest hole -1.393,  1-sigma level  0.172
Q1    1   0.8386  0.2108  0.1630  11.00000  0.05    2.81
Q2    1   0.7142  0.1642  0.2954  11.00000  0.05    2.01
Q3    1   0.6276  0.2417  0.3421  11.00000  0.05    1.96
Q4    1   0.6625  0.1512  0.3171  11.00000  0.05    1.72
Q5    1   1.1808  0.1617 -0.0242  11.00000  0.05    1.62
Q6    1   0.2667  0.2992  0.4183  11.00000  0.05    1.53
Q7    1   0.6580  0.8406  0.1416  11.00000  0.05    1.47
Q8    1   0.9842 -0.3831  0.3235  11.00000  0.05    1.41
Q9    1   0.5998 -0.1412  0.1951  11.00000  0.05    1.41
Q10   1   0.6941  0.3613  0.3172  11.00000  0.05    1.40
Q11   1   0.3373  0.3681  0.5042  11.00000  0.05    1.36
Q12   1   0.6627  0.2899  0.3390  11.00000  0.05    1.35
Q13   1   0.6474  0.3999  0.2889  11.00000  0.05    1.32
Q14   1   1.3043  0.1947  0.0702  11.00000  0.05    1.28
Q15   1   0.7421  0.8690  0.0617  11.00000  0.05    1.27
Q16   1   0.0371  0.5947  0.3271  11.00000  0.05    1.23
Q17   1   0.6219  0.3309  0.3034  11.00000  0.05    1.23
Q18   1   0.7180  0.3278  0.1485  11.00000  0.05    1.22
Q19   1  -0.0186  0.6484  0.4713  11.00000  0.05    1.20
Q20   1   0.7176  0.1664  0.6995  11.00000  0.05    1.19
;
_shelx_res_checksum   79341

_shelx_hkl_file
;
  -2   0   0  822.84   73.50
  -3   0   0   12.84    1.39
  -4   0   0  195.70   17.51
  -5   0   0    4.79    0.78
  -6   0   0   60.42    6.22
   6   0   0   74.49    6.11
  -7   0   0   55.20    5.27
   7   0   0   59.02    5.15
  -8   0   0   31.93    3.35
   8   0   0   35.24    3.09
  -9   0   0   75.45    6.83
   9   0   0   73.78    6.67
 -10   0   0    3.33    0.94
 -11   0   0   27.62    2.97
 -12   0   0    2.52    0.92
 -13   0   0    3.92    0.81
 -13   0   0    4.19    1.17
 -14   0   0    2.49    0.88
 -14   0   0    1.71    1.19
 -15   0   0    0.47    1.08
 -15   0   0    0.53    0.79
 -16   0   0    0.76    1.29
 -16   0   0    1.13    0.96
 -17   0   0    0.54    0.86
 -17   0   0    0.97    1.39
 -18   0   0   -2.45    1.39
 -18   0   0   -0.86    1.03
 -19   0   0    0.81    1.37
 -19   0   0    2.56    1.08
 -19   1   0   -1.25    1.52
 -19   1   0    0.48    0.94
 -18   1   0    3.16    1.12
 -18   1   0    2.50    1.55
 -17   1   0   -0.39    1.36
 -17   1   0    1.67    1.01
 -16   1   0    2.36    0.99
 -16   1   0    2.29    1.36
 -15   1   0    0.36    0.79
 -15   1   0   -0.75    1.27
 -14   1   0    6.61    1.06
 -14   1   0    7.81    1.42
 -13   1   0   -0.17    0.70
 -13   1   0    0.06    0.97
 -12   1   0    1.49    0.73
 -12   1   0   -0.38    0.89
 -11   1   0    1.69    0.85
 -11   1   0    0.13    0.71
  10  -1   0   -0.25    0.38
 -10   1   0   -0.35    0.91
 -10   1   0    0.30    0.59
   9  -1   0    0.16    0.37
  -9   1   0   -0.10    0.61
  -9   1   0    1.34    0.77
   8  -1   0   -0.37    0.35
  -8   1   0   -0.33    0.81
  -8   1   0    0.41    0.58
  -7   1   0    3.25    0.65
  -7   1   0    2.84    0.81
   6  -1   0    0.09    0.34
  -6   1   0    0.59    0.70
  -6   1   0    0.11    0.52
   5  -1   0   41.95    4.18
  -5   1   0   49.34    4.25
  -5   1   0   49.22    4.29
   4  -1   0   14.13    1.52
  -4   1   0   17.92    1.70
  -4   1   0   17.72    1.64
   3  -1   0    1.97    0.38
  -3   1   0    2.10    0.42
  -3   1   0    2.60    0.54
   2  -1   0   64.48    6.74
  -2   1   0   80.05    6.77
  -2   1   0   81.95    6.75
   1  -1   0   71.03    6.24
  -1   1   0   69.80    6.24
  -1   1   0   68.50    6.25
  -2  -1   0    0.70    0.30
  -3  -1   0    4.38    0.57
  -4  -1   0   15.55    1.61
  -5  -1   0   15.51    1.66
  -6  -1   0    3.06    0.65
  -7  -1   0   -0.16    0.59
  -8  -1   0    9.87    1.38
  -9  -1   0   22.33    2.34
 -10  -1   0   22.19    2.37
 -11  -1   0    3.21    0.95
 -12  -1   0   18.60    2.21
 -13  -1   0   -0.35    0.89
 -14  -1   0    9.36    1.47
 -15  -1   0    0.90    1.17
 -16  -1   0    9.19    1.28
 -16  -1   0    7.81    1.57
 -17  -1   0   -0.02    0.96
 -17  -1   0   -0.48    1.31
 -18  -1   0    2.74    1.41
 -18  -1   0    3.32    1.10
 -19  -1   0    1.66    1.08
 -19  -1   0    1.26    1.33
 -18   2   0   -0.77    1.43
 -18   2   0    1.27    1.06
 -17   2   0    1.47    1.40
 -17   2   0    1.78    1.02
 -16   2   0    1.10    1.31
 -16   2   0   -0.63    0.82
 -15   2   0    0.11    0.88
 -15   2   0   -1.58    1.09
 -14   2   0   -0.74    1.15
 -14   2   0    1.34    0.88
 -13   2   0   12.12    1.80
 -13   2   0   15.56    1.75
 -12   2   0   -0.35    0.90
 -12   2   0   -0.11    0.74
 -11   2   0   24.85    2.88
 -11   2   0   26.92    2.67
  10  -2   0    4.17    0.60
 -10   2   0    4.13    0.73
 -10   2   0    3.63    0.94
   9  -2   0   34.23    3.13
  -9   2   0   36.49    3.43
  -9   2   0   31.22    3.25
   8  -2   0    7.19    0.91
  -8   2   0    6.51    1.08
  -8   2   0    6.29    0.90
   7  -2   0  121.63   11.49
  -7   2   0  134.08   11.56
  -7   2   0  129.68   11.53
   6  -2   0   32.56    3.00
  -6   2   0   32.37    3.20
  -6   2   0   33.21    3.06
   5  -2   0   74.71    5.93
  -5   2   0   57.73    5.96
  -5   2   0   63.84    6.03
   4  -2   0  250.17   20.77
  -4   2   0  221.42   20.70
  -4   2   0  223.76   20.72
   3  -2   0    0.59    0.41
  -3   2   0    1.20    0.59
  -3   2   0    0.33    0.44
   2  -2   0   90.85    7.74
  -2   2   0   83.81    7.76
  -2   2   0   84.02    7.74
   1  -2   0    6.51    0.67
  -1   2   0    5.07    0.66
  -1   2   0    4.31    0.61
   0  -2   0  266.36   23.86
  -1  -2   0    4.60    0.61
  -2  -2   0  197.56   17.68
  -3  -2   0   48.79    4.71
  -3  -2   0   56.75    4.76
  -4  -2   0   11.75    1.12
  -5  -2   0    2.24    0.58
  -6  -2   0   26.45    2.56
  -7  -2   0    1.37    0.60
  -8  -2   0    7.22    0.96
  -9  -2   0    6.41    1.00
 -10  -2   0    2.85    0.86
 -11  -2   0    2.28    0.80
 -12  -2   0   -0.15    0.79
 -13  -2   0    3.09    0.94
 -14  -2   0   -1.00    1.01
 -15  -2   0   10.37    1.47
 -16  -2   0   -0.12    1.15
 -17  -2   0    0.28    1.11
 -18  -2   0   -0.82    1.33
 -19  -2   0    0.91    1.33
 -19  -2   0    2.10    1.08
 -20  -2   0   -0.50    1.07
 -20  -2   0   -2.59    1.46
 -18   3   0    0.42    1.09
 -18   3   0    0.13    1.59
 -17   3   0   -0.23    1.48
 -17   3   0    0.60    0.92
 -16   3   0    1.02    1.36
 -16   3   0    1.02    1.02
 -15   3   0    5.90    1.48
 -15   3   0    4.97    1.03
 -14   3   0    8.33    1.22
 -14   3   0    7.76    1.41
 -13   3   0   -0.75    1.11
 -13   3   0    0.17    0.82
 -12   3   0    2.13    1.07
 -12   3   0    1.84    0.73
 -11   3   0    9.46    1.19
 -11   3   0    8.96    1.40
  10  -3   0   24.52    2.35
 -10   3   0   24.51    2.52
 -10   3   0   24.14    2.74
   9  -3   0   12.05    1.35
  -9   3   0   11.35    1.49
  -9   3   0   12.34    1.56
   8  -3   0   53.44    5.24
  -8   3   0   59.83    5.41
  -8   3   0   61.23    5.32
   7  -3   0    5.05    0.76
  -7   3   0    8.55    0.91
  -7   3   0    8.35    1.03
  -6   3   0    4.75    0.84
  -6   3   0    2.94    0.66
   5  -3   0   30.00    3.21
  -5   3   0   37.87    3.29
  -5   3   0   37.75    3.26
  -4   3   0   18.25    1.97
  -4   3   0   20.98    2.06
   3  -3   0  431.47   41.67
  -3   3   0  481.37   41.65
  -3   3   0  484.36   41.70
   2  -3   0   21.94    2.09
  -2   3   0   21.24    2.12
  -2   3   0   21.70    2.06
   1  -3   0  334.84   30.87
  -1   3   0  352.90   30.84
  -1   3   0  345.81   30.86
   0  -3   0   55.23    4.99
  -1  -3   0  155.12   13.94
  -2  -3   0   11.27    1.19
  -3  -3   0  267.91   23.99
  -4  -3   0  165.47   14.46
  -4  -3   0  157.41   14.45
  -5  -3   0    0.00    0.51
  -5  -3   0   -0.56    0.27
  -6  -3   0   53.07    4.94
  -6  -3   0   57.60    5.04
  -7  -3   0    1.38    0.63
  -7  -3   0    2.32    0.29
  -8  -3   0    9.27    1.31
  -9  -3   0   21.29    2.21
 -10  -3   0   20.69    2.21
 -11  -3   0    3.55    0.90
 -12  -3   0    7.11    1.06
 -13  -3   0    1.86    0.87
 -14  -3   0   16.50    2.14
 -15  -3   0    1.05    0.96
 -16  -3   0    5.29    1.19
 -17  -3   0   -1.02    1.16
 -18  -3   0    0.52    1.31
 -19  -3   0   -0.76    1.19
 -20  -3   0    3.63    1.55
 -17   4   0   -1.10    1.50
 -17   4   0    0.10    1.03
 -16   4   0    4.10    1.49
 -16   4   0    5.48    1.16
 -15   4   0   11.55    1.84
 -15   4   0   11.19    1.50
 -14   4   0    1.16    0.88
 -14   4   0   -0.33    1.29
 -13   4   0    8.01    1.24
 -13   4   0    9.97    1.49
 -12   4   0    1.57    0.82
 -12   4   0    3.00    1.17
 -11   4   0    2.92    0.81
 -11   4   0    2.92    1.10
  10  -4   0    3.23    0.69
 -10   4   0    3.38    0.82
 -10   4   0    3.47    0.99
   9  -4   0   21.88    2.34
  -9   4   0   26.12    2.47
  -9   4   0   25.45    2.65
   8  -4   0    0.46    0.51
  -8   4   0    0.04    0.84
  -8   4   0   -0.25    0.60
  -7   4   0   16.80    1.85
  -7   4   0   15.98    2.00
   6  -4   0    0.47    0.53
  -6   4   0    1.05    0.55
  -6   4   0    1.23    0.76
   5  -4   0    2.74    0.58
  -5   4   0   -0.61    0.71
  -5   4   0   -0.15    0.50
   4  -4   0   -0.01    0.53
  -4   4   0    0.76    0.68
  -4   4   0    0.52    0.55
   3  -4   0  151.43   13.57
  -3   4   0  152.87   13.60
  -3   4   0  150.12   13.57
   2  -4   0    2.79    0.67
  -2   4   0    4.52    0.73
  -2   4   0    5.30    0.64
   1  -4   0    0.02    0.51
  -1   4   0    1.84    0.47
  -1   4   0    0.71    0.57
   0  -4   0    2.85    0.59
  -1  -4   0   20.88    2.02
  -2  -4   0    7.34    0.95
  -3  -4   0   51.36    4.66
  -4  -4   0  113.88    9.86
  -4  -4   0  105.64    9.83
  -5  -4   0   37.69    3.40
  -5  -4   0   35.67    3.33
  -6  -4   0   28.68    2.89
  -6  -4   0   31.50    2.77
  -7  -4   0   81.85    7.14
  -7  -4   0   75.57    7.03
  -8  -4   0   12.92    1.41
  -8  -4   0   10.79    1.08
  -9  -4   0   39.01    3.48
  -9  -4   0   38.19    3.67
 -10  -4   0    0.89    0.77
 -11  -4   0    7.27    1.10
 -12  -4   0    1.54    0.77
 -13  -4   0   10.36    1.32
 -14  -4   0    2.16    0.97
 -15  -4   0   -0.10    0.92
 -16  -4   0    0.82    1.12
 -17  -4   0   -0.58    1.15
 -18  -4   0   -1.10    1.24
 -19  -4   0    5.51    1.52
 -20  -4   0   -1.63    1.20
 -17   5   0    3.10    1.15
 -17   5   0    2.31    1.70
 -16   5   0    0.35    1.02
 -16   5   0    0.62    1.39
 -15   5   0    0.03    1.07
 -15   5   0   -0.55    1.29
 -14   5   0    0.54    1.03
 -14   5   0   -0.15    1.29
 -13   5   0   14.03    1.62
 -13   5   0   11.47    1.75
 -12   5   0   -0.25    1.09
 -12   5   0   -0.27    0.89
 -11   5   0    1.28    0.86
 -11   5   0    1.26    1.08
  10  -5   0   34.98    3.39
 -10   5   0   36.58    3.65
 -10   5   0   35.78    3.51
   9  -5   0    3.78    0.80
  -9   5   0    6.08    1.07
  -9   5   0    6.53    0.86
   8  -5   0    9.64    1.40
  -8   5   0   15.19    1.85
  -8   5   0   15.15    1.52
   7  -5   0    2.28    0.61
  -7   5   0    1.34    0.60
  -7   5   0    1.09    0.84
   6  -5   0   66.80    5.54
  -6   5   0   59.80    5.64
  -6   5   0   55.18    5.55
   5  -5   0   15.84    1.72
  -5   5   0   17.56    1.93
  -5   5   0   15.62    1.77
   4  -5   0  216.51   18.74
  -4   5   0  202.23   18.73
  -4   5   0  209.01   18.76
   3  -5   0   46.61    4.83
  -3   5   0   56.01    4.83
  -3   5   0   56.44    4.89
  -2   5   0    3.15    0.74
  -2   5   0    4.54    0.64
   1  -5   0   21.17    2.29
  -1   5   0   25.56    2.37
  -1   5   0   24.78    2.30
   0  -5   0  250.19   22.42
  -1  -5   0  266.59   23.91
  -2  -5   0  267.89   24.05
  -3  -5   0  361.15   32.33
  -4  -5   0   28.61    2.69
  -5  -5   0   47.64    4.65
  -5  -5   0   55.59    4.71
  -6  -5   0   39.37    3.46
  -6  -5   0   36.26    3.55
  -7  -5   0  144.81   13.33
  -7  -5   0  153.45   13.38
  -8  -5   0   24.27    2.38
  -8  -5   0   28.89    2.57
  -9  -5   0    2.58    0.39
  -9  -5   0    3.94    0.74
 -10  -5   0    0.38    0.74
 -11  -5   0    0.63    0.73
 -12  -5   0    6.82    1.04
 -13  -5   0    1.11    0.90
 -14  -5   0    2.92    0.93
 -15  -5   0    1.00    1.00
 -16  -5   0   -0.35    0.92
 -17  -5   0   -1.08    1.15
 -18  -5   0   -0.41    1.07
 -19  -5   0    1.49    1.18
 -20  -5   0   -0.74    1.22
 -21  -5   0    0.30    1.30
 -16   6   0   -0.23    1.11
 -15   6   0    1.09    1.14
 -15   6   0    0.34    1.35
 -14   6   0   -0.90    1.27
 -14   6   0   -0.64    0.91
 -13   6   0    1.20    0.91
 -13   6   0    4.20    1.32
 -12   6   0   -0.57    0.93
 -12   6   0    0.10    1.09
 -11   6   0    0.35    1.07
 -11   6   0    0.84    0.77
  10  -6   0    0.01    0.71
 -10   6   0   -0.61    0.77
 -10   6   0   -1.07    0.95
  -9   6   0    6.19    0.93
  -9   6   0    5.69    1.12
   8  -6   0    1.14    0.63
  -8   6   0    2.59    0.92
  -8   6   0    2.83    0.77
   7  -6   0   17.17    1.74
  -7   6   0   14.26    2.02
  -7   6   0   14.45    1.82
   6  -6   0   21.63    1.92
  -6   6   0   15.05    1.90
  -6   6   0   17.24    2.15
   5  -6   0    0.02    0.62
  -5   6   0    0.39    0.62
  -5   6   0   -0.35    0.76
  -4   6   0   24.02    2.40
  -4   6   0   21.28    2.25
  -3   6   0   11.22    1.55
  -3   6   0   11.28    1.32
   2  -6   0   48.39    4.10
  -2   6   0   42.12    4.09
  -2   6   0   41.91    4.15
   1  -6   0    1.71    0.61
  -1   6   0    1.61    0.59
   0  -6   0   87.51    7.92
  -1  -6   0    0.37    0.59
  -2  -6   0   41.69    3.89
  -3  -6   0   38.64    3.61
  -4  -6   0  436.53   39.07
  -5  -6   0    2.11    0.57
  -6  -6   0  108.96   10.14
  -6  -6   0  117.34   10.19
  -7  -6   0   17.32    1.70
  -8  -6   0   53.43    4.79
  -8  -6   0   50.57    4.69
  -9  -6   0   22.99    2.24
  -9  -6   0   19.33    1.93
 -10  -6   0    0.42    0.68
 -11  -6   0    0.79    0.70
 -12  -6   0   13.14    1.93
 -12  -6   0   17.27    1.58
 -13  -6   0   42.72    4.11
 -14  -6   0   30.57    3.12
 -15  -6   0   34.53    3.60
 -16  -6   0    3.64    1.04
 -17  -6   0   30.23    3.25
 -18  -6   0    0.04    1.20
 -19  -6   0    2.69    1.32
 -20  -6   0   -0.20    1.18
 -21  -6   0    2.69    1.35
 -15   7   0   -0.57    1.16
 -14   7   0    0.82    1.08
 -14   7   0    0.83    1.29
 -13   7   0    3.60    1.34
 -13   7   0    4.41    1.16
 -12   7   0    0.85    1.21
 -12   7   0    0.59    0.92
 -11   7   0    0.07    1.12
 -11   7   0   -1.50    0.85
  10  -7   0   14.24    1.84
 -10   7   0   14.99    1.81
 -10   7   0   14.92    1.97
   9  -7   0   -0.73    0.71
  -9   7   0    0.54    0.97
  -9   7   0   -0.56    0.76
   8  -7   0   34.12    3.02
  -8   7   0   28.78    3.22
  -8   7   0   29.20    3.04
   7  -7   0    0.65    0.68
  -7   7   0    0.48    0.89
  -7   7   0    0.16    0.71
   6  -7   0   56.14    4.71
  -6   7   0   48.91    4.80
  -6   7   0   46.14    4.71
  -5   7   0    3.30    0.90
  -5   7   0    3.08    0.72
   4  -7   0   87.92    7.20
  -4   7   0   74.04    7.18
  -4   7   0   74.66    7.23
   3  -7   0    6.51    0.93
  -3   7   0    5.27    0.83
  -3   7   0    6.61    0.99
  -2   7   0   45.01    4.12
  -2   7   0   44.26    4.21
   1  -7   0   27.42    2.66
   0  -7   0    3.18    0.72
  -1  -7   0   13.32    1.53
  -2  -7   0   16.73    1.78
  -3  -7   0   52.90    4.88
  -4  -7   0   10.47    1.36
  -5  -7   0    0.52    0.59
  -6  -7   0   32.13    3.01
  -7  -7   0   29.63    2.64
  -7  -7   0   25.76    2.74
  -8  -7   0    7.38    0.96
  -8  -7   0    6.65    0.96
  -9  -7   0    0.95    0.69
  -9  -7   0    2.09    0.47
 -10  -7   0    2.02    0.43
 -10  -7   0    0.89    0.72
 -11  -7   0    9.62    1.06
 -11  -7   0    8.79    1.18
 -12  -7   0    2.21    0.80
 -13  -7   0   12.83    1.76
 -14  -7   0    4.17    0.97
 -15  -7   0    0.87    1.00
 -16  -7   0    3.62    1.15
 -17  -7   0   -0.64    1.10
 -18  -7   0   -0.74    1.00
 -19  -7   0   -0.33    1.09
 -20  -7   0   -0.15    1.17
 -21  -7   0   -0.82    1.37
 -14   8   0    0.78    1.12
 -13   8   0    5.45    1.45
 -13   8   0    5.01    1.24
 -12   8   0    9.56    1.59
 -12   8   0    9.55    1.41
 -11   8   0   -0.57    0.96
 -11   8   0    0.38    1.17
  10  -8   0    4.97    1.06
 -10   8   0    6.65    1.09
 -10   8   0    7.49    1.35
   9  -8   0    7.97    1.21
  -9   8   0    8.76    1.17
  -9   8   0   10.24    1.43
   8  -8   0   -0.07    0.70
  -8   8   0    0.98    0.78
  -8   8   0    1.33    1.01
   7  -8   0   44.72    4.87
  -7   8   0   57.18    5.02
  -7   8   0   57.93    4.92
   6  -8   0    0.97    0.73
  -6   8   0   -0.21    0.68
  -6   8   0    0.65    0.89
   5  -8   0   17.45    2.19
  -5   8   0   24.31    2.36
  -5   8   0   21.10    2.13
   4  -8   0    4.45    0.88
  -4   8   0    3.12    0.91
  -4   8   0    3.15    0.75
   3  -8   0   40.48    3.96
  -3   8   0   44.14    4.05
  -3   8   0   42.14    3.96
   2  -8   0   16.69    1.72
  -2   8   0   12.86    1.73
   1  -8   0    9.07    1.19
   0  -8   0   21.99    2.24
  -1  -8   0   66.31    6.08
  -2  -8   0   28.12    2.73
  -3  -8   0  119.99   10.82
  -4  -8   0   96.97    8.77
  -5  -8   0    5.60    0.85
  -6  -8   0   41.02    3.82
  -7  -8   0  174.90   15.68
  -7  -8   0  174.04   15.64
  -8  -8   0   86.64    8.43
  -8  -8   0   98.91    8.39
  -9  -8   0   19.09    2.06
  -9  -8   0   18.76    1.89
 -10  -8   0   93.73    8.42
 -10  -8   0   91.08    8.31
 -11  -8   0   20.27    1.83
 -11  -8   0   15.09    2.08
 -12  -8   0   -0.29    0.77
 -13  -8   0    2.18    0.92
 -14  -8   0    4.97    1.13
 -15  -8   0   -0.05    0.89
 -16  -8   0    9.58    1.48
 -17  -8   0    0.48    1.13
 -18  -8   0    0.57    1.19
 -19  -8   0    4.30    1.22
 -20  -8   0    0.97    1.30
 -21  -8   0    1.13    1.25
 -14   9   0   -1.21    1.14
 -13   9   0    0.48    1.12
 -12   9   0    1.03    1.28
 -12   9   0   -0.67    1.02
 -11   9   0    1.46    1.24
 -11   9   0    0.51    1.02
 -10   9   0    2.59    0.88
 -10   9   0    3.00    1.22
   9  -9   0    1.24    0.92
  -9   9   0    4.36    0.96
  -9   9   0    4.48    1.18
   8  -9   0    1.75    0.83
  -8   9   0    3.70    1.11
  -8   9   0    2.19    0.78
   7  -9   0   10.45    1.29
  -7   9   0   10.69    1.44
  -7   9   0    9.46    1.30
   6  -9   0   -0.15    0.78
  -6   9   0   -0.55    0.71
  -6   9   0    0.21    0.89
   5  -9   0    2.30    0.83
  -5   9   0    0.75    0.89
  -5   9   0    0.34    0.63
   4  -9   0    1.02    0.73
  -4   9   0    0.36    0.86
  -4   9   0   -0.31    0.65
   3  -9   0   11.21    1.46
  -3   9   0   10.00    1.24
   2  -9   0   20.51    2.18
   1  -9   0    0.92    0.83
   0  -9   0   75.85    6.95
  -1  -9   0    1.95    0.74
  -2  -9   0   48.47    4.55
  -3  -9   0   73.69    6.72
  -4  -9   0   31.25    3.06
  -5  -9   0   18.09    1.91
  -6  -9   0   23.58    2.33
  -7  -9   0   26.77    2.62
  -8  -9   0    1.35    0.75
  -8  -9   0    2.55    0.66
 -10  -9   0   34.20    3.05
 -10  -9   0   29.86    3.18
 -11  -9   0   18.58    1.85
 -11  -9   0   18.31    2.22
 -12  -9   0   17.74    1.79
 -13  -9   0    7.02    1.17
 -13  -9   0    8.73    1.15
 -14  -9   0    0.58    0.85
 -15  -9   0   14.88    2.04
 -16  -9   0    0.58    1.06
 -17  -9   0    0.35    1.00
 -18  -9   0    8.74    1.43
 -19  -9   0   -0.28    1.23
 -20  -9   0    4.24    1.42
 -21  -9   0    0.15    1.20
 -13  10   0    2.25    1.17
 -12  10   0    0.78    1.09
 -11  10   0    1.11    0.92
 -11  10   0    1.87    1.47
 -10  10   0    1.10    1.01
 -10  10   0    3.94    1.29
   9 -10   0    1.00    0.95
  -9  10   0    1.77    0.88
  -9  10   0    2.22    1.18
   8 -10   0   -0.20    0.86
  -8  10   0    0.09    0.86
  -8  10   0    0.29    1.09
   7 -10   0    8.90    1.26
  -7  10   0    8.47    1.25
  -7  10   0    9.97    1.41
   6 -10   0   -0.42    0.80
  -6  10   0    1.94    0.83
  -6  10   0    2.96    1.04
   5 -10   0   25.11    2.77
  -5  10   0   27.82    2.77
  -5  10   0   27.81    2.93
   4 -10   0   17.19    2.05
  -4  10   0   19.99    2.46
  -4  10   0   19.28    2.11
   3 -10   0   12.63    1.66
   2 -10   0    5.94    1.01
   1 -10   0    0.46    0.85
   0 -10   0   -0.47    0.84
  -1 -10   0   44.92    4.24
  -2 -10   0    6.67    1.03
  -3 -10   0   27.92    2.78
  -4 -10   0   48.98    4.57
  -5 -10   0   50.95    4.73
  -6 -10   0    6.12    0.97
  -7 -10   0    1.50    0.71
  -8 -10   0    2.41    0.70
  -9 -10   0    1.05    0.76
 -10 -10   0    6.03    0.95
 -10 -10   0    4.35    0.77
 -11 -10   0   17.65    1.71
 -11 -10   0   12.04    1.92
 -12 -10   0    1.07    0.84
 -13 -10   0    8.86    1.20
 -14 -10   0    5.49    1.10
 -15 -10   0   16.15    2.25
 -16 -10   0   -0.65    0.96
 -17 -10   0    5.67    1.31
 -18 -10   0   -0.35    1.18
 -19 -10   0    0.62    1.26
 -20 -10   0    5.48    1.51
 -21 -10   0   -1.19    1.19
 -12  11   0    0.45    1.04
 -11  11   0   -0.65    1.12
 -10  11   0   -0.20    1.05
   9 -11   0    0.09    1.01
  -9  11   0    3.14    1.23
  -9  11   0    1.52    1.04
   8 -11   0   -0.51    0.92
  -8  11   0    0.77    1.19
  -8  11   0   -0.18    0.93
   7 -11   0    3.80    1.00
  -7  11   0    2.06    1.19
  -7  11   0    2.97    0.97
   6 -11   0   21.07    2.30
  -6  11   0   19.89    2.52
  -6  11   0   17.37    2.30
   5 -11   0    1.27    0.92
  -5  11   0    1.61    0.98
  -5  11   0    2.54    0.85
   4 -11   0   59.56    5.08
  -4  11   0   46.99    5.05
   3 -11   0   -0.26    0.83
   2 -11   0   55.77    5.28
   1 -11   0   26.65    2.76
   0 -11   0  105.19    9.56
  -1 -11   0   36.88    3.65
  -2 -11   0   45.07    4.27
  -3 -11   0   12.90    1.67
  -4 -11   0   74.23    6.80
  -5 -11   0   14.91    1.77
  -6 -11   0   71.72    6.60
  -7 -11   0    1.08    0.79
  -8 -11   0    3.69    0.84
  -9 -11   0  107.57    9.23
  -9 -11   0   95.60    9.29
 -10 -11   0   22.30    2.64
 -10 -11   0   24.10    2.38
 -11 -11   0   48.79    4.55
 -11 -11   0   49.09    4.66
 -12 -11   0   -0.20    0.88
 -12 -11   0    2.68    0.67
 -13 -11   0   20.72    2.56
 -13 -11   0   21.24    2.18
 -14 -11   0   -0.39    1.01
 -15 -11   0    8.30    1.40
 -16 -11   0    0.50    0.98
 -17 -11   0   -0.59    1.16
 -18 -11   0    0.38    1.08
 -19 -11   0    0.37    1.15
 -20 -11   0    4.95    1.47
 -21 -11   0   -0.27    1.39
 -11  12   0    1.04    1.20
 -10  12   0   -0.09    1.11
   9 -12   0    1.66    1.10
  -9  12   0    1.92    1.09
   8 -12   0    1.10    1.06
  -8  12   0    1.68    0.98
  -8  12   0    3.48    1.28
   7 -12   0    6.24    1.18
  -7  12   0    5.83    1.37
  -7  12   0    6.52    1.19
   6 -12   0    6.37    1.19
  -6  12   0    4.25    1.09
   5 -12   0    0.93    0.88
  -5  12   0    1.75    0.95
   4 -12   0    0.86    0.94
   3 -12   0    3.21    0.97
   2 -12   0    9.79    1.46
   1 -12   0    1.73    0.93
   0 -12   0    1.96    1.02
  -1 -12   0    4.93    1.12
  -2 -12   0   -0.44    0.92
  -3 -12   0    1.78    0.96
  -4 -12   0    0.21    0.81
  -5 -12   0    5.05    0.97
  -6 -12   0    0.22    0.87
  -7 -12   0    1.12    0.83
  -8 -12   0    1.22    0.83
  -9 -12   0   11.06    1.61
 -10 -12   0    0.80    0.74
 -10 -12   0    0.74    0.85
 -11 -12   0   20.61    2.48
 -11 -12   0   20.34    2.25
 -12 -12   0    0.10    0.86
 -13 -12   0    0.05    0.94
 -13 -12   0    1.93    0.70
 -14 -12   0   25.48    2.84
 -15 -12   0   -0.22    1.00
 -16 -12   0   -0.21    1.12
 -17 -12   0    7.62    1.35
 -18 -12   0    1.54    1.15
 -19 -12   0    0.92    1.31
 -20 -12   0    1.69    1.24
 -21 -12   0   -1.45    1.24
 -10  13   0    0.97    1.09
   9 -13   0   13.48    1.76
  -9  13   0   11.60    1.68
   8 -13   0    2.15    1.12
  -8  13   0    1.81    1.05
   7 -13   0    9.23    1.39
  -7  13   0    7.78    1.32
   6 -13   0    5.67    1.20
  -6  13   0    4.14    1.18
   5 -13   0    1.72    0.96
   4 -13   0   40.01    3.94
   3 -13   0   16.17    2.05
   2 -13   0   16.47    2.23
   1 -13   0   11.72    1.64
   0 -13   0   43.08    4.28
  -1 -13   0    5.44    1.14
  -2 -13   0   54.12    5.12
  -3 -13   0    2.81    0.96
  -4 -13   0   58.00    5.44
  -5 -13   0    3.03    0.95
  -6 -13   0   29.01    3.06
  -7 -13   0    8.02    1.18
  -8 -13   0    3.02    0.89
  -9 -13   0    4.31    1.01
 -10 -13   0    1.21    0.83
 -10 -13   0    0.44    1.00
 -11 -13   0   39.01    4.17
 -11 -13   0   43.84    4.02
 -12 -13   0    0.51    1.04
 -12 -13   0    0.75    0.77
 -13 -13   0    4.95    0.91
 -13 -13   0    2.79    1.06
 -14 -13   0   11.25    1.61
 -14 -13   0   12.91    1.62
 -15 -13   0    6.72    1.28
 -16 -13   0    2.71    1.27
 -17 -13   0    1.19    1.08
 -18 -13   0    0.16    1.11
 -19 -13   0   -0.02    1.18
 -20 -13   0    3.58    1.32
  -9  14   0    0.67    1.19
   8 -14   0    0.31    1.18
  -8  14   0   -0.68    1.15
   7 -14   0    1.00    1.17
  -7  14   0    0.17    1.11
   6 -14   0    5.87    1.28
   5 -14   0    8.17    1.32
   4 -14   0    6.07    1.21
   3 -14   0   43.33    4.34
   2 -14   0    2.80    1.07
   1 -14   0    2.49    1.08
   0 -14   0    0.72    1.02
  -1 -14   0   40.42    4.11
  -2 -14   0   10.27    1.48
  -3 -14   0   22.57    2.55
  -4 -14   0   -0.09    1.05
  -5 -14   0    0.53    0.93
  -6 -14   0    8.32    1.37
  -7 -14   0   21.35    2.41
  -8 -14   0   10.88    1.50
  -9 -14   0   35.05    3.47
 -10 -14   0    4.31    1.06
 -10 -14   0    3.96    1.03
 -11 -14   0   24.08    2.81
 -11 -14   0   30.54    3.06
 -12 -14   0    1.88    0.90
 -12 -14   0    0.10    0.96
 -13 -14   0    1.19    1.02
 -13 -14   0    0.73    0.83
 -14 -14   0   35.46    3.80
 -14 -14   0   34.78    3.47
 -15 -14   0    4.05    1.20
 -16 -14   0    8.12    1.44
 -17 -14   0    1.70    1.16
 -18 -14   0    0.56    1.27
 -19 -14   0    0.15    1.34
 -20 -14   0    1.16    1.44
   8 -15   0    0.57    1.26
   7 -15   0   -0.45    1.21
   6 -15   0   -0.07    1.17
   5 -15   0   20.22    2.43
   4 -15   0    0.83    1.17
   3 -15   0    4.34    1.32
   2 -15   0    1.18    1.20
   1 -15   0    8.27    1.41
   0 -15   0   -0.62    1.17
  -1 -15   0    0.88    1.18
  -2 -15   0    7.70    1.48
  -3 -15   0   -0.76    1.15
  -4 -15   0    4.48    1.18
  -5 -15   0    0.67    1.15
  -6 -15   0    0.11    1.14
  -7 -15   0    1.29    1.12
  -8 -15   0    0.04    1.08
  -9 -15   0    2.76    1.13
 -10 -15   0    1.19    1.01
 -11 -15   0    1.21    0.95
 -11 -15   0    0.40    1.01
 -12 -15   0    2.20    1.08
 -12 -15   0    2.74    1.02
 -13 -15   0    1.60    0.93
 -13 -15   0   -0.30    1.04
 -14 -15   0   25.91    3.20
 -14 -15   0   31.12    3.00
 -15 -15   0    3.14    1.23
 -16 -15   0    2.26    1.35
 -17 -15   0    2.57    1.28
 -18 -15   0    0.84    1.24
 -19 -15   0    0.90    1.24
 -20 -15   0   -1.48    1.28
   6 -16   0    7.55    1.58
   5 -16   0   -0.92    1.22
   4 -16   0    7.00    1.48
   3 -16   0   14.53    1.88
   2 -16   0    3.41    1.36
   1 -16   0   26.18    3.13
   0 -16   0    7.90    1.55
  -1 -16   0   35.89    3.72
  -2 -16   0   -0.13    1.10
  -3 -16   0   10.96    1.63
  -4 -16   0    1.13    1.11
  -5 -16   0   14.51    1.94
  -6 -16   0   -0.62    1.20
  -7 -16   0    5.56    1.35
  -8 -16   0    1.42    1.18
  -9 -16   0   12.47    1.71
 -10 -16   0    9.32    1.50
 -11 -16   0    7.38    1.38
 -11 -16   0    9.46    1.42
 -12 -16   0    9.55    1.43
 -12 -16   0    6.88    1.35
 -13 -16   0    9.08    1.54
 -13 -16   0   10.88    1.45
 -14 -16   0    2.88    1.33
 -14 -16   0    1.72    1.00
 -15 -16   0    3.13    1.27
 -16 -16   0   -0.76    1.36
 -17 -16   0    2.63    1.32
 -18 -16   0    2.84    1.36
 -19 -16   0    3.06    1.37
   5 -17   0   -0.95    1.34
   4 -17   0    6.01    1.49
   3 -17   0   -1.15    1.13
   2 -17   0    1.99    1.22
   1 -17   0   -1.15    1.18
   0 -17   0   11.72    1.74
  -1 -17   0   16.38    2.15
  -2 -17   0   12.86    1.80
  -3 -17   0    1.28    1.17
  -4 -17   0    7.77    1.58
  -5 -17   0   -0.79    1.12
  -6 -17   0   15.67    2.06
  -7 -17   0   -0.58    1.20
  -8 -17   0   15.58    2.21
  -9 -17   0   -0.79    1.04
 -10 -17   0    3.50    1.12
 -11 -17   0   10.21    1.51
 -11 -17   0    7.06    1.44
 -12 -17   0    7.71    1.40
 -12 -17   0    7.13    1.40
 -13 -17   0   26.94    3.48
 -13 -17   0   30.77    3.18
 -14 -17   0    3.15    1.09
 -14 -17   0    2.84    1.28
 -15 -17   0    3.93    1.47
 -16 -17   0    2.37    1.34
 -17 -17   0    3.59    1.40
 -18 -17   0    1.09    1.37
   3 -18   0   -0.31    1.37
   2 -18   0    4.72    1.51
   1 -18   0    5.74    1.43
   0 -18   0    7.60    1.70
  -1 -18   0    6.48    1.49
  -2 -18   0    2.61    1.46
  -3 -18   0    8.16    1.68
  -4 -18   0    0.93    1.35
  -5 -18   0    8.52    1.55
  -6 -18   0   -0.19    1.18
  -7 -18   0    0.42    1.17
  -8 -18   0   -0.55    1.13
  -9 -18   0    1.51    1.26
 -10 -18   0   -1.41    1.20
 -11 -18   0    0.43    1.07
 -12 -18   0    9.37    1.76
 -12 -18   0   12.57    1.67
 -13 -18   0    1.63    1.23
 -13 -18   0    1.10    1.10
 -14 -18   0    0.75    1.11
 -14 -18   0    2.07    1.27
 -15 -18   0    1.41    1.07
 -15 -18   0   -0.84    1.40
 -16 -18   0    0.20    1.34
 -17 -18   0    1.23    1.38
 -18 -18   0   -0.48    1.37
   1 -19   0    1.81    1.50
   0 -19   0    4.60    1.55
  -1 -19   0    5.34    1.48
  -2 -19   0    4.21    1.46
  -3 -19   0    0.47    1.33
  -4 -19   0    5.61    1.49
  -5 -19   0    0.64    1.47
  -6 -19   0   -0.34    1.26
  -7 -19   0    1.97    1.29
  -8 -19   0    9.00    1.60
  -9 -19   0    5.40    1.51
 -10 -19   0   15.51    2.11
 -11 -19   0    0.80    1.31
 -12 -19   0    2.60    1.33
 -12 -19   0    4.41    1.33
 -13 -19   0    5.86    1.57
 -13 -19   0    4.13    1.30
 -14 -19   0    7.66    1.69
 -14 -19   0    6.59    1.41
 -15 -19   0    1.38    1.17
 -15 -19   0    1.14    1.35
 -16 -19   0    0.11    1.38
 -17 -19   0    4.60    1.55
  -1 -20   0   -0.77    1.52
  -2 -20   0   -0.88    1.55
  -3 -20   0    0.73    1.37
  -4 -20   0    0.66    1.55
  -5 -20   0    0.24    1.52
  -6 -20   0   -0.81    1.49
  -7 -20   0   -0.16    1.32
  -8 -20   0    5.07    1.63
  -9 -20   0    0.58    1.44
 -10 -20   0    2.52    1.47
 -11 -20   0    4.93    1.52
 -12 -20   0    0.13    1.39
 -12 -20   0   -0.99    1.31
 -13 -20   0    3.77    1.57
 -13 -20   0    5.26    1.43
 -14 -20   0   -2.74    1.46
 -14 -20   0   -2.05    1.22
 -15 -20   0    2.34    1.58
 -15 -20   0    0.60    1.17
  -4 -21   0    0.41    1.59
  -5 -21   0    0.25    1.43
  -6 -21   0   -1.11    1.58
  -7 -21   0   -0.79    1.57
  -8 -21   0    0.15    1.55
  -9 -21   0    0.24    1.49
 -10 -21   0    1.49    1.52
 -11 -21   0   -1.30    1.37
 -12 -21   0    2.01    1.46
 -12 -21   0    2.51    1.51
 -13 -21   0   -0.75    1.27
 -13 -21   0   -0.23    1.53
 -12 -21   1    2.19    1.38
 -12 -21   1   -0.20    1.24
 -11 -21   1   -1.42    1.43
 -10 -21   1   -1.19    1.31
  -9 -21   1    0.26    1.54
  -8 -21   1   -0.38    1.38
  -7 -21   1   -0.55    1.41
  -6 -21   1    0.59    1.45
  -5 -21   1    1.11    1.65
 -14 -20   1    0.20    1.26
 -14 -20   1    0.67    1.56
 -13 -20   1   -0.01    1.52
 -13 -20   1   -1.12    1.29
 -12 -20   1   14.71    1.95
 -12 -20   1   15.17    2.16
 -11 -20   1   -0.66    1.36
 -10 -20   1    3.93    1.52
  -9 -20   1    0.48    1.30
  -8 -20   1   -1.38    1.45
  -7 -20   1   -0.55    1.51
  -6 -20   1   -3.71    1.45
  -5 -20   1   -0.62    1.35
  -4 -20   1   -0.86    1.50
  -3 -20   1   -0.54    1.54
  -2 -20   1    2.81    1.64
  -1 -20   1   -0.65    1.39
 -16 -19   1    1.05    1.41
 -15 -19   1    2.17    1.43
 -15 -19   1    4.15    1.36
 -14 -19   1    0.14    1.47
 -14 -19   1   -0.31    1.19
 -13 -19   1    5.25    1.57
 -13 -19   1    3.48    1.30
 -12 -19   1    4.26    1.38
 -12 -19   1    3.12    1.36
 -11 -19   1    8.25    1.58
 -10 -19   1    6.70    1.57
  -9 -19   1    7.53    1.52
  -8 -19   1    0.76    1.43
  -7 -19   1    8.43    1.62
  -6 -19   1    2.94    1.37
  -5 -19   1    3.86    1.58
  -4 -19   1    6.78    1.55
  -3 -19   1   10.55    1.77
  -2 -19   1    7.74    1.61
  -1 -19   1    2.58    1.57
   0 -19   1    1.58    1.39
   1 -19   1    1.21    1.51
 -17 -18   1   -1.92    1.38
 -16 -18   1    1.16    1.36
 -15 -18   1    0.07    1.47
 -14 -18   1   -0.99    1.07
 -14 -18   1    0.68    1.27
 -13 -18   1    1.59    1.26
 -13 -18   1    0.82    1.17
 -12 -18   1    0.40    1.20
 -12 -18   1   -0.54    1.31
 -11 -18   1    0.01    1.17
 -10 -18   1    2.22    1.34
  -9 -18   1    1.57    1.35
  -8 -18   1    1.23    1.21
  -7 -18   1    0.35    1.36
  -6 -18   1   -0.05    1.37
  -5 -18   1    0.38    1.26
  -4 -18   1    2.94    1.47
  -3 -18   1   -0.71    1.42
  -2 -18   1    0.30    1.44
  -1 -18   1    0.30    1.39
   0 -18   1    2.82    1.49
   1 -18   1    8.31    1.60
   2 -18   1   -0.75    1.24
   3 -18   1    0.10    1.43
 -18 -17   1    2.85    1.43
 -17 -17   1    0.98    1.34
 -16 -17   1    1.12    1.33
 -15 -17   1    6.61    1.62
 -14 -17   1    3.73    1.16
 -14 -17   1    1.88    1.28
 -13 -17   1   14.51    1.85
 -13 -17   1   14.68    2.02
 -12 -17   1    7.04    1.58
 -12 -17   1    8.97    1.40
 -11 -17   1   28.82    3.25
 -10 -17   1    3.54    1.31
  -9 -17   1   39.71    4.16
  -8 -17   1    0.77    1.26
  -7 -17   1   16.19    2.12
  -6 -17   1    1.25    1.19
  -5 -17   1    5.68    1.52
  -4 -17   1   -0.01    1.20
  -3 -17   1    7.37    1.57
  -2 -17   1    5.19    1.39
  -1 -17   1   12.17    1.79
   0 -17   1    4.90    1.48
   1 -17   1    7.17    1.61
   2 -17   1   -1.62    1.32
   3 -17   1   -1.37    1.30
   4 -17   1   -0.39    1.33
   5 -17   1    1.34    1.18
 -19 -16   1    1.59    1.38
 -18 -16   1    0.77    1.34
 -17 -16   1    3.58    1.50
 -16 -16   1    2.47    1.46
 -15 -16   1    0.00    1.22
 -14 -16   1    8.40    1.27
 -14 -16   1    5.29    1.40
 -13 -16   1    1.46    1.30
 -13 -16   1    1.60    1.00
 -12 -16   1    8.45    1.56
 -12 -16   1    8.52    1.43
 -11 -16   1    1.47    1.14
 -10 -16   1    6.94    1.39
  -9 -16   1    2.79    1.22
  -8 -16   1    4.78    1.33
  -7 -16   1    0.06    1.04
  -6 -16   1    2.07    1.14
  -5 -16   1    0.56    1.09
  -4 -16   1   16.51    2.10
  -3 -16   1   -0.51    1.10
  -2 -16   1   34.92    3.68
  -1 -16   1    2.28    1.36
   0 -16   1    7.11    1.44
   1 -16   1    3.45    1.25
   2 -16   1    4.23    1.27
   3 -16   1    4.94    1.28
   4 -16   1    4.53    1.38
   5 -16   1    1.63    1.29
   6 -16   1    0.26    1.23
 -19 -15   1   -1.39    1.23
 -18 -15   1    2.90    1.33
 -17 -15   1    1.20    1.38
 -16 -15   1    9.64    1.61
 -15 -15   1    1.37    1.33
 -14 -15   1    2.54    1.21
 -14 -15   1    4.99    1.01
 -13 -15   1    2.98    1.18
 -13 -15   1    4.99    1.07
 -12 -15   1    1.13    0.97
 -12 -15   1   -0.63    1.04
 -11 -15   1    0.58    1.01
 -11 -15   1   -0.57    1.13
 -10 -15   1    0.60    1.02
  -9 -15   1   -0.04    1.05
  -8 -15   1   -0.61    1.05
  -7 -15   1    0.94    1.10
  -6 -15   1    1.11    1.10
  -5 -15   1    0.25    1.11
  -4 -15   1    0.19    1.11
  -3 -15   1    0.05    1.15
  -2 -15   1    3.47    1.27
  -1 -15   1   -0.60    1.16
   0 -15   1    1.80    1.28
   1 -15   1    0.14    1.09
   2 -15   1    7.83    1.51
   3 -15   1   29.52    3.31
   4 -15   1    1.54    1.22
   5 -15   1    1.09    1.06
   6 -15   1   10.94    1.64
   7 -15   1    2.98    1.25
   8 -15   1   -2.30    1.15
 -20 -14   1    1.02    1.33
 -19 -14   1    0.79    1.21
 -18 -14   1    0.81    1.22
 -17 -14   1    3.77    1.29
 -16 -14   1   -0.44    1.24
 -15 -14   1   -0.64    1.23
 -14 -14   1   22.03    2.50
 -14 -14   1   25.91    2.82
 -13 -14   1   34.52    3.41
 -13 -14   1   34.15    3.61
 -12 -14   1    3.02    0.97
 -12 -14   1    2.50    1.20
 -11 -14   1    5.16    1.09
 -11 -14   1    5.29    1.17
 -10 -14   1    1.96    0.93
  -9 -14   1    8.40    1.32
  -8 -14   1   10.01    1.35
  -7 -14   1   19.08    2.35
  -6 -14   1    4.18    1.04
  -5 -14   1    2.45    1.00
  -4 -14   1    3.72    1.04
  -3 -14   1   -0.64    0.93
  -2 -14   1   29.01    3.15
  -1 -14   1    0.06    0.98
   0 -14   1    0.63    1.14
   1 -14   1    0.47    1.16
   2 -14   1   13.81    1.86
   3 -14   1    1.23    1.05
   4 -14   1    0.67    1.12
   5 -14   1    1.90    1.16
   6 -14   1    2.90    1.15
   7 -14   1    7.35    1.39
  -8  14  -1   -0.87    1.12
   8 -14   1    0.57    1.13
  -9  14  -1   -2.03    1.10
   9 -14   1   -2.44    1.88
 -20 -13   1    0.76    1.30
 -19 -13   1    2.32    1.29
 -18 -13   1   -0.39    1.13
 -17 -13   1   10.97    1.75
 -16 -13   1   -0.37    1.09
 -15 -13   1    6.12    1.28
 -14 -13   1   29.96    3.25
 -13 -13   1    0.84    0.99
 -12 -13   1    9.40    1.46
 -11 -13   1    5.59    1.04
 -11 -13   1    5.75    1.14
 -10 -13   1   11.21    1.59
 -10 -13   1   15.40    1.80
  -9 -13   1    5.09    1.04
  -8 -13   1    1.94    0.85
  -7 -13   1    7.93    1.17
  -6 -13   1   -0.30    0.92
  -5 -13   1    8.36    1.23
  -4 -13   1    5.55    1.16
  -3 -13   1    9.46    1.33
  -2 -13   1    0.64    0.89
  -1 -13   1   30.70    3.14
   0 -13   1   23.73    2.62
   1 -13   1   58.01    5.54
   2 -13   1   -0.56    0.95
   3 -13   1   25.56    2.92
   4 -13   1    6.37    1.30
   5 -13   1   53.73    5.17
   6 -13   1   10.94    1.58
  -7  13  -1    8.96    1.40
   7 -13   1    8.82    1.38
  -8  13  -1   10.58    1.51
   8 -13   1    9.75    1.46
  -9  13  -1    0.47    1.09
   9 -13   1   -1.10    1.08
 -10  13  -1   11.17    1.61
 -20 -12   1   -0.04    1.23
 -19 -12   1    3.78    1.30
 -18 -12   1    2.04    1.18
 -17 -12   1   11.79    1.73
 -16 -12   1    2.42    1.12
 -15 -12   1    6.70    1.27
 -14 -12   1   17.26    2.28
 -13 -12   1   27.86    2.72
 -13 -12   1   25.65    2.94
 -12 -12   1    2.49    0.72
 -12 -12   1   -0.81    0.91
 -11 -12   1    3.90    1.02
 -10 -12   1    1.62    0.93
 -10 -12   1    3.22    0.78
  -9 -12   1    0.45    0.79
  -8 -12   1    2.92    0.85
  -7 -12   1    0.08    0.83
  -6 -12   1    0.77    0.76
  -5 -12   1    0.35    0.86
  -4 -12   1    5.69    1.08
  -3 -12   1   -0.42    0.78
  -2 -12   1    4.55    0.97
  -1 -12   1    0.41    0.93
   0 -12   1    7.76    1.21
   1 -12   1    1.02    0.89
   2 -12   1   10.21    1.40
   3 -12   1   -0.34    0.96
   4 -12   1    0.26    1.02
   5 -12   1    2.20    1.04
  -6  12  -1   14.78    1.82
   6 -12   1   17.40    2.13
  -7  12  -1   -0.95    1.16
  -7  12  -1   -0.77    0.93
   7 -12   1   -0.20    0.94
  -8  12  -1    4.88    1.10
  -8  12  -1    6.01    1.40
   8 -12   1    3.75    1.08
  -9  12  -1   -0.71    0.93
  -9  12  -1    0.02    1.31
   9 -12   1    0.07    1.01
 -10  12  -1    2.87    1.13
 -11  12  -1    2.08    1.18
 -20 -11   1    0.98    1.23
 -19 -11   1    0.74    1.32
 -18 -11   1    4.82    1.28
 -17 -11   1   -0.60    1.04
 -16 -11   1    0.39    1.10
 -15 -11   1    2.11    1.16
 -14 -11   1    8.01    1.38
 -13 -11   1    1.56    0.96
 -13 -11   1    2.31    0.66
 -12 -11   1   41.30    3.97
 -12 -11   1   45.00    4.24
 -11 -11   1    9.03    1.27
 -10 -11   1   23.26    2.79
 -10 -11   1   28.91    2.66
  -9 -11   1   26.23    2.62
  -8 -11   1   21.63    2.28
  -7 -11   1   31.53    3.10
  -6 -11   1    2.96    0.86
  -5 -11   1   18.94    2.07
  -4 -11   1   -0.69    0.74
  -3 -11   1   33.45    3.26
  -2 -11   1   39.87    3.81
  -1 -11   1   23.25    2.54
   0 -11   1   16.70    1.95
   1 -11   1   32.24    3.20
   2 -11   1    4.66    1.09
   3 -11   1   46.46    4.42
   4 -11   1    0.73    0.84
  -5  11  -1   42.86    4.79
   5 -11   1   58.11    4.86
  -6  11  -1    1.17    0.85
  -6  11  -1    0.80    1.08
   6 -11   1    0.81    0.89
  -7  11  -1    1.58    1.22
  -7  11  -1    2.06    0.93
   7 -11   1    2.84    0.97
  -8  11  -1   33.45    3.41
  -8  11  -1   35.52    3.70
   8 -11   1   31.87    3.35
  -9  11  -1   -0.55    0.93
  -9  11  -1    0.65    1.27
   9 -11   1    0.41    0.91
 -10  11  -1   21.02    2.84
 -10  11  -1   19.62    2.56
 -11  11  -1    3.65    1.21
 -12  11  -1   -0.42    1.12
 -21 -10   1    1.26    1.42
 -20 -10   1    0.99    1.22
 -19 -10   1    1.02    1.17
 -18 -10   1    1.35    1.11
 -17 -10   1    0.96    1.18
 -16 -10   1    3.46    1.07
 -15 -10   1   -0.17    1.04
 -14 -10   1   -0.79    1.02
 -13 -10   1   10.55    1.18
 -13 -10   1    6.33    1.25
 -12 -10   1   18.27    1.88
 -11 -10   1    9.81    1.44
 -11 -10   1   14.13    1.45
 -10 -10   1   11.73    1.41
  -9 -10   1    5.82    1.02
  -8 -10   1    1.78    0.67
  -7 -10   1    3.65    0.78
  -6 -10   1    7.15    1.05
  -5 -10   1   14.47    1.70
  -4 -10   1    4.77    0.89
  -3 -10   1    3.52    0.84
  -2 -10   1   11.44    1.54
  -1 -10   1   11.18    1.41
   0 -10   1    7.74    1.09
   1 -10   1    3.19    0.84
   2 -10   1    8.61    1.24
   3 -10   1    0.08    0.87
   4 -10   1   26.97    2.82
  -5  10  -1   29.31    2.81
  -5  10  -1   27.43    2.52
   5 -10   1   19.60    2.54
  -6  10  -1   35.89    3.56
  -6  10  -1   37.38    3.77
   6 -10   1   36.17    3.60
  -7  10  -1   -0.08    1.09
  -7  10  -1    0.86    0.83
   7 -10   1   -0.57    0.84
  -8  10  -1    4.30    1.03
  -8  10  -1    6.10    1.29
   8 -10   1    4.38    1.04
  -9  10  -1    5.40    1.35
  -9  10  -1    3.45    1.10
   9 -10   1    6.21    1.05
 -10  10  -1    4.81    1.11
 -10  10  -1    6.90    1.45
 -11  10  -1    0.94    1.00
 -11  10  -1    2.64    1.35
 -12  10  -1    2.29    1.14
 -13  10  -1    3.60    1.22
 -21  -9   1    0.07    1.37
 -20  -9   1   -0.96    1.18
 -19  -9   1   -1.42    1.12
 -18  -9   1    1.46    1.12
 -17  -9   1    1.06    1.05
 -16  -9   1    0.65    1.11
 -15  -9   1    7.02    1.19
 -14  -9   1   24.24    2.67
 -13  -9   1    2.93    1.03
 -12  -9   1    5.61    1.02
 -12  -9   1    5.32    0.73
 -11  -9   1    2.44    0.94
 -11  -9   1    2.51    0.57
 -10  -9   1    0.91    0.76
  -9  -9   1   43.86    4.06
  -9  -9   1   44.12    4.24
  -8  -9   1   14.43    1.59
  -7  -9   1    2.89    0.71
  -6  -9   1   11.03    1.35
  -5  -9   1   59.64    5.47
  -4  -9   1    1.22    0.68
  -3  -9   1   89.46    8.12
  -2  -9   1   37.49    3.57
  -1  -9   1   -0.08    0.71
   0  -9   1    0.33    0.73
   1  -9   1   19.15    2.07
   2  -9   1    2.45    0.84
  -3   9  -1    0.98    0.70
   3  -9   1    0.32    0.80
  -4   9  -1    4.81    0.88
  -4   9  -1    3.73    1.03
   4  -9   1    6.97    0.94
  -5   9  -1    1.10    0.92
  -5   9  -1    0.00    0.65
   5  -9   1   -0.42    0.81
  -6   9  -1    8.25    1.15
  -6   9  -1    7.77    1.30
   6  -9   1   11.92    1.50
  -7   9  -1    0.05    0.96
  -7   9  -1   -0.75    0.76
   7  -9   1    0.68    0.80
  -8   9  -1    1.54    0.84
  -8   9  -1    2.41    1.07
   8  -9   1    1.66    0.84
  -9   9  -1    9.25    1.48
  -9   9  -1    8.27    1.23
   9  -9   1    8.33    1.20
 -10   9  -1   12.33    1.67
 -10   9  -1   10.30    1.44
  10  -9   1   11.87    1.68
 -11   9  -1   10.01    1.39
 -11   9  -1    9.54    1.63
 -12   9  -1    2.39    1.35
 -12   9  -1   -0.04    1.00
 -13   9  -1   -1.09    1.05
 -13   9  -1   -0.14    1.39
 -14   9  -1    1.38    1.15
 -21  -8   1   -0.91    1.35
 -20  -8   1   -1.18    1.13
 -19  -8   1    1.53    1.30
 -18  -8   1    0.79    1.22
 -17  -8   1    0.25    1.15
 -16  -8   1    3.92    1.08
 -15  -8   1    0.24    1.02
 -14  -8   1   10.74    1.39
 -13  -8   1   20.71    2.45
 -12  -8   1    4.41    0.57
 -12  -8   1    1.81    0.88
 -11  -8   1    2.17    0.81
 -11  -8   1    1.82    0.49
 -10  -8   1    2.55    0.80
 -10  -8   1    3.12    0.57
  -9  -8   1  112.84   10.02
  -9  -8   1  108.34    9.93
  -8  -8   1   10.99    1.16
  -8  -8   1    6.47    1.16
  -7  -8   1   30.16    2.87
  -6  -8   1   16.49    1.75
  -5  -8   1   28.66    2.75
  -4  -8   1    0.31    0.70
  -3  -8   1   61.97    5.70
  -2  -8   1   36.03    3.46
  -1  -8   1    0.16    0.65
   0  -8   1   72.78    6.66
   1  -8   1    5.67    0.91
   2  -8   1   22.97    2.39
  -3   8  -1    1.28    0.84
  -3   8  -1    0.75    0.64
   3  -8   1    0.53    0.71
  -4   8  -1   20.83    2.27
  -4   8  -1   18.72    2.02
   4  -8   1   17.76    2.08
  -5   8  -1    1.98    0.65
  -5   8  -1    2.78    0.90
   5  -8   1    0.05    0.73
  -6   8  -1   38.65    3.51
  -6   8  -1   40.11    3.67
   6  -8   1   32.04    3.50
  -7   8  -1    6.93    0.98
  -7   8  -1    6.06    1.09
   7  -8   1    6.38    0.99
  -8   8  -1   32.40    3.02
  -8   8  -1   30.88    3.23
   8  -8   1   27.61    2.94
  -9   8  -1    2.63    0.87
  -9   8  -1    2.35    1.13
   9  -8   1    0.87    0.78
 -10   8  -1    3.05    1.18
 -10   8  -1    3.37    0.92
  10  -8   1    3.18    0.86
 -11   8  -1    1.33    1.21
 -11   8  -1    1.60    0.93
 -12   8  -1    7.74    1.33
 -12   8  -1   10.11    1.63
 -13   8  -1    1.41    1.34
 -13   8  -1    0.44    1.01
 -14   8  -1   -1.07    1.12
 -14   8  -1    1.10    1.44
 -15   8  -1    3.48    1.26
 -21  -7   1    0.55    1.26
 -20  -7   1    1.01    1.34
 -19  -7   1    2.68    1.18
 -18  -7   1    2.24    1.24
 -17  -7   1   -0.20    1.13
 -16  -7   1    4.04    1.17
 -15  -7   1    0.16    0.90
 -14  -7   1    8.90    1.26
 -13  -7   1    0.70    0.78
 -12  -7   1   12.80    1.19
 -12  -7   1    8.49    1.39
 -11  -7   1   -0.34    0.80
 -11  -7   1    0.19    0.37
 -10  -7   1   -0.20    0.40
 -10  -7   1    1.00    0.72
  -9  -7   1   33.40    3.43
  -9  -7   1   43.76    3.60
  -8  -7   1   61.11    5.78
  -8  -7   1   67.34    5.90
  -7  -7   1   27.10    2.56
  -6  -7   1   17.10    1.75
  -5  -7   1    1.23    0.63
  -4  -7   1   26.57    2.57
  -3  -7   1  138.71   12.46
  -2  -7   1  210.19   18.83
  -1  -7   1   78.34    7.11
   0  -7   1    8.78    1.25
   1  -7   1    0.55    0.71
  -2   7  -1    0.28    0.60
  -2   7  -1    1.00    0.78
   2  -7   1   -0.29    0.71
  -3   7  -1    6.21    0.92
  -3   7  -1    6.89    1.09
   3  -7   1    9.74    1.24
  -4   7  -1    0.37    0.57
  -4   7  -1    0.61    0.78
   4  -7   1    0.00    0.67
  -5   7  -1   17.82    2.05
  -5   7  -1   16.73    2.14
   5  -7   1   22.29    2.07
  -6   7  -1   -0.21    0.62
  -6   7  -1   -0.01    0.88
   6  -7   1   -0.06    0.67
  -7   7  -1   11.33    1.31
  -7   7  -1   11.36    1.49
  -8   7  -1    1.05    0.98
  -8   7  -1    0.66    0.76
   8  -7   1    1.10    0.69
  -9   7  -1    6.84    1.27
  -9   7  -1    6.66    1.12
   9  -7   1   10.73    1.33
 -10   7  -1    1.25    1.11
 -10   7  -1    2.03    0.83
  10  -7   1    1.32    0.72
 -11   7  -1    3.00    1.20
 -11   7  -1    3.56    0.97
 -12   7  -1    5.02    1.07
 -12   7  -1    3.56    1.34
 -13   7  -1   22.18    2.65
 -13   7  -1   22.13    3.00
 -14   7  -1   10.30    1.77
 -14   7  -1    9.41    1.48
 -15   7  -1    2.90    1.50
 -15   7  -1   -0.82    1.12
 -20  -6   1    0.24    1.36
 -19  -6   1   -0.68    1.13
 -18  -6   1    1.59    1.22
 -17  -6   1   -0.33    1.09
 -16  -6   1    3.49    1.06
 -15  -6   1    8.52    1.36
 -14  -6   1    7.95    1.20
 -13  -6   1    0.55    0.89
 -12  -6   1   21.63    2.33
 -11  -6   1   54.42    4.77
 -11  -6   1   50.55    4.97
 -10  -6   1   76.37    6.62
 -10  -6   1   70.23    6.74
  -9  -6   1    1.48    0.40
  -9  -6   1    0.81    0.69
  -8  -6   1   17.46    1.65
  -8  -6   1   12.28    1.39
  -7  -6   1   33.56    3.38
  -7  -6   1   36.21    3.24
  -6  -6   1    0.76    0.47
  -5  -6   1  702.52   62.82
  -4  -6   1    1.95    0.64
  -3  -6   1   14.43    1.64
  -2  -6   1   37.07    3.51
  -1  -6   1    1.47    0.66
   0  -6   1   37.32    3.51
   1  -6   1   83.12    7.54
  -2   6  -1   63.34    6.15
  -2   6  -1   62.57    6.22
   2  -6   1   76.85    6.17
  -3   6  -1   33.24    3.31
  -3   6  -1   34.56    3.44
   3  -6   1   38.08    3.36
  -4   6  -1   48.57    4.69
  -4   6  -1   47.88    4.77
   4  -6   1   57.15    4.73
  -5   6  -1   35.55    3.40
  -5   6  -1   36.82    3.57
  -6   6  -1    0.75    0.77
  -6   6  -1    0.95    0.65
   6  -6   1    1.55    0.66
  -7   6  -1   29.62    2.65
  -7   6  -1   26.64    2.83
   7  -6   1   24.27    2.60
  -8   6  -1   -0.50    0.64
  -8   6  -1    0.08    0.88
   8  -6   1    2.02    0.65
  -9   6  -1   -0.63    0.63
  -9   6  -1   -0.06    0.93
   9  -6   1    0.98    0.65
 -10   6  -1    4.69    0.88
 -10   6  -1    5.36    1.20
 -11   6  -1   -0.94    1.08
 -11   6  -1    0.93    0.87
 -12   6  -1    0.22    0.91
 -12   6  -1   -0.34    1.15
 -13   6  -1    7.83    1.33
 -13   6  -1   11.43    1.66
 -14   6  -1    2.35    1.39
 -14   6  -1    1.53    0.93
 -15   6  -1    1.10    1.10
 -15   6  -1    1.46    1.43
 -16   6  -1   -1.03    1.44
 -16   6  -1    0.28    1.16
 -20  -5   1    1.87    1.42
 -19  -5   1   -0.71    1.11
 -18  -5   1    1.30    1.13
 -17  -5   1    4.55    1.29
 -16  -5   1   -0.39    1.04
 -15  -5   1    0.60    0.91
 -14  -5   1    4.70    1.10
 -13  -5   1    2.90    0.87
 -12  -5   1    6.53    1.02
 -11  -5   1   49.47    4.48
 -11  -5   1   50.55    4.68
 -10  -5   1   72.48    5.74
 -10  -5   1   54.59    5.58
  -9  -5   1    0.74    0.67
  -8  -5   1   28.45    2.85
  -8  -5   1   35.59    3.02
  -7  -5   1    0.33    0.58
  -7  -5   1   -0.62    0.37
  -6  -5   1   -0.01    0.41
  -6  -5   1    3.13    0.67
  -5  -5   1    2.09    0.49
  -4  -5   1  338.23   30.26
  -3  -5   1   80.67    7.29
  -2  -5   1   17.10    1.81
  -1  -5   1   13.05    1.46
   0  -5   1   10.03    1.36
   1  -5   1   54.11    4.98
  -2   5  -1   63.06    5.57
  -2   5  -1   62.53    5.49
   2  -5   1   56.18    5.50
  -3   5  -1    7.76    1.04
  -3   5  -1    7.52    0.90
  -4   5  -1    5.27    0.67
  -4   5  -1    3.83    0.85
   4  -5   1    2.24    0.68
  -5   5  -1   10.30    1.21
  -5   5  -1    9.24    1.23
   5  -5   1   10.02    1.23
  -6   5  -1   18.15    1.74
  -6   5  -1   16.40    1.99
   6  -5   1   13.22    1.70
  -7   5  -1   35.95    3.20
  -7   5  -1   34.66    3.02
   7  -5   1   25.61    2.96
  -8   5  -1    0.65    0.67
  -8   5  -1    1.32    0.86
   8  -5   1   -0.29    0.57
  -9   5  -1   40.42    3.38
  -9   5  -1   39.02    3.56
   9  -5   1   28.81    3.27
 -10   5  -1    0.74    0.72
 -10   5  -1    0.10    1.01
  10  -5   1    0.45    0.58
 -11   5  -1    5.05    1.12
 -11   5  -1    5.26    0.91
 -12   5  -1    1.63    0.89
 -12   5  -1    0.67    1.20
 -13   5  -1    2.43    1.29
 -13   5  -1    3.18    0.99
 -14   5  -1   -0.45    0.99
 -14   5  -1    1.07    1.36
 -15   5  -1    1.04    1.04
 -15   5  -1    0.36    1.40
 -16   5  -1    1.84    1.17
 -16   5  -1    1.85    1.56
 -17   5  -1    3.28    1.30
 -17   5  -1    3.11    1.63
 -20  -4   1    1.39    1.44
 -19  -4   1    0.51    1.33
 -18  -4   1   10.83    1.71
 -17  -4   1    5.14    1.34
 -16  -4   1    7.82    1.33
 -15  -4   1   -0.66    1.02
 -14  -4   1    0.35    0.94
 -13  -4   1    0.56    0.90
 -12  -4   1    0.37    0.74
 -11  -4   1   17.61    2.00
 -10  -4   1    3.33    0.38
 -10  -4   1    6.24    0.91
  -9  -4   1    5.72    0.64
  -8  -4   1    5.23    0.85
  -8  -4   1    5.73    0.60
  -7  -4   1   21.15    2.07
  -7  -4   1   24.98    2.31
  -6  -4   1   59.50    5.53
  -6  -4   1   63.72    5.60
  -5  -4   1   34.69    2.81
  -5  -4   1   25.15    2.88
  -4  -4   1  116.04   10.39
  -3  -4   1  184.18   16.47
  -2  -4   1  218.91   19.60
  -1  -4   1   49.87    4.54
   0  -4   1    4.07    0.72
  -1   4  -1  102.43    9.69
  -1   4  -1   98.57    9.72
   1  -4   1  122.91    9.71
  -2   4  -1  170.42   15.64
  -2   4  -1  168.43   15.61
   2  -4   1  184.72   15.64
  -3   4  -1  192.54   17.13
  -3   4  -1  197.72   17.17
   3  -4   1  184.27   17.14
  -4   4  -1   33.33    3.18
  -4   4  -1   34.64    3.30
   4  -4   1   34.33    3.18
  -5   4  -1    1.32    0.73
  -5   4  -1    1.28    0.55
   5  -4   1   -0.47    0.52
  -6   4  -1   44.76    3.97
  -6   4  -1   46.13    3.85
   6  -4   1   35.01    3.80
  -7   4  -1    5.32    0.96
  -7   4  -1    4.58    0.68
   7  -4   1    3.29    0.68
  -8   4  -1   18.01    2.08
  -8   4  -1   20.13    1.91
   8  -4   1   16.76    1.83
  -9   4  -1    7.05    0.98
  -9   4  -1    8.11    1.20
   9  -4   1    7.89    1.05
 -10   4  -1    4.17    0.81
 -10   4  -1    2.99    1.06
  10  -4   1    3.10    0.63
 -11   4  -1    0.14    1.05
 -11   4  -1   -0.30    0.64
 -12   4  -1   27.34    2.94
 -12   4  -1   30.45    3.27
 -13   4  -1    0.27    1.26
 -13   4  -1    1.63    0.77
 -14   4  -1    5.42    1.10
 -14   4  -1    5.94    1.33
 -15   4  -1    6.94    1.22
 -15   4  -1    8.20    1.62
 -16   4  -1    4.38    1.12
 -16   4  -1    5.54    1.59
 -17   4  -1    8.35    1.66
 -17   4  -1    9.03    1.52
 -20  -3   1   -1.29    1.23
 -19  -3   1    0.84    1.38
 -18  -3   1    1.06    1.31
 -17  -3   1    2.18    1.27
 -16  -3   1   -0.52    1.11
 -15  -3   1   10.66    1.46
 -14  -3   1    5.06    1.06
 -13  -3   1    1.25    0.82
 -12  -3   1    1.43    0.78
 -11  -3   1   18.84    2.09
 -10  -3   1   57.54    5.32
  -9  -3   1   40.84    3.89
  -8  -3   1   20.34    1.98
  -8  -3   1   25.48    2.23
  -7  -3   1   14.34    1.37
  -7  -3   1   15.56    1.71
  -6  -3   1   21.31    1.97
  -5  -3   1  332.05   28.66
  -5  -3   1  308.80   28.71
  -4  -3   1  196.35   16.77
  -4  -3   1  178.38   16.76
  -3  -3   1    1.77    0.43
  -2  -3   1  235.40   21.10
  -1  -3   1   43.59    3.96
   0  -3   1  208.55   18.70
  -1   3  -1   62.55    5.77
  -1   3  -1   59.38    5.81
   1  -3   1   70.09    5.79
  -2   3  -1  227.06   19.29
  -2   3  -1  228.21   19.30
   2  -3   1  191.63   19.29
  -3   3  -1   16.60    1.72
  -3   3  -1   17.95    1.92
  -4   3  -1   35.58    3.53
  -4   3  -1   36.30    3.42
   4  -3   1   38.41    3.40
  -5   3  -1   13.34    1.71
  -5   3  -1   13.56    1.50
  -6   3  -1    3.11    0.80
  -6   3  -1    2.71    0.58
   6  -3   1    2.61    0.54
  -7   3  -1   22.24    2.12
  -7   3  -1   20.76    1.99
   7  -3   1   16.75    1.88
  -8   3  -1   25.52    2.58
  -8   3  -1   22.52    2.34
   8  -3   1   22.38    2.22
  -9   3  -1   39.16    3.56
  -9   3  -1   37.87    3.70
   9  -3   1   36.88    3.49
 -10   3  -1    0.63    0.67
 -10   3  -1   -0.21    0.92
  10  -3   1   -0.89    0.46
 -11   3  -1    6.26    1.15
 -11   3  -1    6.25    0.98
 -12   3  -1   -0.92    0.95
 -12   3  -1    0.11    0.76
 -13   3  -1    2.11    1.24
 -13   3  -1    1.81    0.86
 -14   3  -1    6.90    1.15
 -14   3  -1    7.72    1.54
 -15   3  -1    0.51    1.36
 -15   3  -1    0.88    0.93
 -16   3  -1    0.27    1.37
 -16   3  -1    2.68    1.02
 -17   3  -1    0.35    0.98
 -17   3  -1   -0.89    1.51
 -18   3  -1    0.46    1.05
 -18   3  -1   -1.95    1.52
 -20  -2   1   -2.32    1.48
 -20  -2   1   -0.07    1.10
 -19  -2   1   -1.75    1.38
 -19  -2   1    1.77    1.08
 -18  -2   1   -1.75    1.29
 -17  -2   1    0.39    1.09
 -16  -2   1    0.28    1.15
 -15  -2   1    1.02    1.12
 -14  -2   1    1.56    1.04
 -13  -2   1   -0.57    0.92
 -12  -2   1    1.27    0.80
 -11  -2   1    3.87    0.84
 -10  -2   1    4.91    0.87
  -9  -2   1    5.92    0.95
  -8  -2   1   22.78    2.30
  -7  -2   1   14.93    1.66
  -6  -2   1   29.09    2.62
  -5  -2   1   52.07    4.67
  -4  -2   1    1.04    0.51
  -4  -2   1    2.60    0.34
  -3  -2   1   25.84    2.39
  -3  -2   1   25.44    2.34
  -2  -2   1   21.13    1.94
  -1  -2   1  130.04   11.63
   0  -2   1    2.84    0.42
  -1   2  -1    2.95    0.56
  -1   2  -1    3.12    0.40
  -2   2  -1    7.17    0.88
  -2   2  -1    7.68    0.88
   2  -2   1    6.94    0.91
  -3   2  -1   66.33    6.00
  -3   2  -1   65.48    5.94
  -4   2  -1  148.92   12.89
  -4   2  -1  138.19   12.85
  -5   2  -1   73.54    6.54
  -5   2  -1   69.72    6.46
   5  -2   1   71.61    6.44
  -6   2  -1   55.41    4.88
  -6   2  -1   55.98    5.01
   6  -2   1   50.52    4.86
  -7   2  -1   33.34    3.14
  -7   2  -1   34.66    3.31
   7  -2   1   32.53    3.07
  -8   2  -1   16.88    1.80
  -8   2  -1   17.97    1.97
   8  -2   1   15.99    1.63
  -9   2  -1    0.09    0.93
  -9   2  -1   -0.38    0.60
   9  -2   1   -0.03    0.39
 -10   2  -1   53.63    5.28
 -10   2  -1   57.80    5.45
  10  -2   1   59.77    5.19
 -11   2  -1    0.22    0.65
 -11   2  -1    0.11    1.00
 -12   2  -1    6.50    0.97
 -12   2  -1    8.17    1.35
 -13   2  -1    2.66    0.84
 -13   2  -1    2.35    1.20
 -14   2  -1    8.53    1.24
 -14   2  -1    9.24    1.54
 -15   2  -1    2.30    1.35
 -15   2  -1    0.86    0.88
 -16   2  -1    7.27    1.48
 -16   2  -1    6.98    1.17
 -17   2  -1    2.72    1.04
 -17   2  -1    1.78    1.46
 -18   2  -1   -0.04    1.55
 -18   2  -1    0.77    1.06
 -19  -1   1    2.13    1.10
 -19  -1   1    0.45    1.43
 -18  -1   1    1.38    1.27
 -18  -1   1    1.14    1.07
 -17  -1   1    8.68    1.65
 -17  -1   1    9.24    1.37
 -16  -1   1    1.44    0.95
 -16  -1   1    0.20    1.20
 -15  -1   1    7.85    1.42
 -14  -1   1    1.51    1.06
 -13  -1   1    5.78    1.19
 -12  -1   1    2.09    0.85
 -11  -1   1   16.10    1.94
 -10  -1   1   30.21    3.08
  -9  -1   1    2.53    0.72
  -8  -1   1    0.19    0.60
  -7  -1   1    6.59    0.92
  -6  -1   1   19.71    2.05
  -5  -1   1  100.05    9.01
  -4  -1   1   70.86    6.41
  -3  -1   1  193.70   17.37
   2   1  -1   35.25    3.03
  -2  -1   1   31.40    3.02
  -1  -1   1    2.27    0.29
   0  -1   1    2.11    0.28
  -1   1  -1    9.07    1.02
  -1   1  -1    9.60    0.90
  -2   1  -1   33.16    3.01
  -2   1  -1   32.40    2.97
  -3   1  -1  270.89   24.06
  -3   1  -1  280.19   24.08
   3  -1   1  256.90   24.10
  -4   1  -1  189.63   18.14
  -4   1  -1  197.24   18.17
   4  -1   1  222.14   18.17
  -5   1  -1   32.20    3.13
  -5   1  -1   36.19    3.24
  -6   1  -1    3.80    0.66
  -6   1  -1    6.06    0.88
  -7   1  -1    3.73    0.64
  -7   1  -1    3.03    0.85
  -8   1  -1    3.63    0.80
  -8   1  -1    3.06    0.58
   8  -1   1    2.78    0.45
  -9   1  -1    0.99    0.89
  -9   1  -1    0.98    0.59
   9  -1   1    0.91    0.37
 -10   1  -1   13.05    1.38
 -10   1  -1   13.03    1.46
  10  -1   1    9.54    1.15
 -11   1  -1   11.35    1.55
 -11   1  -1   12.94    1.59
 -12   1  -1    4.71    0.81
 -12   1  -1    4.34    1.13
 -13   1  -1    1.91    0.71
 -13   1  -1    2.35    1.16
 -14   1  -1    0.16    0.79
 -14   1  -1   -0.84    1.04
 -15   1  -1    2.68    1.19
 -15   1  -1    3.56    0.93
 -16   1  -1    1.22    1.22
 -16   1  -1   -0.84    0.79
 -17   1  -1   -0.21    1.40
 -17   1  -1    1.85    0.88
 -18   1  -1    1.28    1.54
 -18   1  -1    1.58    1.03
 -19   1  -1    1.59    1.08
 -19   1  -1   -2.08    1.58
 -19   0   1    0.95    0.98
 -19   0   1   -1.32    1.51
 -18   0   1    5.02    1.20
 -18   0   1    3.81    1.54
 -17   0   1    0.53    1.36
 -17   0   1   -0.01    1.00
 -16   0   1    6.03    1.10
 -16   0   1    7.29    1.49
 -15   0   1    1.72    1.26
 -15   0   1    2.38    0.97
 -14   0   1   15.49    1.84
 -14   0   1   13.75    1.83
 -13   0   1    1.80    0.85
 -13   0   1    2.96    1.06
 -12   0   1   14.83    1.95
 -11   0   1   17.45    2.20
 -10   0   1   34.42    3.44
   9   0  -1   81.41    7.43
  -9   0   1   84.84    7.56
   8   0  -1   81.90    7.40
  -8   0   1   83.44    7.53
   7   0  -1   52.48    4.46
  -7   0   1   45.50    4.61
   6   0  -1    1.68    0.36
  -6   0   1    1.20    0.64
  -5   0   1    0.45    0.57
  -4   0   1   24.38    2.33
  -3   0   1  419.94   37.60
  -2   0   1    1.39    0.33
  -1   0  -1  261.36   23.38
  -2   0  -1    5.43    0.62
  -3   0  -1    4.94    0.64
   4   0   1    7.73    0.79
   5   0   1   52.09    4.68
  -6   0  -1   28.65    3.07
   6   0   1   32.67    2.83
  -7   0  -1   59.98    6.40
   7   0   1   78.52    6.29
  -8   0  -1    0.79    0.78
   8   0   1   -0.05    0.27
  -9   0  -1   50.64    4.70
   9   0   1   49.69    4.50
 -10   0  -1    9.08    1.29
  10   0   1   10.87    1.04
 -11   0  -1   12.11    1.49
 -12   0  -1   11.88    1.51
 -13   0  -1   -0.93    0.72
 -13   0  -1   -1.25    0.92
 -14   0  -1    4.66    1.29
 -14   0  -1    4.61    0.93
 -15   0  -1    0.21    0.85
 -15   0  -1   -0.63    1.21
 -16   0  -1    2.05    1.19
 -16   0  -1    2.50    0.92
 -17   0  -1    1.62    1.43
 -17   0  -1    1.68    1.00
 -18   0  -1    0.14    1.29
 -18   0  -1    2.28    0.92
 -19   0  -1    0.21    1.07
 -19   0  -1    1.98    1.60
 -18   1   1    2.12    1.08
 -18   1   1    0.27    1.42
 -17   1   1   -0.76    1.34
 -17   1   1   -0.46    0.89
 -16   1   1   -0.34    0.98
 -16   1   1   -1.35    1.30
 -15   1   1    0.47    1.09
 -15   1   1    0.62    0.94
 -14   1   1   -0.82    0.88
 -14   1   1   -0.91    1.15
 -13   1   1    2.83    0.91
 -13   1   1    2.77    1.12
 -12   1   1   -0.83    0.76
 -12   1   1    0.75    1.04
 -11   1   1    3.67    0.76
 -11   1   1    3.56    0.93
  10  -1  -1    1.81    0.44
 -10   1   1    1.22    0.90
 -10   1   1    1.27    0.62
   9  -1  -1    4.31    0.55
  -9   1   1    2.99    0.77
  -9   1   1    3.46    0.90
   8  -1  -1   14.98    1.43
  -8   1   1   12.73    1.70
  -8   1   1   13.88    1.66
   7  -1  -1    0.89    0.40
  -7   1   1    0.50    0.58
  -7   1   1    1.06    0.63
   6  -1  -1    6.24    0.92
  -6   1   1   10.59    1.08
  -6   1   1    9.01    1.18
   5  -1  -1   19.39    1.94
  -5   1   1   21.98    2.06
  -5   1   1   21.24    2.12
   4  -1  -1   10.67    1.07
  -4   1   1    8.32    1.15
  -4   1   1   10.64    1.29
   3  -1  -1   33.26    2.92
  -3   1   1   30.01    2.95
  -3   1   1   32.60    2.98
   2  -1  -1    9.96    1.02
  -2   1   1    9.13    1.03
  -2   1   1   10.80    1.06
   1  -1  -1   19.09    1.59
  -1   1   1   14.91    1.60
   0   1   1    0.24    0.14
  -2  -1  -1   40.24    3.63
  -3  -1  -1   55.65    5.03
  -4  -1  -1    7.60    1.06
  -5  -1  -1    5.04    0.75
  -6  -1  -1  121.03   10.89
  -7  -1  -1    6.11    0.94
  -8  -1  -1  111.04   10.05
  -9  -1  -1    7.31    1.10
 -10  -1  -1  100.54    9.17
 -11  -1  -1    0.24    0.79
 -12  -1  -1   58.08    5.45
 -13  -1  -1    7.39    1.21
 -14  -1  -1   10.64    1.56
 -15  -1  -1    7.90    1.51
 -16  -1  -1    0.60    0.88
 -16  -1  -1    1.08    1.28
 -17  -1  -1    6.08    1.12
 -17  -1  -1    4.52    1.34
 -18  -1  -1   -0.72    0.97
 -18  -1  -1   -0.41    1.23
 -19  -1  -1    4.50    1.18
 -19  -1  -1    3.15    1.59
 -20  -1  -1   -2.64    1.55
 -20  -1  -1    1.50    1.09
 -18   2   1    7.38    1.24
 -18   2   1    5.80    1.73
 -17   2   1   -0.53    0.89
 -17   2   1   -0.94    1.34
 -16   2   1    5.54    1.14
 -16   2   1    5.36    1.47
 -15   2   1   10.31    1.66
 -15   2   1    8.60    1.36
 -14   2   1   10.42    1.38
 -14   2   1    9.77    1.61
 -13   2   1   -0.41    1.09
 -13   2   1    0.78    0.75
 -12   2   1    9.09    1.42
 -12   2   1    9.33    1.22
 -11   2   1    8.53    1.29
 -11   2   1    9.32    1.18
  10  -2  -1    5.53    0.71
 -10   2   1    5.06    0.89
 -10   2   1    4.67    1.06
   9  -2  -1    4.81    0.66
  -9   2   1    4.97    0.79
  -9   2   1    4.50    0.97
   8  -2  -1    3.75    0.58
  -8   2   1    3.57    0.90
  -8   2   1    3.69    0.69
   7  -2  -1   15.18    1.47
  -7   2   1   14.38    1.69
  -7   2   1   12.13    1.63
   6  -2  -1    2.90    0.52
  -6   2   1    2.39    0.73
  -6   2   1    1.83    0.63
   5  -2  -1   39.49    3.11
  -5   2   1   31.19    3.21
  -5   2   1   28.50    3.16
   4  -2  -1   36.60    3.96
  -4   2   1   47.60    4.04
  -4   2   1   48.35    4.02
  -3   2   1   11.79    1.35
  -3   2   1   13.77    1.44
   2  -2  -1    5.77    0.76
  -2   2   1    4.89    0.68
  -2   2   1    6.71    0.86
   1  -2  -1   29.03    2.44
  -1   2   1   24.74    2.46
  -1   2   1   25.53    2.44
   0  -2  -1    0.68    0.27
   0   2   1    0.89    0.27
  -1  -2  -1   17.65    1.64
  -2  -2  -1    0.47    0.24
  -2  -2  -1    0.12    0.29
  -3  -2  -1   14.31    1.35
  -4  -2  -1    2.84    0.57
  -5  -2  -1   24.52    2.44
  -6  -2  -1   68.14    6.19
  -7  -2  -1    1.14    0.62
  -8  -2  -1    2.30    0.76
  -9  -2  -1    4.16    0.82
 -10  -2  -1   -0.15    0.73
 -11  -2  -1   -0.88    0.83
 -12  -2  -1   -0.35    0.79
 -13  -2  -1    0.52    0.99
 -14  -2  -1    1.47    0.96
 -15  -2  -1    0.73    1.01
 -16  -2  -1   -0.78    1.17
 -17  -2  -1   -0.21    1.28
 -18  -2  -1    0.90    1.41
 -19  -2  -1    1.21    1.02
 -19  -2  -1   -0.23    1.38
 -20  -2  -1   -1.70    1.32
 -20  -2  -1    1.27    1.07
 -18   3   1   -0.99    1.46
 -18   3   1   -0.97    1.05
 -17   3   1    1.61    0.97
 -17   3   1    0.44    1.28
 -16   3   1   -1.14    1.27
 -16   3   1   -0.58    1.03
 -15   3   1    0.60    1.28
 -15   3   1    0.02    0.86
 -14   3   1    1.54    1.26
 -14   3   1    2.44    0.96
 -13   3   1    0.68    1.01
 -13   3   1   -0.17    0.87
 -12   3   1    8.41    1.31
 -12   3   1    6.15    1.10
 -11   3   1    8.01    1.27
 -11   3   1    7.14    1.02
  10  -3  -1    0.74    0.52
 -10   3   1    0.15    0.80
 -10   3   1   -0.12    0.69
   9  -3  -1   42.17    3.97
  -9   3   1   43.16    4.18
  -9   3   1   44.49    4.04
   8  -3  -1    1.29    0.51
  -8   3   1    1.49    0.67
  -8   3   1    0.80    0.80
   7  -3  -1    0.46    0.52
  -7   3   1    2.91    0.61
  -7   3   1    2.14    0.76
  -6   3   1    2.19    0.58
  -6   3   1    2.79    0.74
  -5   3   1    2.37    0.64
  -5   3   1    0.77    0.56
   4  -3  -1  115.33    9.04
  -4   3   1   90.65    9.04
  -4   3   1   95.27    9.08
  -3   3   1    4.30    0.72
  -3   3   1    5.25    0.71
   2  -3  -1   31.51    2.89
  -2   3   1   30.78    2.92
  -2   3   1   30.83    2.93
   1  -3  -1  180.31   15.64
  -1   3   1  175.22   15.60
  -1   3   1  168.22   15.61
   0  -3  -1  148.32   14.46
   0   3   1  175.81   14.50
  -1  -3  -1    1.95    0.47
  -2  -3  -1   24.38    2.25
  -3  -3  -1   51.52    4.73
  -3  -3  -1   53.67    4.75
  -4  -3  -1   22.69    2.24
  -4  -3  -1   26.59    2.32
  -5  -3  -1  196.79   18.22
  -5  -3  -1  210.91   18.23
  -6  -3  -1  154.97   14.08
  -6  -3  -1  158.99   14.03
  -7  -3  -1   18.07    1.70
  -7  -3  -1   18.03    1.98
  -8  -3  -1  124.70   11.23
  -9  -3  -1    0.76    0.75
 -10  -3  -1    2.34    0.83
 -11  -3  -1    3.40    0.83
 -12  -3  -1    8.81    1.27
 -13  -3  -1    1.73    0.98
 -14  -3  -1    1.26    1.02
 -15  -3  -1    3.15    1.05
 -16  -3  -1    0.74    1.15
 -17  -3  -1    3.12    1.16
 -18  -3  -1    2.77    1.35
 -19  -3  -1    3.48    1.34
 -20  -3  -1   -0.21    1.52
 -17   4   1   -0.40    1.42
 -17   4   1    1.05    0.96
 -16   4   1    0.25    1.42
 -16   4   1    0.92    1.05
 -15   4   1    0.72    1.31
 -15   4   1    1.40    1.02
 -14   4   1    1.14    1.28
 -14   4   1    1.35    0.98
 -13   4   1   -0.02    1.19
 -13   4   1    0.89    0.89
 -12   4   1   -0.03    1.08
 -12   4   1    0.56    0.84
 -11   4   1    3.28    0.81
 -11   4   1    4.46    1.12
  10  -4  -1   14.96    1.62
 -10   4   1   13.96    1.74
 -10   4   1   16.48    1.87
   9  -4  -1    3.28    0.64
  -9   4   1    1.79    0.67
  -9   4   1    1.77    0.91
   8  -4  -1    0.02    0.56
  -8   4   1    0.26    0.79
  -8   4   1   -0.14    0.65
   7  -4  -1    1.76    0.58
  -7   4   1    1.23    0.77
  -7   4   1    0.17    0.64
  -6   4   1   26.08    2.65
  -6   4   1   27.54    2.71
   5  -4  -1    1.17    0.50
  -5   4   1   -0.02    0.56
  -5   4   1    0.68    0.64
  -4   4   1   14.65    1.62
  -4   4   1   13.05    1.50
   3  -4  -1   44.14    4.76
  -3   4   1   57.61    4.78
  -3   4   1   55.93    4.80
   2  -4  -1   71.34    6.04
  -2   4   1   63.55    6.04
  -2   4   1   64.82    6.04
   1  -4  -1    2.18    0.57
  -1   4   1    2.98    0.57
  -1   4   1    2.22    0.58
   0  -4  -1   12.87    1.35
   0   4   1   10.92    1.36
  -1  -4  -1   38.17    3.51
  -2  -4  -1   11.53    1.25
  -3  -4  -1  179.33   16.06
  -4  -4  -1  124.70   11.16
  -4  -4  -1  124.62   11.18
  -5  -4  -1   10.32    1.09
  -6  -4  -1   16.80    1.54
  -6  -4  -1   14.64    1.71
  -7  -4  -1   22.12    1.99
  -7  -4  -1   20.14    2.15
  -8  -4  -1    7.04    0.77
  -9  -4  -1   10.35    1.01
  -9  -4  -1   10.82    1.43
 -10  -4  -1   33.95    3.29
 -11  -4  -1   90.86    8.27
 -12  -4  -1   15.42    1.87
 -13  -4  -1    2.92    0.88
 -14  -4  -1   10.98    1.42
 -15  -4  -1    2.58    1.00
 -16  -4  -1   -0.20    0.97
 -17  -4  -1    0.44    1.06
 -18  -4  -1    0.70    1.25
 -19  -4  -1    0.88    1.35
 -20  -4  -1    4.17    1.37
 -21  -4  -1   -1.58    1.48
 -16   5   1   -0.53    1.41
 -16   5   1    0.49    1.20
 -15   5   1    4.29    1.42
 -15   5   1    2.57    1.19
 -14   5   1    3.49    1.06
 -14   5   1    4.92    1.40
 -13   5   1   14.28    1.85
 -13   5   1   13.38    1.71
 -12   5   1   10.91    1.60
 -12   5   1   10.84    1.47
 -11   5   1    6.66    1.25
 -11   5   1    5.91    1.12
  10  -5  -1    4.00    0.77
 -10   5   1    3.03    1.01
 -10   5   1    3.44    0.92
   9  -5  -1   29.64    3.11
  -9   5   1   35.20    3.39
  -9   5   1   35.42    3.25
   8  -5  -1    7.36    0.93
  -8   5   1    5.79    0.93
  -8   5   1    6.85    1.10
   7  -5  -1   56.12    5.05
  -7   5   1   54.97    5.16
  -7   5   1   53.93    5.10
   6  -5  -1    6.26    0.80
  -6   5   1    4.61    0.94
  -6   5   1    5.25    0.86
  -5   5   1   13.21    1.64
  -5   5   1   12.56    1.48
   4  -5  -1  120.20   10.48
  -4   5   1  114.59   10.48
  -4   5   1  114.51   10.50
   3  -5  -1   93.85    9.19
  -3   5   1  106.11    9.21
  -3   5   1  106.61    9.19
   2  -5  -1  141.35   13.92
  -2   5   1  163.93   13.92
  -2   5   1  160.68   13.92
   1  -5  -1   70.25    7.25
  -1   5   1   90.62    7.26
   0  -5  -1  366.96   32.85
  -1  -5  -1  147.74   13.25
  -2  -5  -1  332.61   29.79
  -3  -5  -1    0.56    0.54
  -4  -5  -1  368.18   32.99
  -5  -5  -1    0.72    0.59
  -6  -5  -1    3.14    0.64
  -7  -5  -1   82.99    7.42
  -7  -5  -1   80.67    7.34
  -8  -5  -1   20.55    2.51
  -8  -5  -1   28.46    2.36
  -9  -5  -1   13.37    1.30
  -9  -5  -1   13.02    1.60
 -10  -5  -1    9.26    1.37
 -10  -5  -1   12.86    1.16
 -11  -5  -1    1.54    0.82
 -12  -5  -1    0.44    0.75
 -13  -5  -1    4.88    0.96
 -14  -5  -1   -0.28    0.81
 -15  -5  -1   -0.13    0.98
 -16  -5  -1    2.38    1.03
 -17  -5  -1   -1.59    1.00
 -18  -5  -1   -0.53    1.07
 -19  -5  -1    1.32    1.19
 -20  -5  -1   -0.72    1.36
 -21  -5  -1   -1.82    1.42
 -16   6   1    3.22    1.31
 -15   6   1    0.08    1.13
 -15   6   1    1.22    1.53
 -14   6   1    1.21    1.35
 -14   6   1    2.45    1.14
 -13   6   1    1.34    1.22
 -13   6   1   -1.74    0.87
 -12   6   1    0.88    1.11
 -12   6   1   -0.31    0.94
 -11   6   1    7.09    1.30
 -11   6   1    6.14    1.13
  10  -6  -1   27.67    2.48
 -10   6   1   22.08    2.76
 -10   6   1   20.99    2.64
   9  -6  -1   13.04    1.49
  -9   6   1   10.08    1.43
  -9   6   1   10.37    1.34
  -8   6   1   11.09    1.31
  -8   6   1   10.55    1.37
   7  -6  -1    5.76    0.92
  -7   6   1    6.12    0.94
  -7   6   1    7.17    1.06
   6  -6  -1    0.14    0.58
  -6   6   1    1.33    0.79
  -6   6   1    1.90    0.62
   5  -6  -1    8.01    0.91
  -5   6   1    6.54    0.99
  -5   6   1    4.83    0.86
   4  -6  -1    5.34    0.76
  -4   6   1    4.53    0.78
  -4   6   1    3.17    0.81
  -3   6   1    8.55    1.06
  -3   6   1   10.93    1.37
  -2   6   1    4.27    0.67
  -2   6   1    5.21    0.80
   1  -6  -1   83.72    7.03
  -1   6   1   71.03    6.98
   0  -6  -1  274.58   24.56
  -1  -6  -1  217.10   19.43
  -2  -6  -1   33.63    3.16
  -3  -6  -1  131.22   11.78
  -4  -6  -1   13.43    1.52
  -5  -6  -1  255.38   22.63
  -5  -6  -1  250.13   22.60
  -6  -6  -1   10.54    1.56
  -6  -6  -1   16.65    1.49
  -7  -6  -1    6.07    0.87
  -8  -6  -1   10.43    1.36
  -8  -6  -1   13.58    1.27
 -10  -6  -1    6.44    1.05
 -10  -6  -1    9.53    0.96
 -11  -6  -1   48.70    4.19
 -11  -6  -1   42.90    4.37
 -12  -6  -1    1.82    0.79
 -12  -6  -1    2.56    0.39
 -13  -6  -1    3.18    0.87
 -14  -6  -1    7.04    1.20
 -15  -6  -1   10.60    1.41
 -16  -6  -1   -0.21    0.91
 -17  -6  -1    4.58    1.24
 -18  -6  -1   12.38    1.78
 -19  -6  -1    1.14    1.25
 -20  -6  -1    4.54    1.46
 -21  -6  -1   -1.48    1.41
 -15   7   1   -0.34    1.19
 -14   7   1    7.61    1.42
 -13   7   1    1.59    1.13
 -13   7   1    3.33    1.31
 -12   7   1    0.13    0.99
 -12   7   1   -0.13    1.10
 -11   7   1    0.55    1.08
 -11   7   1    1.38    0.96
  10  -7  -1    1.11    1.14
 -10   7   1    1.01    1.04
 -10   7   1    0.74    0.90
   9  -7  -1   29.46    2.85
  -9   7   1   28.17    3.06
  -9   7   1   26.81    2.95
   8  -7  -1    1.34    0.73
  -8   7   1    1.45    0.78
  -8   7   1    1.38    0.91
   7  -7  -1   23.60    2.25
  -7   7   1   19.50    2.33
  -7   7   1   21.24    2.43
   6  -7  -1    0.22    0.63
  -6   7   1    0.65    0.82
  -6   7   1   -0.32    0.68
   5  -7  -1   33.87    3.34
  -5   7   1   35.42    3.43
  -5   7   1   36.18    3.37
   4  -7  -1    1.13    0.70
  -4   7   1    2.54    0.61
  -4   7   1    2.23    0.75
  -3   7   1    4.33    0.79
  -3   7   1    2.73    0.66
   2  -7  -1   29.90    3.42
  -2   7   1   41.03    3.47
  -2   7   1   39.19    3.44
   1  -7  -1    7.79    1.07
   0  -7  -1   -0.61    0.71
  -1  -7  -1   31.25    2.99
  -2  -7  -1    1.79    0.65
  -3  -7  -1    0.62    0.62
  -4  -7  -1    5.75    0.87
  -5  -7  -1   35.43    3.30
  -6  -7  -1    6.36    0.90
  -6  -7  -1    7.30    1.04
  -7  -7  -1   55.89    4.75
  -7  -7  -1   47.47    4.69
  -8  -7  -1    0.74    0.65
  -9  -7  -1   18.72    1.78
  -9  -7  -1   16.70    1.97
 -10  -7  -1   17.84    2.12
 -10  -7  -1   18.38    1.78
 -11  -7  -1   10.54    1.19
 -12  -7  -1    6.86    0.87
 -12  -7  -1    6.70    1.04
 -13  -7  -1    0.14    0.78
 -14  -7  -1    7.25    1.13
 -15  -7  -1    0.70    0.99
 -16  -7  -1    0.40    0.93
 -17  -7  -1    1.34    0.99
 -18  -7  -1   -0.10    1.15
 -19  -7  -1    2.62    1.29
 -20  -7  -1    9.72    1.58
 -21  -7  -1    0.32    1.24
 -14   8   1    2.30    1.18
 -13   8   1   -0.16    1.08
 -12   8   1    0.53    0.97
 -12   8   1    1.79    1.18
 -11   8   1    3.90    1.18
 -11   8   1    3.56    1.03
 -10   8   1   21.63    2.56
 -10   8   1   22.38    2.69
   9  -8  -1   14.95    2.15
  -9   8   1   22.34    2.53
  -9   8   1   21.17    2.16
   8  -8  -1    7.59    1.25
  -8   8   1   11.06    1.40
  -8   8   1   11.38    1.31
   7  -8  -1    1.17    0.78
  -7   8   1    2.83    0.83
  -7   8   1    1.92    0.94
   6  -8  -1   16.54    2.15
  -6   8   1   24.04    2.36
  -6   8   1   23.56    2.24
   5  -8  -1    0.01    0.70
  -5   8   1    0.63    0.77
  -5   8   1    0.52    0.68
   4  -8  -1    8.30    1.18
  -4   8   1   12.04    1.47
  -4   8   1   12.00    1.55
   3  -8  -1   40.15    4.00
  -3   8   1   42.24    3.94
  -3   8   1   44.63    4.03
  -2   8   1    9.61    1.14
   1  -8  -1   83.07    7.14
  -1   8   1   73.55    7.11
   0  -8  -1   16.29    1.81
  -1  -8  -1   76.62    6.97
  -2  -8  -1  116.31   10.49
  -3  -8  -1   86.23    7.81
  -4  -8  -1   33.31    3.21
  -5  -8  -1    7.17    0.98
  -6  -8  -1   62.88    5.74
  -7  -8  -1    0.84    0.55
  -7  -8  -1    0.58    0.63
  -8  -8  -1    0.60    0.66
  -9  -8  -1   39.32    3.63
  -9  -8  -1   36.87    3.51
 -10  -8  -1   -0.22    0.76
 -11  -8  -1   16.42    1.61
 -11  -8  -1   14.38    1.87
 -12  -8  -1    0.02    0.79
 -13  -8  -1    8.23    1.22
 -14  -8  -1    1.37    0.96
 -15  -8  -1    3.02    0.98
 -16  -8  -1   -0.44    0.91
 -17  -8  -1    1.38    1.00
 -18  -8  -1    0.91    1.16
 -19  -8  -1    0.19    1.07
 -20  -8  -1    1.07    1.15
 -21  -8  -1   -1.70    1.36
 -14   9   1   -2.16    1.18
 -13   9   1    0.12    1.01
 -12   9   1    0.29    1.09
 -11   9   1    3.54    1.14
 -11   9   1    5.78    1.34
 -10   9   1   15.14    1.84
 -10   9   1   13.18    1.71
   9  -9  -1   11.82    1.36
  -9   9   1    7.13    1.30
  -9   9   1    8.70    1.48
   8  -9  -1   -0.55    0.83
  -8   9   1    0.37    0.82
  -8   9   1    0.70    1.02
   7  -9  -1    0.91    0.81
  -7   9   1    0.65    0.71
  -7   9   1    0.14    0.94
   6  -9  -1    1.02    0.78
  -6   9   1    0.00    0.87
  -6   9   1   -0.41    0.68
   5  -9  -1   10.24    1.43
  -5   9   1    8.69    1.24
  -5   9   1    8.26    1.16
   4  -9  -1    2.30    0.82
  -4   9   1    1.53    0.86
  -4   9   1    1.18    0.73
   3  -9  -1   19.06    2.06
  -3   9   1   16.18    1.92
  -3   9   1   18.98    2.15
   2  -9  -1    4.94    1.05
  -2   9   1    8.51    0.94
   1  -9  -1   43.30    4.14
   0  -9  -1   12.19    1.71
  -1  -9  -1    9.78    1.43
  -2  -9  -1    8.50    1.12
  -3  -9  -1   32.56    3.15
  -4  -9  -1   57.66    5.31
  -5  -9  -1    1.55    0.69
  -6  -9  -1   14.36    1.61
  -7  -9  -1   25.93    2.56
  -8  -9  -1    6.48    0.86
  -8  -9  -1    3.02    0.76
  -9  -9  -1    7.14    1.19
  -9  -9  -1   11.10    1.19
 -10  -9  -1    5.69    0.79
 -10  -9  -1    6.36    0.98
 -11  -9  -1    6.08    1.10
 -11  -9  -1   10.03    1.14
 -12  -9  -1   14.11    1.83
 -12  -9  -1   14.13    1.54
 -13  -9  -1    2.21    0.54
 -13  -9  -1   -0.21    0.78
 -14  -9  -1   26.67    2.81
 -15  -9  -1    1.79    0.94
 -16  -9  -1   10.77    1.46
 -17  -9  -1   -0.73    0.98
 -18  -9  -1    3.08    1.12
 -19  -9  -1    0.49    1.22
 -20  -9  -1    3.12    1.20
 -21  -9  -1   -0.48    1.31
 -13  10   1    3.49    1.27
 -12  10   1    1.11    1.12
 -11  10   1    0.93    1.07
 -10  10   1    4.75    1.04
 -10  10   1    5.33    1.45
   9 -10  -1   13.98    2.02
  -9  10   1   16.05    1.93
  -9  10   1   17.11    2.02
   8 -10  -1   45.70    4.40
  -8  10   1   44.15    4.49
  -8  10   1   46.23    4.44
   7 -10  -1   16.01    2.19
  -7  10   1   19.84    2.37
  -7  10   1   22.72    2.32
   6 -10  -1    8.29    1.25
  -6  10   1   10.53    1.27
  -6  10   1    8.88    1.33
   5 -10  -1    2.72    0.86
  -5  10   1    5.99    0.86
  -5  10   1    5.40    1.06
   4 -10  -1   27.07    3.09
  -4  10   1   32.58    3.09
  -4  10   1   33.58    3.16
   3 -10  -1    1.05    0.84
  -3  10   1    0.20    0.66
   2 -10  -1   21.47    2.29
   1 -10  -1    7.50    1.18
   0 -10  -1   15.22    1.95
  -1 -10  -1   10.71    1.54
  -2 -10  -1   34.38    3.35
  -3 -10  -1   -0.30    0.84
  -4 -10  -1   18.89    2.06
  -5 -10  -1   -0.03    0.79
  -6 -10  -1    8.04    1.12
  -7 -10  -1   31.75    3.05
  -8 -10  -1    2.55    0.73
  -8 -10  -1    1.70    0.77
  -9 -10  -1   53.26    4.50
  -9 -10  -1   42.81    4.61
 -10 -10  -1   12.40    1.53
 -10 -10  -1   13.27    1.80
 -11 -10  -1    0.12    0.78
 -11 -10  -1    0.75    0.57
 -12 -10  -1    2.61    0.61
 -12 -10  -1    0.47    0.82
 -13 -10  -1    8.86    1.16
 -13 -10  -1    6.30    1.15
 -14 -10  -1    2.09    0.87
 -15 -10  -1    5.52    1.09
 -16 -10  -1    1.96    1.10
 -17 -10  -1   -0.36    1.09
 -18 -10  -1    3.38    1.27
 -19 -10  -1   -0.41    1.21
 -20 -10  -1   -0.04    1.15
 -21 -10  -1    0.84    1.34
 -12  11   1   -0.45    1.22
 -11  11   1    3.66    1.24
 -10  11   1    3.64    1.19
   9 -11  -1    6.71    1.24
  -9  11   1    3.83    1.20
   8 -11  -1    9.81    1.45
  -8  11   1   11.18    1.54
  -8  11   1    9.07    1.37
   7 -11  -1    3.24    1.02
  -7  11   1    1.58    0.86
  -7  11   1    1.45    1.11
   6 -11  -1   -0.19    0.89
  -6  11   1    0.61    1.00
  -6  11   1    0.85    0.88
   5 -11  -1   11.77    1.60
  -5  11   1    8.44    1.19
  -5  11   1    8.78    1.36
   4 -11  -1    0.11    0.79
  -4  11   1    0.71    0.73
   3 -11  -1   43.87    3.73
  -3  11   1   32.39    3.68
   2 -11  -1   17.47    2.14
   1 -11  -1    5.52    1.02
   0 -11  -1   39.30    3.80
  -1 -11  -1    0.88    0.93
  -2 -11  -1  117.72   10.69
  -3 -11  -1    5.21    1.00
  -4 -11  -1    0.52    0.88
  -5 -11  -1    0.87    0.86
  -6 -11  -1   55.97    5.23
  -7 -11  -1   15.16    1.86
  -8 -11  -1   92.60    8.42
  -9 -11  -1   14.40    1.61
  -9 -11  -1   11.23    1.51
 -10 -11  -1   22.58    2.51
 -10 -11  -1   24.52    2.43
 -11 -11  -1    1.93    0.68
 -11 -11  -1    1.89    0.92
 -12 -11  -1   15.22    1.76
 -12 -11  -1   16.38    2.14
 -13 -11  -1    0.34    0.85
 -13 -11  -1    0.65    0.61
 -14 -11  -1   30.42    3.16
 -15 -11  -1   -0.38    0.88
 -16 -11  -1   23.31    2.65
 -17 -11  -1   -0.29    1.13
 -18 -11  -1    2.95    1.25
 -19 -11  -1   -0.49    1.25
 -20 -11  -1    0.55    1.17
 -21 -11  -1    0.94    1.33
 -11  12   1   -0.63    1.19
 -10  12   1    1.80    1.19
   9 -12  -1    5.04    1.21
  -9  12   1    3.23    1.20
   8 -12  -1    2.35    1.13
  -8  12   1    1.74    0.99
   7 -12  -1    4.67    1.17
  -7  12   1    2.44    0.99
  -7  12   1    3.90    1.24
   6 -12  -1   -0.43    0.94
  -6  12   1   -0.28    0.93
  -6  12   1    0.94    1.07
   5 -12  -1    6.91    1.25
  -5  12   1    7.69    1.21
   4 -12  -1   -0.54    0.95
  -4  12   1    0.71    0.92
   3 -12  -1    0.20    0.98
   2 -12  -1    5.59    1.06
   1 -12  -1    0.45    0.87
   0 -12  -1    5.19    1.05
  -1 -12  -1    0.59    0.97
  -2 -12  -1    1.21    0.89
  -3 -12  -1    5.48    1.13
  -4 -12  -1    0.76    0.84
  -5 -12  -1    8.17    1.19
  -6 -12  -1    0.71    0.90
  -7 -12  -1    1.76    0.88
  -8 -12  -1    7.94    1.16
  -9 -12  -1    7.99    1.12
 -10 -12  -1    0.68    0.83
 -10 -12  -1    1.24    0.76
 -11 -12  -1   22.82    2.39
 -11 -12  -1   23.41    2.54
 -12 -12  -1    3.30    0.96
 -12 -12  -1    2.95    0.77
 -13 -12  -1   19.88    2.50
 -13 -12  -1   23.34    2.30
 -14 -12  -1    1.15    0.92
 -14 -12  -1    0.23    0.75
 -15 -12  -1    2.21    1.01
 -16 -12  -1   -0.95    1.04
 -17 -12  -1    1.05    1.04
 -18 -12  -1   -0.78    1.05
 -19 -12  -1    1.86    1.16
 -20 -12  -1    1.22    1.33
 -21 -12  -1    0.78    1.39
 -10  13   1    3.00    1.22
  -9  13   1   -1.81    1.03
   8 -13  -1    9.73    1.61
  -8  13   1   12.08    1.56
   7 -13  -1    6.41    1.27
  -7  13   1    3.71    1.18
   6 -13  -1   -0.94    1.04
  -6  13   1   -0.36    0.95
   5 -13  -1    9.90    1.42
  -5  13   1   10.87    1.44
   4 -13  -1    0.70    0.91
   3 -13  -1    7.86    1.27
   2 -13  -1    0.25    1.01
   1 -13  -1   32.70    3.41
   0 -13  -1    2.90    1.09
  -1 -13  -1    1.26    0.93
  -2 -13  -1    2.88    0.98
  -3 -13  -1   17.66    2.12
  -4 -13  -1   14.04    2.01
  -5 -13  -1    3.63    1.07
  -6 -13  -1    1.53    0.98
  -7 -13  -1    4.28    1.06
  -8 -13  -1    1.26    0.92
  -9 -13  -1    3.22    0.93
 -10 -13  -1    2.54    0.87
 -10 -13  -1    1.65    0.89
 -11 -13  -1    0.72    0.87
 -11 -13  -1    0.70    0.78
 -12 -13  -1   10.27    1.20
 -12 -13  -1    6.92    1.36
 -13 -13  -1    6.95    1.22
 -13 -13  -1    7.00    1.04
 -14 -13  -1    1.23    0.99
 -14 -13  -1    0.98    0.75
 -15 -13  -1    2.58    1.08
 -16 -13  -1    1.78    1.19
 -17 -13  -1    0.07    1.17
 -18 -13  -1   -1.10    1.09
 -19 -13  -1   -0.78    1.13
 -20 -13  -1   -0.69    1.33
 -21 -13  -1   -0.58    1.23
  -9  14   1    0.61    1.19
   8 -14  -1   -0.18    1.23
  -8  14   1   -1.65    0.99
   7 -14  -1   -0.79    1.18
  -7  14   1    0.03    1.09
   6 -14  -1   -0.24    1.12
  -6  14   1    0.70    0.98
   5 -14  -1    2.37    1.18
   4 -14  -1   10.25    1.55
   3 -14  -1    1.84    1.01
   2 -14  -1   33.73    3.55
   1 -14  -1    2.30    1.16
   0 -14  -1   22.06    2.65
  -1 -14  -1    1.52    0.99
  -2 -14  -1    1.88    1.01
  -3 -14  -1   18.72    2.25
  -4 -14  -1    8.78    1.33
  -5 -14  -1    1.11    0.94
  -6 -14  -1   14.45    1.92
  -7 -14  -1   -0.13    0.97
  -8 -14  -1    2.87    1.03
  -9 -14  -1   -0.09    0.81
 -10 -14  -1    0.76    0.87
 -10 -14  -1    1.11    0.92
 -11 -14  -1   17.47    2.13
 -11 -14  -1   11.88    1.58
 -12 -14  -1    7.29    1.15
 -12 -14  -1    7.76    1.26
 -13 -14  -1   13.05    1.93
 -13 -14  -1   16.82    2.09
 -14 -14  -1    0.15    0.81
 -14 -14  -1    0.07    1.03
 -15 -14  -1   19.07    2.48
 -16 -14  -1   -1.40    1.20
 -17 -14  -1    3.89    1.22
 -18 -14  -1    0.05    1.11
 -19 -14  -1    0.65    1.21
 -20 -14  -1    1.83    1.37
   8 -15  -1    1.59    1.33
  -8  15   1    1.50    1.26
   7 -15  -1   -0.95    1.20
   6 -15  -1   -0.61    1.24
   5 -15  -1    0.68    1.24
   4 -15  -1   -0.81    1.16
   3 -15  -1    4.64    1.26
   2 -15  -1    4.00    1.29
   1 -15  -1   -0.30    1.17
   0 -15  -1    1.43    1.20
  -1 -15  -1   38.66    3.88
  -2 -15  -1    0.22    1.14
  -3 -15  -1   19.69    2.52
  -4 -15  -1    0.16    0.99
  -5 -15  -1    9.05    1.46
  -6 -15  -1    0.73    1.06
  -7 -15  -1    8.22    1.29
  -8 -15  -1    8.03    1.26
  -9 -15  -1    0.22    0.88
 -10 -15  -1    2.58    0.99
 -10 -15  -1    2.64    1.06
 -11 -15  -1    0.76    1.08
 -11 -15  -1   -0.82    0.93
 -12 -15  -1    9.36    1.26
 -12 -15  -1    5.79    1.27
 -13 -15  -1    2.89    1.16
 -13 -15  -1    6.74    1.09
 -14 -15  -1    0.36    0.88
 -14 -15  -1    0.38    1.08
 -15 -15  -1   15.87    2.04
 -16 -15  -1    4.21    1.26
 -17 -15  -1   -0.28    1.16
 -18 -15  -1    1.98    1.35
 -19 -15  -1    0.36    1.32
 -20 -15  -1    2.47    1.33
   6 -16  -1    1.65    1.33
   5 -16  -1    1.30    1.27
   4 -16  -1   17.94    2.23
   3 -16  -1   -0.31    1.20
   2 -16  -1   23.11    2.87
   1 -16  -1   -0.66    1.23
   0 -16  -1    7.77    1.53
  -1 -16  -1   -0.65    1.08
  -2 -16  -1    8.10    1.52
  -3 -16  -1   -1.57    1.16
  -4 -16  -1    3.37    1.15
  -5 -16  -1    2.68    1.24
  -6 -16  -1   12.62    1.76
  -7 -16  -1   -0.85    1.11
  -8 -16  -1   21.12    2.64
  -9 -16  -1    7.84    1.40
 -10 -16  -1    4.11    1.20
 -11 -16  -1   11.45    1.65
 -11 -16  -1   11.21    1.58
 -12 -16  -1    3.70    1.29
 -12 -16  -1    5.37    1.17
 -13 -16  -1   -0.61    1.18
 -13 -16  -1   -0.21    0.96
 -14 -16  -1   11.74    1.38
 -14 -16  -1    6.02    1.47
 -15 -16  -1    5.28    1.46
 -16 -16  -1    1.25    1.21
 -17 -16  -1   -0.08    1.23
 -18 -16  -1   -1.01    1.22
 -19 -16  -1   -0.03    1.23
 -20 -16  -1    0.48    1.30
   5 -17  -1    3.24    1.30
   4 -17  -1   -0.58    1.35
   3 -17  -1    0.85    1.33
   2 -17  -1    8.00    1.61
   1 -17  -1    2.60    1.35
   0 -17  -1   -0.57    1.29
  -1 -17  -1   16.31    2.34
  -2 -17  -1   -0.29    1.27
  -3 -17  -1   22.88    2.92
  -4 -17  -1    0.65    1.14
  -5 -17  -1   12.93    1.87
  -6 -17  -1    1.25    1.12
  -7 -17  -1   11.88    1.77
  -8 -17  -1    2.33    1.12
  -9 -17  -1    7.32    1.45
 -10 -17  -1   -0.38    1.11
 -11 -17  -1    5.24    1.31
 -11 -17  -1    6.73    1.40
 -12 -17  -1    6.00    1.26
 -12 -17  -1    3.34    1.33
 -13 -17  -1    2.00    1.16
 -13 -17  -1    1.49    1.07
 -14 -17  -1    2.81    1.40
 -14 -17  -1    5.80    1.18
 -15 -17  -1    3.85    1.14
 -15 -17  -1    4.75    1.35
 -16 -17  -1    3.01    1.32
 -17 -17  -1   -0.08    1.41
 -18 -17  -1   -0.26    1.47
 -19 -17  -1    0.00    1.31
   3 -18  -1    3.29    1.45
   2 -18  -1   -0.03    1.43
   1 -18  -1    0.02    1.38
   0 -18  -1    0.44    1.37
  -1 -18  -1   -0.70    1.20
  -2 -18  -1    3.52    1.34
  -3 -18  -1    2.66    1.39
  -4 -18  -1   -0.43    1.19
  -5 -18  -1   12.13    1.89
  -6 -18  -1   -0.29    1.17
  -7 -18  -1   -1.00    1.14
  -8 -18  -1    0.46    1.30
  -9 -18  -1    4.74    1.27
 -10 -18  -1    3.08    1.17
 -11 -18  -1    2.88    1.28
 -11 -18  -1    3.63    1.19
 -12 -18  -1    6.09    1.48
 -12 -18  -1    5.99    1.34
 -13 -18  -1    6.42    1.30
 -13 -18  -1    3.57    1.30
 -14 -18  -1    1.07    1.39
 -14 -18  -1    1.01    1.11
 -15 -18  -1    1.29    1.28
 -15 -18  -1   -0.30    1.08
 -16 -18  -1    1.56    1.34
 -17 -18  -1    0.34    1.34
 -18 -18  -1   -0.18    1.36
   2 -19  -1    3.31    1.58
   1 -19  -1    2.33    1.53
   0 -19  -1    3.40    1.39
  -1 -19  -1   16.08    2.24
  -2 -19  -1    3.08    1.38
  -3 -19  -1    0.98    1.30
  -4 -19  -1   -0.51    1.25
  -5 -19  -1   10.72    1.87
  -6 -19  -1    1.56    1.29
  -7 -19  -1   -0.10    1.22
  -8 -19  -1   -0.11    1.34
  -9 -19  -1    9.55    1.69
 -10 -19  -1    3.80    1.42
 -11 -19  -1    8.08    1.57
 -11 -19  -1    9.83    1.54
 -12 -19  -1    1.00    1.31
 -12 -19  -1   -0.35    1.23
 -13 -19  -1    2.86    1.46
 -13 -19  -1    2.92    1.25
 -14 -19  -1   -0.01    1.26
 -14 -19  -1   -0.15    1.19
 -15 -19  -1    2.67    1.23
 -15 -19  -1    3.41    1.37
 -16 -19  -1   -1.03    1.34
 -17 -19  -1    1.52    1.40
  -1 -20  -1   -1.11    1.52
  -2 -20  -1    0.41    1.36
  -3 -20  -1   -2.53    1.29
  -4 -20  -1   11.29    1.83
  -5 -20  -1    1.28    1.54
  -6 -20  -1   -1.25    1.30
  -7 -20  -1    5.91    1.52
  -8 -20  -1    3.79    1.39
  -9 -20  -1   -0.02    1.42
 -10 -20  -1    7.47    1.60
 -11 -20  -1    0.50    1.32
 -12 -20  -1    5.56    1.52
 -12 -20  -1    7.51    1.58
 -13 -20  -1    0.00    1.42
 -13 -20  -1   -0.07    1.28
 -14 -20  -1   -0.72    1.45
 -14 -20  -1    0.77    1.28
 -15 -20  -1    0.28    1.21
 -15 -20  -1   -1.15    1.50
 -16 -20  -1    7.56    1.66
  -3 -21  -1    0.19    1.42
  -4 -21  -1   -1.39    1.57
  -5 -21  -1    3.80    1.68
  -6 -21  -1    1.71    1.41
  -7 -21  -1   -1.35    1.33
  -8 -21  -1   -0.59    1.33
  -9 -21  -1   -1.64    1.47
 -10 -21  -1   -1.63    1.27
 -11 -21  -1   -1.02    1.38
 -12 -21  -1    1.54    1.47
 -12 -21  -1   -0.59    1.22
 -13 -21  -1   -1.19    1.37
 -13 -21  -1   -0.29    1.47
 -14 -21  -1   -1.54    1.34
 -14 -21  -1   -0.42    1.49
 -10 -21   2    0.12    1.51
  -9 -21   2    1.09    1.38
  -8 -21   2    0.39    1.57
  -7 -21   2    4.37    1.72
 -13 -20   2    2.93    1.42
 -13 -20   2    0.57    1.31
 -12 -20   2   -1.05    1.36
 -11 -20   2    0.51    1.38
 -10 -20   2    0.69    1.47
  -9 -20   2   -0.25    1.52
  -8 -20   2   -0.49    1.34
  -7 -20   2    0.37    1.39
  -6 -20   2   -0.49    1.38
  -5 -20   2   -1.27    1.55
  -4 -20   2    0.12    1.39
  -3 -20   2   -0.15    1.39
  -2 -20   2   -1.59    1.37
 -15 -19   2   -0.71    1.36
 -14 -19   2    2.64    1.43
 -14 -19   2    2.13    1.27
 -13 -19   2    0.28    1.31
 -13 -19   2   -0.35    1.24
 -12 -19   2    2.44    1.37
 -11 -19   2    0.39    1.21
 -10 -19   2   15.14    2.01
  -9 -19   2    1.34    1.30
  -8 -19   2    9.56    1.84
  -7 -19   2    5.27    1.66
  -6 -19   2    6.21    1.72
  -5 -19   2    6.90    1.60
  -4 -19   2    4.30    1.67
  -3 -19   2    7.25    1.62
  -2 -19   2    3.94    1.67
  -1 -19   2    5.72    1.68
   0 -19   2    0.29    1.34
   1 -19   2    3.31    1.44
 -16 -18   2   -1.04    1.35
 -15 -18   2   -1.72    1.30
 -14 -18   2    4.97    1.59
 -14 -18   2    4.50    1.29
 -13 -18   2   -0.02    1.26
 -13 -18   2   -0.65    1.18
 -12 -18   2    3.71    1.36
 -12 -18   2    4.39    1.50
 -11 -18   2    2.10    1.17
 -10 -18   2   -0.29    1.32
  -9 -18   2   -0.52    1.33
  -8 -18   2   -0.29    1.19
  -7 -18   2   -0.70    1.22
  -6 -18   2    0.42    1.25
  -5 -18   2    6.29    1.48
  -4 -18   2   -0.28    1.43
  -3 -18   2    1.26    1.49
  -2 -18   2    0.07    1.48
  -1 -18   2    4.79    1.48
   0 -18   2    5.31    1.66
   1 -18   2    2.95    1.36
   2 -18   2    3.86    1.38
   3 -18   2   -0.69    1.43
 -17 -17   2    0.14    1.37
 -16 -17   2    0.68    1.33
 -15 -17   2    0.68    1.44
 -14 -17   2    2.37    1.31
 -14 -17   2    4.02    1.15
 -13 -17   2    6.41    1.24
 -13 -17   2    1.64    1.47
 -12 -17   2   18.66    2.59
 -12 -17   2   17.99    2.53
 -11 -17   2   -1.25    1.14
 -10 -17   2    0.52    1.23
  -9 -17   2    2.19    1.28
  -8 -17   2    4.17    1.38
  -7 -17   2   -1.42    1.10
  -6 -17   2    4.23    1.29
  -5 -17   2    5.02    1.45
  -4 -17   2    4.80    1.34
  -3 -17   2   -0.71    1.33
  -2 -17   2    0.55    1.36
  -1 -17   2   -0.79    1.22
   0 -17   2   -0.37    1.42
   1 -17   2   -1.76    1.39
   2 -17   2    0.34    1.39
   3 -17   2    3.38    1.46
   4 -17   2   -0.15    1.19
   5 -17   2   -0.99    1.29
 -18 -16   2    2.50    1.40
 -17 -16   2    0.01    1.29
 -16 -16   2    1.98    1.46
 -15 -16   2    2.29    1.27
 -14 -16   2    0.18    1.00
 -14 -16   2    0.62    1.20
 -13 -16   2    0.83    1.31
 -13 -16   2   -0.52    1.06
 -12 -16   2    0.45    1.06
 -12 -16   2   -0.28    1.28
 -11 -16   2    2.75    1.16
 -10 -16   2   -0.11    1.07
  -9 -16   2   18.65    2.34
  -8 -16   2   -0.21    1.02
  -7 -16   2   15.02    1.95
  -6 -16   2   -0.68    1.17
  -5 -16   2   11.13    1.70
  -4 -16   2    6.30    1.32
  -3 -16   2   10.09    1.65
  -2 -16   2   10.50    1.70
  -1 -16   2   21.26    2.65
   0 -16   2   17.29    2.22
   1 -16   2   23.72    3.06
   2 -16   2    1.90    1.40
   3 -16   2    2.22    1.35
   4 -16   2   -1.82    1.25
   5 -16   2    3.77    1.25
   6 -16   2    0.42    1.11
 -19 -15   2    0.39    1.34
 -18 -15   2    1.82    1.35
 -17 -15   2    0.97    1.42
 -16 -15   2    4.84    1.38
 -15 -15   2    1.20    1.34
 -14 -15   2    0.96    0.93
 -14 -15   2    0.79    1.28
 -13 -15   2    6.15    1.15
 -13 -15   2    3.00    1.36
 -12 -15   2    3.46    1.05
 -12 -15   2    3.44    1.29
 -11 -15   2    0.74    1.00
 -10 -15   2    5.18    1.17
  -9 -15   2    2.90    1.15
  -8 -15   2    0.08    1.09
  -7 -15   2    0.36    0.98
  -6 -15   2    0.11    1.11
  -5 -15   2   -0.21    1.11
  -4 -15   2    3.81    1.12
  -3 -15   2    0.66    1.13
  -2 -15   2    0.44    1.16
  -1 -15   2    0.44    1.06
   0 -15   2   30.06    3.36
   1 -15   2   14.47    1.96
   2 -15   2    0.78    1.27
   3 -15   2    9.12    1.52
   4 -15   2    5.64    1.43
   5 -15   2    3.32    1.29
   6 -15   2    0.38    1.22
   7 -15   2    7.22    1.47
 -19 -14   2    0.26    1.26
 -18 -14   2    2.41    1.34
 -17 -14   2    0.00    1.34
 -16 -14   2    4.59    1.31
 -15 -14   2    0.49    1.28
 -14 -14   2    7.77    1.64
 -14 -14   2    3.82    1.36
 -13 -14   2   12.03    1.78
 -13 -14   2   16.83    1.91
 -12 -14   2    4.79    1.01
 -12 -14   2    2.78    1.14
 -11 -14   2    7.31    1.36
 -11 -14   2    5.67    1.12
 -10 -14   2    0.33    0.95
  -9 -14   2    2.91    0.92
  -8 -14   2    0.70    0.95
  -7 -14   2    7.20    1.18
  -6 -14   2    4.31    1.13
  -5 -14   2   -0.17    1.00
  -4 -14   2    0.39    0.92
  -3 -14   2    5.62    1.24
  -2 -14   2   -0.49    1.04
  -1 -14   2   14.58    2.00
   0 -14   2   -0.75    1.11
   1 -14   2    2.20    1.20
   2 -14   2   12.92    1.80
   3 -14   2    7.85    1.37
   4 -14   2    1.36    1.20
   5 -14   2    0.35    1.18
   6 -14   2    3.83    1.24
   7 -14   2   -0.70    1.08
   8 -14   2   -1.57    1.07
   9 -14   2    0.47    1.11
 -20 -13   2    1.12    1.36
 -19 -13   2    5.53    1.43
 -18 -13   2   -0.75    1.29
 -17 -13   2   19.47    2.65
 -16 -13   2    0.62    1.27
 -15 -13   2    2.16    1.15
 -14 -13   2    5.73    1.25
 -13 -13   2    5.49    1.34
 -13 -13   2    6.70    1.05
 -12 -13   2    0.84    1.00
 -12 -13   2    1.54    0.84
 -11 -13   2    2.19    1.05
 -11 -13   2    4.83    0.96
 -10 -13   2    3.20    0.93
  -9 -13   2   14.14    1.89
  -8 -13   2   16.12    2.05
  -7 -13   2    1.46    0.92
  -6 -13   2   41.99    4.11
  -5 -13   2   -0.23    0.93
  -4 -13   2   24.55    2.62
  -3 -13   2    2.42    1.02
  -2 -13   2    4.63    1.13
  -1 -13   2    0.16    0.90
   0 -13   2    7.63    1.32
   1 -13   2    4.67    1.19
   2 -13   2   25.74    2.91
   3 -13   2   16.93    2.14
   4 -13   2   35.77    3.70
   5 -13   2   -0.72    1.08
   6 -13   2   -0.03    0.93
   7 -13   2    9.61    1.49
  -8  13  -2   -1.13    1.04
   8 -13   2   -0.69    1.06
  -9  13  -2    3.44    1.53
  -9  13  -2    2.02    1.13
   9 -13   2    2.10    1.10
 -10  13  -2   -0.20    1.10
 -20 -12   2    1.51    1.31
 -19 -12   2    2.22    1.30
 -18 -12   2    0.90    1.31
 -17 -12   2    0.61    1.13
 -16 -12   2    9.77    1.64
 -15 -12   2   11.81    1.72
 -14 -12   2    7.74    1.44
 -13 -12   2    5.96    1.28
 -13 -12   2   10.30    1.38
 -12 -12   2    4.48    0.82
 -12 -12   2    0.62    1.06
 -11 -12   2    7.66    1.10
 -11 -12   2    8.95    1.37
 -10 -12   2    1.48    0.93
  -9 -12   2    2.78    0.81
  -8 -12   2    3.67    0.93
  -7 -12   2    3.55    0.95
  -6 -12   2    0.12    0.87
  -5 -12   2   12.49    1.56
  -4 -12   2   -0.04    0.91
  -3 -12   2   12.76    1.72
  -2 -12   2    1.23    0.85
  -1 -12   2   -0.57    0.94
   0 -12   2    8.82    1.26
   1 -12   2    2.96    0.94
   2 -12   2   -1.54    0.94
   3 -12   2    9.25    1.33
   4 -12   2    8.15    1.35
   5 -12   2    1.64    1.02
   6 -12   2   37.69    3.83
  -7  12  -2    1.60    1.00
  -7  12  -2    1.83    1.28
   7 -12   2    1.59    1.00
  -8  12  -2   16.29    2.12
  -8  12  -2   18.98    2.25
   8 -12   2   15.21    2.15
  -9  12  -2   12.86    1.84
  -9  12  -2   10.14    1.53
   9 -12   2   11.67    1.56
 -10  12  -2    5.09    1.17
 -10  12  -2    7.58    1.57
 -11  12  -2   -0.66    1.05
 -20 -11   2    1.02    1.26
 -19 -11   2    4.08    1.33
 -18 -11   2    7.30    1.46
 -17 -11   2   -1.09    1.19
 -16 -11   2    6.62    1.32
 -15 -11   2   20.71    2.56
 -14 -11   2    5.62    1.27
 -13 -11   2    9.10    1.40
 -13 -11   2   10.58    1.36
 -12 -11   2   40.44    3.59
 -12 -11   2   33.02    3.83
 -11 -11   2   10.93    1.39
 -11 -11   2   10.35    1.41
 -10 -11   2   20.94    2.03
 -10 -11   2   15.25    2.22
  -9 -11   2   22.08    2.29
  -8 -11   2    7.26    1.05
  -7 -11   2    7.36    1.09
  -6 -11   2   15.48    1.88
  -5 -11   2   10.43    1.47
  -4 -11   2    0.20    0.74
  -3 -11   2   62.85    5.81
  -2 -11   2    0.61    0.86
  -1 -11   2   -0.06    0.80
   0 -11   2   33.30    3.36
   1 -11   2    1.49    0.92
   2 -11   2   24.65    2.58
   3 -11   2    3.16    0.98
   4 -11   2    2.67    1.01
   5 -11   2   -0.41    0.83
  -6  11  -2   15.40    1.95
  -6  11  -2   13.39    1.86
   6 -11   2   14.50    2.00
  -7  11  -2    1.23    1.21
  -7  11  -2    1.10    0.87
   7 -11   2    0.47    0.98
  -8  11  -2    0.68    1.27
  -8  11  -2   -0.03    0.85
   8 -11   2   -0.07    0.95
  -9  11  -2   12.38    1.81
  -9  11  -2   12.21    1.54
   9 -11   2   12.08    1.56
 -10  11  -2    2.16    1.38
 -10  11  -2    0.59    0.98
 -11  11  -2    1.70    1.41
 -11  11  -2    0.00    1.05
 -12  11  -2    3.72    1.17
 -20 -10   2   -0.43    1.35
 -19 -10   2    0.15    1.32
 -18 -10   2   -0.80    1.25
 -17 -10   2   -1.15    1.07
 -16 -10   2    5.66    1.30
 -15 -10   2   -0.30    1.09
 -14 -10   2    1.04    1.06
 -13 -10   2    1.39    0.86
 -13 -10   2   -0.60    0.90
 -12 -10   2   16.59    2.32
 -12 -10   2   21.94    2.06
 -11 -10   2   -0.15    0.82
 -11 -10   2    1.10    0.57
 -10 -10   2    2.92    0.90
 -10 -10   2    3.44    0.70
  -9 -10   2   19.21    2.36
  -9 -10   2   22.63    2.17
  -8 -10   2    2.36    0.70
  -7 -10   2    0.70    0.68
  -6 -10   2    4.63    0.83
  -5 -10   2   43.56    4.14
  -4 -10   2   22.26    2.40
  -3 -10   2    3.66    0.87
  -2 -10   2    6.53    1.03
  -1 -10   2   16.74    2.02
   0 -10   2    5.98    1.00
   1 -10   2   33.47    3.28
   2 -10   2    0.36    0.86
   3 -10   2   36.26    3.56
   4 -10   2    7.19    1.16
  -5  10  -2   64.20    5.70
  -5  10  -2   62.85    5.54
   5 -10   2   53.38    5.53
  -6  10  -2   18.01    2.01
  -6  10  -2   15.47    1.97
  -7  10  -2   28.16    3.07
  -7  10  -2   28.91    3.39
   7 -10   2   33.11    3.13
  -8  10  -2   38.94    3.77
  -8  10  -2   37.82    3.51
   8 -10   2   29.96    3.51
  -9  10  -2    1.77    0.89
  -9  10  -2    2.12    1.23
   9 -10   2    0.08    0.89
 -10  10  -2    5.41    1.46
 -10  10  -2    6.35    1.12
  10 -10   2    2.85    1.01
 -11  10  -2    4.71    1.48
 -11  10  -2    5.07    1.15
 -12  10  -2   10.69    1.55
 -12  10  -2   10.51    1.82
 -13  10  -2    0.14    1.09
 -20  -9   2   -0.76    1.37
 -19  -9   2    0.66    1.31
 -18  -9   2    0.09    1.25
 -17  -9   2    7.00    1.32
 -16  -9   2    5.50    1.30
 -15  -9   2    4.57    1.08
 -14  -9   2    0.52    1.02
 -13  -9   2    5.60    1.09
 -12  -9   2    1.38    0.54
 -12  -9   2    3.23    0.90
 -11  -9   2   -0.19    0.47
 -11  -9   2   -0.01    0.79
 -10  -9   2   13.75    1.70
 -10  -9   2   11.25    1.37
  -9  -9   2    4.87    0.68
  -9  -9   2    1.29    0.83
  -8  -9   2    1.96    0.63
  -7  -9   2    9.14    1.30
  -6  -9   2    9.42    1.19
  -5  -9   2    3.94    0.86
  -4  -9   2   19.12    2.14
  -3  -9   2    2.80    0.80
  -2  -9   2    1.41    0.76
  -1  -9   2   26.87    2.78
   0  -9   2   37.30    3.57
   1  -9   2   -0.12    0.79
   2  -9   2   20.83    2.21
   3  -9   2    1.26    0.75
  -4   9  -2    5.07    1.07
  -4   9  -2    5.56    0.88
   4  -9   2    4.04    0.94
  -5   9  -2    1.97    0.99
  -5   9  -2    1.16    0.71
   5  -9   2    4.02    0.84
  -6   9  -2   -0.25    1.01
  -6   9  -2    0.09    0.66
   6  -9   2   -0.22    0.80
  -7   9  -2    4.85    0.96
  -7   9  -2    6.22    1.28
   7  -9   2    8.97    1.12
  -8   9  -2    2.45    0.85
  -8   9  -2    4.26    1.21
   8  -9   2    3.01    0.93
  -9   9  -2    7.43    1.29
  -9   9  -2    8.14    1.12
   9  -9   2    4.58    1.06
 -10   9  -2    3.97    1.03
 -10   9  -2    2.85    1.36
  10  -9   2    5.85    1.00
 -11   9  -2    0.54    1.26
 -11   9  -2    0.41    0.93
 -12   9  -2    1.11    1.37
 -12   9  -2    1.22    0.97
 -13   9  -2    8.40    1.38
 -13   9  -2    7.52    1.71
 -14   9  -2   -0.51    1.63
 -14   9  -2    0.07    1.09
 -20  -8   2   -0.10    1.31
 -19  -8   2    0.09    1.16
 -18  -8   2    7.96    1.42
 -17  -8   2   -1.18    1.14
 -16  -8   2    4.01    1.10
 -15  -8   2   17.32    2.41
 -14  -8   2    0.14    0.96
 -13  -8   2    1.09    0.88
 -12  -8   2   44.42    3.74
 -12  -8   2   34.29    3.49
 -11  -8   2   10.91    1.25
 -11  -8   2   13.32    1.68
 -10  -8   2   23.71    2.41
 -10  -8   2   21.82    2.17
  -9  -8   2   -0.03    0.49
  -9  -8   2    0.29    0.74
  -8  -8   2   40.79    3.92
  -8  -8   2   44.70    4.04
  -7  -8   2   59.10    5.40
  -6  -8   2   48.88    4.52
  -5  -8   2    1.78    0.73
  -4  -8   2   24.69    2.51
  -3  -8   2  283.29   25.36
  -2  -8   2   83.33    7.59
  -1  -8   2  143.38   12.91
   0  -8   2   -0.18    0.71
   1  -8   2  179.60   16.14
   2  -8   2   11.88    1.50
  -3   8  -2   64.21    5.99
  -3   8  -2   62.74    6.09
   3  -8   2   68.97    6.03
  -4   8  -2    0.07    0.63
  -4   8  -2    0.56    0.89
   4  -8   2    0.72    0.75
  -5   8  -2   26.37    2.71
  -5   8  -2   28.10    2.56
   5  -8   2   22.87    2.59
  -6   8  -2    0.40    0.65
  -6   8  -2    1.05    0.87
   6  -8   2    1.73    0.74
  -7   8  -2   16.79    1.93
  -7   8  -2   18.58    2.29
   7  -8   2   15.73    1.92
  -8   8  -2    1.50    0.79
  -8   8  -2    1.56    1.10
   8  -8   2    5.04    0.89
  -9   8  -2   17.51    2.38
  -9   8  -2   15.24    1.93
   9  -8   2   14.93    1.83
 -10   8  -2    4.07    0.92
 -10   8  -2    3.85    1.27
  10  -8   2    1.20    0.85
 -11   8  -2    1.51    1.31
 -11   8  -2    0.30    0.90
 -12   8  -2    3.75    1.27
 -12   8  -2    3.47    1.07
 -13   8  -2    0.16    1.03
 -13   8  -2    1.16    1.37
 -14   8  -2    0.41    1.04
 -14   8  -2    1.49    1.50
 -15   8  -2    1.70    1.49
 -15   8  -2   -0.12    1.16
 -20  -7   2   -1.68    1.14
 -19  -7   2    0.65    1.28
 -18  -7   2   -0.32    1.22
 -17  -7   2   -0.55    1.15
 -16  -7   2    2.44    1.04
 -15  -7   2    5.60    1.21
 -14  -7   2    0.85    0.98
 -13  -7   2    1.63    0.92
 -12  -7   2    2.10    0.45
 -12  -7   2    2.98    0.95
 -11  -7   2   62.10    5.61
 -11  -7   2   58.37    5.41
 -10  -7   2   26.74    2.90
 -10  -7   2   28.53    2.61
  -9  -7   2    7.11    0.92
  -9  -7   2    6.19    0.99
  -8  -7   2   -0.78    0.46
  -8  -7   2    0.83    0.78
  -7  -7   2    0.09    0.49
  -6  -7   2    3.37    0.62
  -5  -7   2    3.86    0.72
  -4  -7   2    1.03    0.67
  -3  -7   2   57.03    5.25
  -2  -7   2   19.55    2.09
  -1  -7   2    5.41    0.85
   0  -7   2   21.53    2.21
   1  -7   2    3.03    0.77
   2  -7   2   -0.11    0.65
  -3   7  -2    1.67    0.78
  -3   7  -2    1.24    0.61
   3  -7   2    2.34    0.74
  -4   7  -2  110.68   10.23
  -4   7  -2  109.49   10.17
   4  -7   2  118.54   10.19
  -5   7  -2    2.40    0.92
  -5   7  -2    2.04    0.62
   5  -7   2    0.25    0.67
  -6   7  -2   80.68    8.00
  -6   7  -2   82.79    8.07
   6  -7   2  100.52    8.02
  -7   7  -2   21.51    2.24
  -7   7  -2   21.21    2.57
   7  -7   2   22.22    2.26
  -8   7  -2   35.68    3.87
  -8   7  -2   38.27    4.10
   8  -7   2   46.43    3.86
  -9   7  -2   17.48    2.30
  -9   7  -2   19.71    2.65
   9  -7   2   24.20    2.25
 -10   7  -2   27.73    3.07
 -10   7  -2   30.88    3.35
  10  -7   2   31.20    2.97
 -11   7  -2    8.11    1.21
 -11   7  -2    7.91    1.48
 -12   7  -2    3.83    0.99
 -12   7  -2    3.67    1.34
 -13   7  -2    0.86    0.95
 -13   7  -2    1.24    1.36
 -14   7  -2   -1.71    0.99
 -14   7  -2   -0.63    1.35
 -15   7  -2    3.55    1.18
 -15   7  -2    4.33    1.57
 -20  -6   2    0.48    1.23
 -19  -6   2    0.40    1.29
 -18  -6   2   10.70    1.66
 -17  -6   2   -0.63    1.13
 -16  -6   2    2.91    1.16
 -15  -6   2   -0.59    0.90
 -14  -6   2   35.06    3.61
 -13  -6   2    0.77    0.93
 -12  -6   2   95.73    8.72
 -11  -6   2    0.85    0.75
 -10  -6   2   13.68    1.42
 -10  -6   2   16.32    1.76
  -9  -6   2   -0.56    0.75
  -8  -6   2  110.54    9.79
  -8  -6   2  107.46    9.86
  -7  -6   2   26.63    2.51
  -6  -6   2   55.71    5.06
  -5  -6   2    9.62    1.15
  -4  -6   2  180.48   16.17
  -3  -6   2   53.76    4.91
  -2  -6   2    1.43    0.60
  -1  -6   2   51.00    4.71
   0  -6   2   54.21    4.98
   1  -6   2   19.69    2.10
  -2   6  -2   14.21    1.86
   2  -6   2   14.61    1.62
  -3   6  -2   10.56    1.25
  -3   6  -2    9.47    1.26
  -4   6  -2   18.65    2.07
  -4   6  -2   19.16    2.24
   4  -6   2   24.10    2.15
  -5   6  -2    2.68    0.88
  -5   6  -2    1.63    0.57
  -6   6  -2    9.44    1.34
  -6   6  -2   11.80    1.34
   6  -6   2    8.78    1.29
  -7   6  -2    2.56    0.88
  -7   6  -2    2.58    0.70
  -8   6  -2    0.09    0.92
  -8   6  -2    0.45    0.62
   8  -6   2    2.36    0.68
  -9   6  -2    5.29    1.15
  -9   6  -2    6.26    0.87
   9  -6   2    2.94    0.81
 -10   6  -2    0.65    1.07
 -10   6  -2    0.08    0.74
  10  -6   2    0.11    0.65
 -11   6  -2    0.90    1.19
 -11   6  -2    1.18    0.84
 -12   6  -2    3.99    0.99
 -12   6  -2    4.00    1.34
 -13   6  -2   -0.25    0.93
 -13   6  -2    1.02    1.32
 -14   6  -2   -1.16    0.98
 -14   6  -2   -0.20    1.34
 -15   6  -2    1.12    1.46
 -15   6  -2    1.43    1.09
 -16   6  -2    0.64    1.55
 -16   6  -2   -0.13    1.13
 -20  -5   2    2.81    1.28
 -19  -5   2    0.50    1.32
 -18  -5   2    7.80    1.41
 -17  -5   2    1.76    1.18
 -16  -5   2    2.26    1.14
 -15  -5   2    2.25    0.96
 -14  -5   2    0.49    0.86
 -13  -5   2   13.37    1.80
 -12  -5   2    3.47    0.87
 -11  -5   2    1.47    0.72
 -11  -5   2   -0.75    0.26
 -10  -5   2   15.29    2.21
 -10  -5   2   21.29    1.85
  -9  -5   2    1.47    0.40
  -9  -5   2    3.77    0.74
  -8  -5   2   11.33    1.19
  -7  -5   2    6.26    0.82
  -6  -5   2   25.01    2.32
  -6  -5   2   24.11    2.44
  -5  -5   2    8.32    1.05
  -4  -5   2    2.03    0.54
  -3  -5   2    4.86    0.76
  -2  -5   2   12.62    1.49
  -1  -5   2   23.23    2.33
   0  -5   2  125.17   11.24
   1  -5   2  168.24   15.09
  -2   5  -2  200.60   17.68
  -2   5  -2  194.58   17.73
  -3   5  -2    4.13    0.61
  -3   5  -2    4.52    0.89
   3  -5   2    3.80    0.78
  -4   5  -2   66.53    5.49
  -4   5  -2   64.84    5.61
   4  -5   2   50.73    5.51
  -5   5  -2    0.33    0.52
  -5   5  -2   -0.31    0.84
   5  -5   2    0.23    0.61
  -6   5  -2   74.67    6.61
  -6   5  -2   70.75    6.73
  -7   5  -2    1.26    0.91
  -7   5  -2    1.23    0.61
  -8   5  -2   37.21    3.58
  -8   5  -2   38.21    3.78
  -9   5  -2    0.26    0.98
  -9   5  -2    0.37    0.67
   9  -5   2    0.89    0.63
 -10   5  -2   72.64    6.34
 -10   5  -2   74.46    6.51
  10  -5   2   61.91    6.27
 -11   5  -2    1.37    1.10
 -11   5  -2    0.37    0.78
 -12   5  -2    6.43    1.05
 -12   5  -2    5.61    1.34
 -13   5  -2    1.83    0.96
 -13   5  -2    2.00    1.32
 -14   5  -2   17.65    2.25
 -14   5  -2   17.75    2.30
 -15   5  -2    3.60    1.51
 -15   5  -2    2.98    1.10
 -16   5  -2    1.06    1.10
 -16   5  -2    0.24    1.46
 -17   5  -2    1.52    1.53
 -17   5  -2   -1.38    1.10
 -20  -4   2    0.74    1.25
 -19  -4   2    0.14    1.17
 -18  -4   2    3.49    1.32
 -17  -4   2    0.61    1.07
 -16  -4   2   -0.50    1.09
 -15  -4   2    0.65    1.02
 -14  -4   2    6.45    1.21
 -13  -4   2    5.01    0.98
 -12  -4   2   -0.07    0.73
 -11  -4   2   23.84    2.45
 -11  -4   2   23.28    2.12
 -10  -4   2    8.26    0.84
  -9  -4   2    0.90    0.66
  -9  -4   2   -0.33    0.29
  -8  -4   2   65.03    5.63
  -8  -4   2   59.81    5.73
  -7  -4   2    0.71    0.60
  -7  -4   2    1.27    0.37
  -6  -4   2  118.05    9.75
  -6  -4   2   98.88    9.81
  -5  -4   2   43.10    3.92
  -4  -4   2   62.66    5.65
  -3  -4   2  268.24   24.01
  -2  -4   2  189.30   16.93
  -1  -4   2  246.60   22.14
   0  -4   2   54.07    4.92
  -1   4  -2  140.99   12.54
   1  -4   2  137.99   12.51
  -2   4  -2    6.48    0.69
  -2   4  -2    6.27    0.91
   2  -4   2    4.61    0.77
  -3   4  -2   17.08    1.89
  -3   4  -2   17.64    1.61
   3  -4   2   13.47    1.61
  -4   4  -2    1.40    0.51
  -4   4  -2    1.17    0.78
   4  -4   2    0.80    0.59
  -5   4  -2   65.67    6.21
  -5   4  -2   65.63    6.32
   5  -4   2   73.85    6.22
  -6   4  -2    0.23    0.73
  -6   4  -2    0.13    0.54
   6  -4   2    0.71    0.54
  -7   4  -2   26.50    2.75
  -7   4  -2   27.07    2.89
   7  -4   2   30.97    2.71
  -8   4  -2   -0.53    0.91
  -8   4  -2    0.22    0.60
   8  -4   2   -0.54    0.51
  -9   4  -2   42.35    4.32
  -9   4  -2   42.33    4.13
   9  -4   2   46.47    4.07
 -10   4  -2    7.64    1.27
 -10   4  -2    9.27    1.15
  10  -4   2    9.74    1.19
 -11   4  -2    2.20    1.08
 -11   4  -2    2.27    0.79
  11  -4   2    2.56    0.69
 -12   4  -2    7.84    1.07
 -12   4  -2    8.96    1.45
 -13   4  -2    2.30    0.84
 -13   4  -2    3.19    1.15
 -14   4  -2    9.94    1.34
 -14   4  -2    9.40    1.68
 -15   4  -2   -0.24    1.35
 -15   4  -2    1.77    0.90
 -16   4  -2    1.11    1.07
 -16   4  -2    1.34    1.50
 -17   4  -2    0.38    1.11
 -17   4  -2   -0.87    1.55
 -20  -3   2   -0.54    1.42
 -19  -3   2    3.65    1.44
 -18  -3   2    1.21    1.32
 -17  -3   2    0.24    1.19
 -16  -3   2    2.07    1.04
 -15  -3   2   10.74    1.56
 -14  -3   2    4.15    1.01
 -13  -3   2    0.51    0.90
 -12  -3   2    0.54    0.84
 -11  -3   2   45.51    4.34
 -10  -3   2   11.16    1.50
  -9  -3   2   60.58    5.61
  -9  -3   2   65.35    5.75
  -8  -3   2  155.63   13.88
  -8  -3   2  155.19   13.96
  -7  -3   2    7.10    0.83
  -7  -3   2    9.46    1.01
  -6  -3   2    0.42    0.55
  -6  -3   2    1.50    0.34
  -5  -3   2  242.06   20.52
  -5  -3   2  216.79   20.52
  -4  -3   2  113.09   10.12
  -3  -3   2   31.50    2.89
  -2  -3   2   34.30    3.15
  -1  -3   2   17.15    1.67
   0  -3   2    5.30    0.68
   1  -3   2   28.24    2.63
  -2   3  -2  301.12   26.07
  -2   3  -2  297.74   25.98
   2  -3   2  273.60   26.03
  -3   3  -2   63.35    5.85
  -3   3  -2   64.20    5.78
   3  -3   2   64.22    5.79
  -4   3  -2  107.65   10.31
  -4   3  -2  110.29   10.37
   4  -3   2  126.75   10.32
  -5   3  -2    6.08    0.77
  -5   3  -2    5.93    0.96
  -6   3  -2   40.72    3.73
  -6   3  -2   39.66    3.83
   6  -3   2   40.44    3.72
  -7   3  -2   13.20    1.61
  -7   3  -2   13.04    1.93
   7  -3   2   16.14    1.53
  -8   3  -2    2.62    0.63
  -8   3  -2    3.28    0.96
   8  -3   2    1.58    0.50
  -9   3  -2    0.18    0.58
  -9   3  -2    0.71    0.93
   9  -3   2    0.06    0.49
 -10   3  -2    0.71    0.63
 -10   3  -2    0.04    0.86
  10  -3   2    0.60    0.48
 -11   3  -2    9.78    1.41
 -11   3  -2    9.02    1.11
  11  -3   2    7.50    1.07
 -12   3  -2    2.33    0.80
 -12   3  -2    1.77    1.15
 -13   3  -2    0.41    0.69
 -13   3  -2   -0.84    1.22
 -14   3  -2    7.22    1.13
 -14   3  -2    7.00    1.42
 -15   3  -2   -0.45    1.33
 -15   3  -2   -0.17    0.86
 -16   3  -2    0.06    1.28
 -16   3  -2    0.40    0.82
 -17   3  -2    0.16    1.55
 -17   3  -2    2.52    1.04
 -18   3  -2    0.21    0.91
 -18   3  -2    0.82    1.65
 -19  -2   2   -1.53    1.36
 -19  -2   2   -0.49    0.95
 -18  -2   2   -0.97    1.28
 -17  -2   2    0.86    1.22
 -16  -2   2   -1.65    1.10
 -15  -2   2    2.38    1.13
 -14  -2   2    4.69    1.16
 -13  -2   2    4.08    1.02
 -12  -2   2   24.26    2.57
 -11  -2   2   10.69    1.32
 -10  -2   2   34.79    3.36
  -9  -2   2    8.61    1.11
  -8  -2   2   64.12    5.95
  -8  -2   2   65.43    5.80
  -7  -2   2    0.60    0.53
  -7  -2   2    0.65    0.24
  -5  -2   2  124.08   12.18
  -5  -2   2  147.15   12.14
  -4  -2   2  279.82   21.97
  -4  -2   2  211.76   21.90
  -3  -2   2   32.15    2.94
  -2  -2   2    3.03    0.44
   0  -2   2    6.71    0.88
  -1   2  -2    0.63    0.55
   1  -2   2    0.68    0.43
  -2   2  -2  138.26   12.22
  -2   2  -2  134.78   12.25
  -3   2  -2   85.47    7.52
  -3   2  -2   81.76    7.59
  -4   2  -2    5.73    0.87
  -4   2  -2    5.40    0.61
   4  -2   2    3.62    0.63
  -5   2  -2  100.89    9.85
  -5   2  -2  103.93    9.90
   5  -2   2  124.10    9.85
  -6   2  -2   59.09    5.46
  -6   2  -2   58.90    5.38
   6  -2   2   59.61    5.36
  -7   2  -2  101.51    9.07
  -7   2  -2  105.19    9.14
   7  -2   2   96.22    9.05
  -8   2  -2    1.70    0.79
  -8   2  -2    1.05    0.56
   8  -2   2    1.21    0.44
  -9   2  -2   34.23    3.52
  -9   2  -2   37.82    3.75
   9  -2   2   39.33    3.43
 -10   2  -2    0.36    0.86
 -10   2  -2    0.20    0.62
  10  -2   2   -0.16    0.42
 -11   2  -2   16.10    2.33
 -11   2  -2   16.04    1.84
  11  -2   2   17.94    1.68
 -12   2  -2    2.09    1.02
 -12   2  -2    3.03    0.78
 -13   2  -2   23.07    2.43
 -13   2  -2   21.71    2.85
 -14   2  -2    0.24    0.70
 -14   2  -2   -0.27    1.26
 -15   2  -2   28.36    3.36
 -15   2  -2   26.64    2.90
 -16   2  -2   28.67    3.56
 -16   2  -2   28.24    2.93
 -17   2  -2    5.58    1.66
 -17   2  -2    6.42    1.18
 -18   2  -2    4.91    1.16
 -18   2  -2    2.58    1.70
 -19  -1   2    1.22    1.13
 -19  -1   2   -0.89    1.42
 -18  -1   2   -0.11    1.21
 -18  -1   2    0.14    1.08
 -17  -1   2    1.36    1.31
 -17  -1   2    2.49    1.06
 -16  -1   2    3.06    1.26
 -16  -1   2    6.02    1.11
 -15  -1   2    1.85    1.04
 -14  -1   2    0.15    1.03
 -13  -1   2    4.73    1.10
 -12  -1   2    1.07    0.81
 -11  -1   2    8.65    1.22
 -10  -1   2    3.61    0.86
  -9  -1   2   17.48    2.00
   8   1  -2    0.94    0.35
  -8  -1   2    0.98    0.67
   7   1  -2   93.17    8.49
  -7  -1   2   96.64    8.57
   6   1  -2   15.73    1.55
  -6  -1   2   16.09    1.68
   5   1  -2  101.64    9.14
  -5  -1   2  102.43    9.17
   4   1  -2   89.12    8.05
  -4  -1   2   90.43    8.08
   3   1  -2   56.89    5.08
  -3  -1   2   55.58    5.09
   2   1  -2    9.68    1.08
   1   1  -2   86.15    7.73
   0   1  -2    4.51    0.59
  -2   1  -2   21.94    1.98
  -2   1  -2   21.67    2.09
   2  -1   2   21.06    2.00
  -3   1  -2  194.64   17.58
  -3   1  -2  198.26   17.58
  -4   1  -2  713.64   64.22
  -4   1  -2  722.92   64.18
  -5   1  -2   28.17    2.45
  -5   1  -2   28.13    2.60
   5  -1   2   23.37    2.40
  -6   1  -2    6.90    0.87
  -6   1  -2    6.17    1.03
   6  -1   2    9.68    0.91
  -7   1  -2    2.57    0.76
  -7   1  -2    2.43    0.53
   7  -1   2    1.43    0.42
  -8   1  -2   92.43    8.43
  -8   1  -2   96.52    8.54
   8  -1   2   92.04    8.38
  -9   1  -2    5.97    0.83
  -9   1  -2    5.84    1.05
   9  -1   2    6.38    0.80
 -10   1  -2    3.21    0.71
 -10   1  -2    2.63    0.93
 -11   1  -2    0.45    0.62
 -11   1  -2    0.62    1.00
  11  -1   2    0.13    0.37
 -12   1  -2   15.13    1.77
 -12   1  -2   13.61    1.79
 -13   1  -2    3.10    1.17
 -13   1  -2    3.05    0.75
 -14   1  -2   12.93    1.77
 -14   1  -2   14.56    1.84
 -15   1  -2    4.20    0.95
 -15   1  -2    2.71    1.38
 -16   1  -2    3.14    0.94
 -16   1  -2    2.35    1.45
 -17   1  -2   -1.43    1.45
 -17   1  -2   -0.32    0.81
 -18   1  -2    4.12    1.05
 -18   1  -2    1.71    1.61
 -19   1  -2    4.28    1.76
 -19   1  -2    4.34    1.15
 -19   0   2    1.20    1.12
 -19   0   2   -2.12    1.41
 -18   0   2    0.91    1.06
 -18   0   2   -0.45    1.39
 -17   0   2    6.47    1.57
 -17   0   2    8.30    1.33
 -16   0   2   -0.51    1.10
 -16   0   2    1.02    0.90
 -15   0   2    7.12    1.18
 -15   0   2    5.33    1.36
 -14   0   2    7.51    1.35
 -14   0   2    6.65    1.08
 -13   0   2    7.91    1.30
 -13   0   2    7.92    1.17
 -12   0   2    9.90    1.37
 -11   0   2    5.30    1.05
  10   0  -2   35.31    3.21
 -10   0   2   35.39    3.49
   9   0  -2    0.19    0.36
  -9   0   2    0.35    0.76
   8   0  -2   84.49    7.52
  -8   0   2   82.93    7.62
   7   0  -2    4.60    0.59
  -7   0   2    4.75    0.80
   6   0  -2   85.83    7.51
  -6   0   2   81.37    7.58
   5   0  -2    2.59    0.48
  -5   0   2    2.65    0.60
   4   0  -2   53.89    5.49
  -4   0   2   68.73    5.53
   3   0  -2    0.48    0.41
  -3   0   2    1.01    0.39
   2   0  -2   15.39    1.43
  -2   0   2   13.61    1.38
   1   0  -2    0.37    0.35
   0   0  -2  213.64   19.12
  -1   0  -2   64.61    5.47
  -1   0  -2   57.06    5.46
  -2   0  -2    7.98    0.91
  -2   0  -2    7.02    0.92
  -3   0  -2    0.37    0.48
  -3   0  -2    0.61    0.42
  -4   0  -2  248.00   20.20
   4   0   2  203.85   20.19
  -5   0  -2   46.52    4.25
   5   0   2   45.36    4.13
  -6   0  -2   64.22    6.79
   6   0   2   83.36    6.69
   7   0   2    8.98    0.94
  -8   0  -2    0.22    0.85
   8   0   2   -0.21    0.30
  -9   0  -2   22.91    2.26
   9   0   2   19.15    1.86
 -10   0  -2    3.95    1.02
  10   0   2    6.60    0.70
 -11   0  -2   59.50    5.25
  11   0   2   52.23    4.93
 -12   0  -2    0.25    0.91
 -13   0  -2    7.07    0.99
 -13   0  -2    8.59    1.37
 -14   0  -2    2.77    0.83
 -14   0  -2    1.91    1.21
 -15   0  -2    0.72    0.74
 -15   0  -2   -0.47    1.25
 -16   0  -2   -0.27    1.32
 -16   0  -2    0.02    0.88
 -17   0  -2    0.16    0.81
 -17   0  -2   -0.50    1.36
 -18   0  -2    0.29    0.98
 -18   0  -2   -1.63    1.30
 -19   0  -2    0.27    1.00
 -19   0  -2   -1.45    1.58
 -18   1   2    0.73    0.97
 -18   1   2   -1.34    1.39
 -17   1   2    0.92    1.38
 -17   1   2    2.25    1.09
 -16   1   2   -1.35    1.28
 -16   1   2    0.87    1.03
 -15   1   2    0.36    0.94
 -15   1   2    0.98    1.24
 -14   1   2    0.86    0.83
 -14   1   2    0.33    1.15
 -13   1   2    1.43    0.78
 -13   1   2   -0.08    1.09
 -12   1   2    0.98    0.98
 -12   1   2    1.33    0.74
 -11   1   2    0.14    0.87
 -11   1   2    0.58    0.76
  10  -1  -2    3.52    0.55
 -10   1   2    3.67    0.79
 -10   1   2    3.32    0.91
   9  -1  -2    9.30    1.19
  -9   1   2   12.40    1.65
  -9   1   2   12.54    1.39
   8  -1  -2   10.37    1.11
  -8   1   2    7.87    1.08
  -8   1   2   10.83    1.22
   7  -1  -2    1.19    0.44
  -7   1   2    0.41    0.54
  -7   1   2    1.18    0.67
   6  -1  -2   26.95    2.43
  -6   1   2   24.13    2.55
   5  -1  -2    1.02    0.44
  -5   1   2    1.28    0.56
   4  -1  -2    5.29    0.65
  -4   1   2    4.62    0.68
  -4   1   2    5.37    0.71
   3  -1  -2   38.62    3.89
  -3   1   2   45.07    3.90
  -3   1   2   45.01    3.92
   2  -1  -2  129.91   11.43
  -2   1   2  127.71   11.42
  -2   1   2  125.44   11.43
   1  -1  -2   58.59    6.03
  -1   1   2   75.73    6.02
   0  -1  -2    0.15    0.33
   0   1   2    2.01    0.24
  -1  -1  -2   69.43    6.22
  -2  -1  -2    6.63    0.78
  -2  -1  -2    7.66    0.83
  -3  -1  -2   18.52    1.75
  -4  -1  -2  131.59   11.81
  -4  -1  -2  131.81   11.77
  -5  -1  -2  127.27   11.39
  -5  -1  -2  126.23   11.33
  -6  -1  -2   76.44    7.99
   6   1   2   98.80    7.90
  -7  -1  -2    1.16    0.68
   7   1   2    0.49    0.22
   8   1   2   28.77    2.60
  -9  -1  -2    8.40    1.14
 -10  -1  -2   94.80    8.64
 -11  -1  -2    4.03    0.93
 -12  -1  -2   13.40    1.66
 -13  -1  -2    0.52    1.06
 -14  -1  -2   34.38    3.60
 -15  -1  -2   -0.27    1.21
 -16  -1  -2   26.46    3.07
 -16  -1  -2   26.00    2.70
 -17  -1  -2    3.19    1.42
 -17  -1  -2    2.49    0.86
 -18  -1  -2    8.73    1.67
 -18  -1  -2   10.10    1.32
 -19  -1  -2    4.29    1.06
 -19  -1  -2    1.28    1.59
 -20  -1  -2    1.60    1.66
 -20  -1  -2    4.75    1.14
 -18   2   2   -0.89    1.09
 -18   2   2   -1.16    1.38
 -17   2   2    5.72    1.23
 -17   2   2    4.00    1.53
 -16   2   2   -0.64    1.00
 -16   2   2   -1.16    1.26
 -15   2   2    9.26    1.37
 -15   2   2    9.60    1.58
 -14   2   2    1.14    1.16
 -14   2   2    0.92    0.83
 -13   2   2   16.13    2.09
 -13   2   2   15.62    1.92
 -12   2   2    3.57    0.83
 -12   2   2    2.88    1.05
 -11   2   2    1.93    0.87
 -11   2   2    3.10    0.77
  10  -2  -2    3.10    0.61
 -10   2   2    3.52    0.76
 -10   2   2    3.90    0.92
   9  -2  -2    0.40    0.47
  -9   2   2    0.02    0.73
  -9   2   2   -0.43    0.59
   8  -2  -2    6.76    1.03
  -8   2   2    8.62    1.02
  -8   2   2    8.52    1.13
   7  -2  -2    6.99    1.01
  -7   2   2    6.73    0.86
  -7   2   2    6.44    0.97
   6  -2  -2    5.96    0.84
  -6   2   2    8.34    0.93
  -6   2   2    8.74    0.97
   5  -2  -2   17.28    1.60
  -5   2   2   13.54    1.64
  -5   2   2   15.54    1.73
  -4   2   2   14.87    1.68
  -4   2   2   16.99    1.69
   3  -2  -2   -0.54    0.46
  -3   2   2   -0.50    0.50
  -3   2   2    0.28    0.48
   2  -2  -2   24.27    2.70
  -2   2   2   31.26    2.68
  -2   2   2   31.69    2.71
   1  -2  -2   75.38    6.45
  -1   2   2   70.91    6.43
  -1   2   2   68.78    6.42
   0  -2  -2   16.05    1.88
   0   2   2   23.42    1.84
  -1  -2  -2    1.08    0.35
  -2  -2  -2  232.02   19.86
  -2  -2  -2  211.31   19.83
  -3  -2  -2   52.68    4.78
  -3  -2  -2   53.21    4.77
  -4  -2  -2   54.79    4.84
  -4  -2  -2   52.62    4.89
  -5  -2  -2   13.39    1.30
  -5  -2  -2   12.60    1.50
  -6  -2  -2   46.02    3.87
  -6  -2  -2   38.04    3.76
  -7  -2  -2    0.93    0.65
  -8  -2  -2    0.82    0.67
  -9  -2  -2   17.06    2.06
 -10  -2  -2    8.64    1.20
 -11  -2  -2    0.39    0.89
 -12  -2  -2    2.65    1.00
 -13  -2  -2   15.22    1.81
 -14  -2  -2    1.01    1.08
 -15  -2  -2    1.27    1.02
 -16  -2  -2   -0.54    1.08
 -17  -2  -2    1.52    1.20
 -18  -2  -2   -0.90    1.21
 -19  -2  -2    1.56    1.49
 -19  -2  -2    3.72    1.07
 -20  -2  -2    1.42    1.04
 -20  -2  -2   -2.19    1.54
 -17   3   2    2.03    1.13
 -17   3   2   -0.53    1.40
 -16   3   2    1.26    1.35
 -16   3   2    3.97    1.12
 -15   3   2   -0.30    0.98
 -15   3   2   -0.44    1.20
 -14   3   2    1.34    1.16
 -14   3   2    2.70    0.90
 -13   3   2    4.15    1.01
 -13   3   2    3.20    1.19
 -12   3   2   16.49    2.04
 -12   3   2   15.32    1.88
 -11   3   2    1.08    0.72
 -11   3   2    0.52    0.92
  10  -3  -2   12.40    1.38
 -10   3   2   12.62    1.38
 -10   3   2    9.36    1.41
   9  -3  -2    0.96    0.55
  -9   3   2    1.51    0.82
  -9   3   2    0.19    0.71
   8  -3  -2   66.06    6.30
  -8   3   2   70.59    6.41
  -8   3   2   72.83    6.35
   7  -3  -2   33.89    3.52
  -7   3   2   40.16    3.56
  -7   3   2   41.27    3.65
  -6   3   2   35.16    3.51
  -6   3   2   38.74    3.49
  -5   3   2   75.48    7.18
  -5   3   2   82.79    7.17
   4  -3  -2    1.68    0.53
  -4   3   2    0.28    0.55
  -4   3   2    0.34    0.49
   3  -3  -2    0.33    0.54
  -3   3   2    3.06    0.53
  -3   3   2    1.85    0.52
  -2   3   2    5.80    0.74
  -2   3   2    6.94    0.77
   1  -3  -2  202.19   16.37
  -1   3   2  176.82   16.29
  -1   3   2  168.78   16.30
   0  -3  -2    0.06    0.44
   0   3   2   -0.05    0.36
  -1  -3  -2    1.22    0.48
  -2  -3  -2    0.43    0.44
  -2  -3  -2    0.26    0.31
  -3  -3  -2  405.92   33.52
  -3  -3  -2  343.42   33.49
  -4  -3  -2   36.17    3.23
  -4  -3  -2   34.31    3.26
  -5  -3  -2  336.29   32.10
  -5  -3  -2  382.90   32.21
  -6  -3  -2   29.89    2.77
  -6  -3  -2   30.91    2.90
  -7  -3  -2    0.88    0.33
  -7  -3  -2   -0.32    0.67
  -8  -3  -2   54.29    5.01
  -9  -3  -2   12.00    1.54
 -10  -3  -2   11.99    1.43
 -11  -3  -2   37.61    3.65
 -12  -3  -2   13.47    1.80
 -13  -3  -2   -0.34    0.92
 -14  -3  -2    3.21    0.99
 -15  -3  -2    0.12    0.98
 -16  -3  -2    5.64    1.34
 -17  -3  -2    0.15    1.22
 -18  -3  -2    0.92    1.20
 -19  -3  -2    0.09    1.27
 -20  -3  -2   -0.08    1.32
 -17   4   2   -0.23    0.96
 -16   4   2   -0.34    1.05
 -16   4   2   -0.99    1.38
 -15   4   2    0.02    1.01
 -15   4   2   -0.11    1.25
 -14   4   2   -0.25    1.22
 -14   4   2   -1.08    0.97
 -13   4   2    0.48    0.93
 -13   4   2   -0.70    1.15
 -12   4   2   -0.12    1.00
 -12   4   2    1.08    0.79
 -11   4   2   -0.24    0.91
 -11   4   2   -0.56    0.82
  10  -4  -2   18.06    1.92
 -10   4   2   18.91    2.13
 -10   4   2   17.54    2.25
   9  -4  -2   14.20    1.47
  -9   4   2   11.80    1.51
  -9   4   2   11.33    1.57
   8  -4  -2    7.79    1.03
  -8   4   2    5.13    0.98
  -8   4   2    4.34    0.83
   7  -4  -2    0.45    0.58
  -7   4   2    1.32    0.61
  -7   4   2    1.76    0.73
  -6   4   2   24.69    2.61
  -6   4   2   27.56    2.64
  -5   4   2    0.54    0.64
  -5   4   2    0.54    0.56
  -4   4   2   63.61    5.99
  -4   4   2   67.61    5.98
   3  -4  -2    0.86    0.58
  -3   4   2    0.41    0.50
  -3   4   2    0.00    0.54
   2  -4  -2   34.48    3.30
  -2   4   2   36.23    3.29
  -2   4   2   35.42    3.31
  -1   4   2    5.25    0.67
  -1   4   2    5.24    0.66
   0  -4  -2   38.91    3.58
   0   4   2   38.30    3.53
  -1  -4  -2   17.04    1.70
  -2  -4  -2  238.81   21.45
  -3  -4  -2   11.42    1.19
  -3  -4  -2    9.85    1.22
  -4  -4  -2   11.33    1.42
  -4  -4  -2   15.53    1.42
  -5  -4  -2   38.26    3.42
  -5  -4  -2   35.48    3.37
  -6  -4  -2    1.15    0.40
  -6  -4  -2    2.06    0.57
  -7  -4  -2    2.74    0.70
  -7  -4  -2    3.57    0.49
  -8  -4  -2   31.36    2.87
  -8  -4  -2   27.50    2.63
  -9  -4  -2   15.78    1.49
  -9  -4  -2   15.44    1.90
 -10  -4  -2   72.97    6.71
 -11  -4  -2   84.43    7.70
 -12  -4  -2    7.16    1.13
 -13  -4  -2    6.63    1.09
 -14  -4  -2    3.67    1.07
 -15  -4  -2   12.29    1.64
 -16  -4  -2   -1.35    0.98
 -17  -4  -2    1.22    1.24
 -18  -4  -2   -0.27    1.13
 -19  -4  -2    3.41    1.42
 -20  -4  -2    0.41    1.40
 -21  -4  -2    3.78    1.51
 -16   5   2    9.92    1.64
 -15   5   2    2.71    1.22
 -15   5   2    2.24    1.36
 -14   5   2   12.45    1.81
 -14   5   2   12.27    1.66
 -13   5   2   -0.47    1.01
 -13   5   2   -0.88    1.17
 -12   5   2   83.59    7.62
 -12   5   2   82.18    7.72
 -11   5   2    0.93    0.78
 -11   5   2    0.90    1.02
  10  -5  -2   50.17    5.00
 -10   5   2   53.58    5.17
 -10   5   2   59.13    5.10
   9  -5  -2    0.25    0.63
  -9   5   2   -0.64    0.84
  -9   5   2    0.01    0.78
   8  -5  -2   43.79    3.85
  -8   5   2   38.99    3.96
  -8   5   2   39.74    3.93
   7  -5  -2    1.52    0.65
  -7   5   2    1.38    0.74
  -7   5   2    1.32    0.65
  -6   5   2   26.75    2.72
  -6   5   2   29.08    2.79
  -5   5   2   11.62    1.56
  -5   5   2   12.87    1.57
  -4   5   2   12.73    1.49
  -4   5   2   13.34    1.55
   3  -5  -2   79.15    6.85
  -3   5   2   73.58    6.86
  -3   5   2   73.89    6.86
  -2   5   2   12.24    1.45
  -2   5   2   11.94    1.43
   1  -5  -2   27.75    2.45
  -1   5   2   24.48    2.40
  -1   5   2   23.15    2.42
   0  -5  -2    4.25    0.62
   0   5   2    0.90    0.58
  -1  -5  -2  368.91   33.10
  -2  -5  -2   -0.20    0.52
  -3  -5  -2  310.23   27.82
  -4  -5  -2    4.73    0.68
  -4  -5  -2    5.54    0.72
  -5  -5  -2   29.24    2.77
  -5  -5  -2   28.56    2.71
  -6  -5  -2    6.30    0.85
  -6  -5  -2    3.90    0.73
  -7  -5  -2    4.43    0.59
  -7  -5  -2    4.34    0.79
  -8  -5  -2   16.12    1.65
  -8  -5  -2   13.66    1.43
  -9  -5  -2   18.95    1.79
  -9  -5  -2   18.48    2.02
 -10  -5  -2    0.19    0.34
 -10  -5  -2    0.89    0.71
 -11  -5  -2   17.95    2.21
 -11  -5  -2   19.44    1.77
 -12  -5  -2    1.66    0.86
 -13  -5  -2   -0.41    0.77
 -14  -5  -2    2.70    0.98
 -15  -5  -2   -0.46    0.90
 -16  -5  -2    7.95    1.30
 -17  -5  -2    5.28    1.31
 -18  -5  -2    0.37    1.22
 -19  -5  -2   -0.84    1.16
 -20  -5  -2   -0.12    1.37
 -21  -5  -2   -1.27    1.23
 -16   6   2   -0.84    1.23
 -15   6   2   -0.46    1.21
 -14   6   2    3.86    1.38
 -14   6   2    2.88    1.15
 -13   6   2    2.01    1.10
 -13   6   2    1.62    1.18
 -12   6   2    4.74    1.24
 -12   6   2    3.86    1.12
 -11   6   2    1.39    0.86
 -11   6   2    2.11    1.11
 -10   6   2    4.99    1.14
 -10   6   2    6.39    1.08
   9  -6  -2   29.92    2.73
  -9   6   2   25.49    2.78
  -9   6   2   25.93    2.91
   8  -6  -2    0.14    0.68
  -8   6   2    1.91    0.85
  -8   6   2    0.86    0.78
   7  -6  -2    0.02    0.67
  -7   6   2    0.48    0.75
  -7   6   2   -0.16    0.63
   6  -6  -2   41.67    4.09
  -6   6   2   45.32    4.13
  -6   6   2   44.06    4.12
   5  -6  -2    1.65    0.65
  -5   6   2    0.89    0.61
  -5   6   2   -0.01    0.67
   4  -6  -2    4.05    0.76
  -4   6   2    4.48    0.82
  -4   6   2    4.66    0.73
   3  -6  -2   31.87    3.04
  -3   6   2   31.48    3.05
  -3   6   2   32.00    3.07
   2  -6  -2  127.96   10.14
  -2   6   2  105.59   10.13
  -2   6   2  103.98   10.13
   1  -6  -2    1.88    0.67
  -1   6   2    0.52    0.56
   0  -6  -2    4.21    0.78
   0   6   2    2.64    0.62
  -1  -6  -2   -0.96    0.65
  -2  -6  -2   42.33    3.95
  -3  -6  -2    0.87    0.57
  -4  -6  -2   20.11    2.02
  -5  -6  -2    0.45    0.58
  -5  -6  -2    1.49    0.54
  -6  -6  -2   86.44    7.39
  -6  -6  -2   77.17    7.36
  -7  -6  -2    6.78    0.98
  -7  -6  -2   10.15    1.07
  -8  -6  -2   95.42    9.12
  -8  -6  -2  108.23    9.18
  -9  -6  -2    2.34    0.68
  -9  -6  -2    2.18    0.46
 -10  -6  -2   75.98    7.17
 -10  -6  -2   80.64    7.06
 -11  -6  -2    3.82    0.94
 -11  -6  -2    5.45    0.73
 -12  -6  -2  111.20    9.72
 -12  -6  -2  105.56    9.85
 -13  -6  -2   12.91    1.74
 -14  -6  -2   17.33    2.10
 -15  -6  -2   14.26    1.72
 -16  -6  -2    0.09    0.92
 -17  -6  -2    6.64    1.26
 -18  -6  -2    2.84    1.12
 -19  -6  -2    1.43    1.25
 -20  -6  -2    0.15    1.36
 -21  -6  -2    0.71    1.27
 -15   7   2    1.00    1.09
 -14   7   2    0.42    1.15
 -13   7   2    1.55    1.12
 -12   7   2    5.01    1.10
 -12   7   2    5.81    1.31
 -11   7   2    1.71    1.01
 -11   7   2    0.53    1.02
 -10   7   2    3.31    1.00
 -10   7   2    2.76    1.10
   9  -7  -2    4.26    0.91
  -9   7   2    5.34    1.08
  -9   7   2    4.02    0.91
   8  -7  -2   -0.12    0.74
  -8   7   2    0.49    0.70
  -8   7   2    0.11    0.85
   7  -7  -2    4.23    0.82
  -7   7   2    1.19    0.84
  -7   7   2    1.46    0.79
   6  -7  -2    9.86    1.26
  -6   7   2    6.39    1.03
  -6   7   2    7.08    1.09
  -5   7   2   19.49    2.23
  -5   7   2   20.12    2.16
   4  -7  -2    0.44    0.63
  -4   7   2    0.60    0.68
  -4   7   2    0.30    0.65
  -3   7   2   19.20    2.00
  -3   7   2   18.23    2.03
   2  -7  -2    2.71    0.69
  -2   7   2    0.28    0.62
  -2   7   2   -0.09    0.60
   1  -7  -2   25.55    2.28
  -1   7   2   18.44    2.17
   0  -7  -2    0.35    0.71
  -1  -7  -2   44.39    4.15
  -2  -7  -2   18.05    1.89
  -3  -7  -2    0.36    0.61
  -4  -7  -2   26.07    2.52
  -5  -7  -2    1.90    0.58
  -6  -7  -2   46.38    4.16
  -6  -7  -2   43.58    4.13
  -7  -7  -2    0.56    0.64
  -7  -7  -2    0.65    0.51
  -8  -7  -2    6.86    0.97
  -8  -7  -2    8.46    1.05
  -9  -7  -2    1.11    0.49
  -9  -7  -2    0.84    0.67
 -10  -7  -2    7.28    1.04
 -10  -7  -2    9.13    1.05
 -11  -7  -2   25.93    2.33
 -11  -7  -2   19.96    2.08
 -12  -7  -2    2.20    0.45
 -12  -7  -2    1.28    0.78
 -13  -7  -2    6.28    1.10
 -14  -7  -2    9.43    1.34
 -15  -7  -2    5.05    1.13
 -16  -7  -2    4.15    1.04
 -17  -7  -2   -0.17    1.07
 -18  -7  -2    0.05    1.14
 -19  -7  -2   -0.03    1.21
 -20  -7  -2    7.41    1.54
 -21  -7  -2    0.72    1.39
 -14   8   2    2.37    1.25
 -13   8   2    5.31    1.29
 -12   8   2   -0.91    0.91
 -11   8   2    4.10    1.13
 -11   8   2    5.26    1.23
 -10   8   2    9.85    1.46
 -10   8   2    9.14    1.34
   9  -8  -2   29.04    3.31
  -9   8   2   37.22    3.45
  -9   8   2   37.12    3.53
   8  -8  -2    2.32    0.84
  -8   8   2    0.92    0.97
  -8   8   2    1.44    0.89
   7  -8  -2   43.26    4.34
  -7   8   2   46.99    4.46
  -7   8   2   48.59    4.41
   6  -8  -2    0.63    0.78
  -6   8   2    2.15    0.82
  -6   8   2    0.71    0.67
   5  -8  -2   26.06    2.89
  -5   8   2   30.05    2.92
  -5   8   2   32.62    3.00
   4  -8  -2   43.30    4.86
  -4   8   2   58.88    4.87
  -4   8   2   56.79    4.92
   3  -8  -2    2.81    0.73
  -3   8   2   -0.20    0.58
  -3   8   2   -0.83    0.68
   2  -8  -2   36.52    3.77
  -2   8   2   44.12    3.76
   1  -8  -2    5.31    0.94
   0  -8  -2  109.03    9.84
  -1  -8  -2    6.41    1.00
  -2  -8  -2   54.02    4.98
  -3  -8  -2    2.05    0.77
  -4  -8  -2   12.74    1.49
  -5  -8  -2   33.12    3.17
  -6  -8  -2   74.02    6.86
  -6  -8  -2   77.14    6.86
  -7  -8  -2    8.55    1.15
  -7  -8  -2   10.79    1.25
  -8  -8  -2  105.38    9.73
  -8  -8  -2  109.99    9.69
  -9  -8  -2   27.07    2.48
  -9  -8  -2   23.53    2.65
 -10  -8  -2    8.94    1.09
 -10  -8  -2    6.90    1.06
 -11  -8  -2   15.06    1.52
 -11  -8  -2   12.82    1.75
 -12  -8  -2   20.14    1.92
 -12  -8  -2   18.47    2.14
 -13  -8  -2    1.19    0.51
 -13  -8  -2    1.69    0.82
 -14  -8  -2    0.75    0.91
 -15  -8  -2    0.01    0.88
 -16  -8  -2    0.19    1.01
 -17  -8  -2    2.72    1.02
 -18  -8  -2    5.38    1.27
 -19  -8  -2    1.91    1.10
 -20  -8  -2   -1.09    1.14
 -21  -8  -2   -0.38    1.18
 -14   9   2   -0.06    1.19
 -13   9   2   -0.77    1.03
 -12   9   2    3.97    1.23
 -11   9   2    0.82    1.09
 -10   9   2    1.13    1.14
 -10   9   2    1.03    1.00
   9  -9  -2    3.58    1.01
  -9   9   2    3.11    1.04
  -9   9   2    2.80    1.11
   8  -9  -2    0.65    0.89
  -8   9   2    0.25    0.86
  -8   9   2    0.59    0.99
   7  -9  -2    0.29    0.88
  -7   9   2   -0.40    0.92
  -7   9   2    0.77    0.81
   6  -9  -2   14.35    1.67
  -6   9   2   12.20    1.51
  -6   9   2   10.79    1.43
   5  -9  -2    4.28    0.84
  -5   9   2    1.81    0.82
  -5   9   2    1.98    0.84
   4  -9  -2    7.28    1.00
  -4   9   2    3.83    0.85
  -4   9   2    5.32    0.94
   3  -9  -2    8.29    1.18
  -3   9   2    8.42    1.14
  -3   9   2    9.86    1.13
   2  -9  -2   52.78    4.55
  -2   9   2   44.31    4.51
   1  -9  -2   14.50    1.77
  -1   9   2   12.54    1.74
   0  -9  -2   18.20    2.07
  -1  -9  -2   17.67    1.94
  -2  -9  -2   23.86    2.49
  -3  -9  -2   83.40    7.58
  -4  -9  -2   39.53    3.73
  -5  -9  -2   30.08    2.90
  -6  -9  -2    1.76    0.74
  -7  -9  -2   61.00    4.90
  -7  -9  -2   45.47    4.87
  -8  -9  -2    0.79    0.60
  -8  -9  -2   -0.27    0.71
  -9  -9  -2   15.72    1.71
 -10  -9  -2   23.18    2.55
 -10  -9  -2   26.09    2.43
 -11  -9  -2   41.86    4.11
 -11  -9  -2   47.98    4.23
 -12  -9  -2    1.02    0.53
 -12  -9  -2    0.15    0.83
 -13  -9  -2    0.85    0.51
 -13  -9  -2    1.64    0.88
 -14  -9  -2   13.45    1.84
 -15  -9  -2    9.89    1.42
 -16  -9  -2   10.07    1.47
 -17  -9  -2    0.11    1.06
 -18  -9  -2    3.83    1.13
 -19  -9  -2   -1.44    1.15
 -20  -9  -2    5.25    1.30
 -21  -9  -2    1.39    1.23
 -13  10   2    1.83    1.27
 -12  10   2   -0.66    0.99
 -11  10   2    0.30    0.96
 -10  10   2   -0.05    1.04
   9 -10  -2   -0.83    0.93
  -9  10   2    0.45    1.16
  -9  10   2    0.74    0.96
   8 -10  -2   -0.66    0.97
  -8  10   2    0.37    1.04
  -8  10   2    0.48    0.94
   7 -10  -2    5.88    1.19
  -7  10   2    8.06    1.19
  -7  10   2    7.63    1.24
   6 -10  -2    7.23    1.12
  -6  10   2    4.38    0.94
  -6  10   2    4.56    1.09
   5 -10  -2    0.59    0.77
  -5  10   2    0.95    0.80
  -5  10   2    1.57    0.91
   4 -10  -2    0.04    0.81
  -4  10   2    0.72    0.77
  -4  10   2    0.65    0.80
   3 -10  -2   39.04    3.69
  -3  10   2   37.07    3.69
   2 -10  -2    1.35    0.75
  -2  10   2    0.11    0.67
   1 -10  -2    7.02    1.06
   0 -10  -2    1.87    0.79
  -1 -10  -2   -0.72    0.82
  -2 -10  -2   16.10    1.97
  -3 -10  -2    1.27    0.76
  -4 -10  -2    3.96    0.85
  -5 -10  -2    0.30    0.80
  -6 -10  -2    0.37    0.75
  -7 -10  -2   -0.03    0.71
  -8 -10  -2   14.87    1.91
  -8 -10  -2   18.71    1.87
  -9 -10  -2   37.08    3.67
  -9 -10  -2   37.92    3.54
 -10 -10  -2   15.36    1.93
 -10 -10  -2   17.73    1.80
 -11 -10  -2    0.65    0.84
 -11 -10  -2    0.61    0.59
 -12 -10  -2   21.86    2.16
 -12 -10  -2   19.94    2.33
 -13 -10  -2    1.96    0.59
 -13 -10  -2   -0.35    0.91
 -14 -10  -2    5.37    1.02
 -15 -10  -2    1.33    0.93
 -16 -10  -2    1.92    0.97
 -17 -10  -2    3.17    1.07
 -18 -10  -2    3.16    1.22
 -19 -10  -2    0.42    1.06
 -20 -10  -2    4.08    1.35
 -21 -10  -2   -0.03    1.16
 -12  11   2    1.42    1.23
 -11  11   2    0.46    1.16
 -10  11   2    2.08    1.16
   9 -11  -2   -0.01    1.01
  -9  11   2   -0.80    1.06
   8 -11  -2   27.35    2.92
  -8  11   2   24.45    2.81
   7 -11  -2    3.72    1.09
  -7  11   2    3.29    1.03
  -7  11   2    3.57    1.14
   6 -11  -2   44.37    4.07
  -6  11   2   40.64    4.16
  -6  11   2   38.98    4.09
   5 -11  -2    0.00    0.94
  -5  11   2    0.67    0.85
  -5  11   2    0.41    0.90
   4 -11  -2   40.14    3.99
  -4  11   2   41.86    3.92
   3 -11  -2    7.31    1.07
  -3  11   2    1.93    0.93
   2 -11  -2   22.04    2.22
  -2  11   2   17.91    2.19
   1 -11  -2    2.68    0.96
   0 -11  -2   22.55    2.40
  -1 -11  -2    0.88    0.89
  -2 -11  -2   16.60    1.94
  -3 -11  -2   31.69    3.20
  -4 -11  -2  107.92    9.80
  -5 -11  -2   36.46    3.56
  -6 -11  -2   13.05    1.74
  -7 -11  -2   90.57    8.24
  -8 -11  -2    7.62    1.20
  -8 -11  -2   11.62    1.45
  -9 -11  -2   70.92    6.32
  -9 -11  -2   66.85    6.34
 -10 -11  -2    1.63    0.70
 -10 -11  -2    1.09    0.78
 -11 -11  -2    1.91    0.68
 -11 -11  -2    0.77    0.81
 -12 -11  -2    2.65    0.94
 -12 -11  -2    1.95    0.70
 -13 -11  -2   13.89    1.54
 -13 -11  -2    9.84    1.45
 -14 -11  -2    0.47    0.87
 -15 -11  -2   13.30    1.87
 -16 -11  -2   10.91    1.56
 -17 -11  -2   -0.86    0.96
 -18 -11  -2    2.22    1.20
 -19 -11  -2    0.13    1.06
 -20 -11  -2    0.94    1.16
 -21 -11  -2   -0.28    1.16
 -11  12   2   -0.49    1.25
 -10  12   2   -0.87    1.17
  -9  12   2    0.70    1.15
   8 -12  -2    0.44    1.10
  -8  12   2    0.87    1.03
   7 -12  -2    1.76    1.16
  -7  12   2    4.08    1.08
   6 -12  -2    5.94    1.28
  -6  12   2    7.03    1.23
  -6  12   2    5.40    1.07
   5 -12  -2    6.99    1.25
  -5  12   2    6.46    1.09
   4 -12  -2    1.20    0.88
  -4  12   2   -0.38    0.90
   3 -12  -2   10.96    1.52
  -3  12   2   12.47    1.47
   2 -12  -2    2.33    0.97
   1 -12  -2   -0.17    0.94
   0 -12  -2    5.14    1.05
  -1 -12  -2    6.58    1.12
  -2 -12  -2   20.27    2.25
  -3 -12  -2   16.80    2.10
  -4 -12  -2    2.99    0.88
  -5 -12  -2   29.16    2.92
  -6 -12  -2   26.92    2.80
  -7 -12  -2    3.45    0.93
  -8 -12  -2    0.34    0.80
  -9 -12  -2   15.12    1.97
  -9 -12  -2   18.13    1.96
 -10 -12  -2    0.21    0.77
 -10 -12  -2    0.95    0.75
 -11 -12  -2   -0.68    0.79
 -11 -12  -2    0.37    0.70
 -12 -12  -2    8.30    1.32
 -12 -12  -2    8.93    1.14
 -13 -12  -2   11.20    1.45
 -13 -12  -2    7.92    1.30
 -14 -12  -2   22.46    2.27
 -14 -12  -2   19.44    2.47
 -15 -12  -2   -0.76    1.00
 -16 -12  -2    4.99    1.11
 -17 -12  -2   -0.03    1.01
 -18 -12  -2    3.35    1.13
 -19 -12  -2    9.25    1.59
 -20 -12  -2    6.94    1.41
 -21 -12  -2    3.79    1.32
 -10  13   2    2.25    1.27
  -9  13   2   -1.81    1.13
   8 -13  -2    0.16    1.12
  -8  13   2    1.08    1.12
   7 -13  -2    1.25    1.17
  -7  13   2   -0.45    1.04
   6 -13  -2    7.16    1.35
  -6  13   2    4.21    1.20
   5 -13  -2    0.12    1.08
  -5  13   2    0.30    0.98
   4 -13  -2    7.79    1.45
  -4  13   2   12.22    1.44
   3 -13  -2    4.61    1.18
   2 -13  -2    6.71    1.16
   1 -13  -2   -0.09    0.89
   0 -13  -2    5.68    1.11
  -1 -13  -2   -0.67    0.99
  -2 -13  -2    4.24    1.03
  -3 -13  -2   10.63    1.48
  -4 -13  -2   44.78    4.29
  -5 -13  -2   17.87    2.09
  -6 -13  -2   12.31    1.55
  -7 -13  -2   -0.63    0.78
  -8 -13  -2   16.76    2.08
  -9 -13  -2    1.44    0.89
  -9 -13  -2    0.34    0.82
 -10 -13  -2    2.78    0.90
 -10 -13  -2    3.43    1.00
 -11 -13  -2   22.02    2.55
 -11 -13  -2   21.43    2.34
 -12 -13  -2    2.46    0.82
 -12 -13  -2    1.11    0.91
 -13 -13  -2   -0.29    1.01
 -13 -13  -2    0.48    0.74
 -14 -13  -2    7.44    1.10
 -14 -13  -2    7.29    1.25
 -15 -13  -2   -0.09    0.99
 -16 -13  -2    5.46    1.26
 -17 -13  -2   -0.32    1.12
 -18 -13  -2   10.41    1.65
 -19 -13  -2    0.06    1.25
 -20 -13  -2   -0.26    1.15
 -21 -13  -2   -0.21    1.35
  -9  14   2   -0.83    1.11
   8 -14  -2    9.16    1.52
  -8  14   2    6.52    1.31
   7 -14  -2   16.27    2.07
  -7  14   2   16.21    1.99
   6 -14  -2   -0.34    1.20
  -6  14   2    0.23    1.11
   5 -14  -2   16.01    2.42
  -5  14   2   19.14    2.44
   4 -14  -2    6.72    1.38
   3 -14  -2   42.17    4.23
   2 -14  -2    0.99    1.10
   1 -14  -2   19.76    2.32
   0 -14  -2   10.56    1.55
  -1 -14  -2   21.09    2.44
  -2 -14  -2    0.46    1.05
  -3 -14  -2    2.11    0.99
  -4 -14  -2    6.47    1.16
  -5 -14  -2   35.98    3.57
  -6 -14  -2   12.34    1.76
  -7 -14  -2   15.76    2.10
  -8 -14  -2    6.97    1.20
  -9 -14  -2    4.31    1.05
 -10 -14  -2    0.67    0.89
 -10 -14  -2    1.40    0.87
 -11 -14  -2    5.80    1.10
 -11 -14  -2    5.72    1.07
 -12 -14  -2   19.07    2.12
 -12 -14  -2   10.92    1.50
 -13 -14  -2   -0.13    0.81
 -13 -14  -2    0.69    1.08
 -14 -14  -2   29.31    3.03
 -14 -14  -2   23.62    2.74
 -15 -14  -2    1.89    1.08
 -16 -14  -2    6.36    1.41
 -17 -14  -2   10.40    1.62
 -18 -14  -2   -0.03    1.23
 -19 -14  -2    2.06    1.33
 -20 -14  -2    2.09    1.22
 -21 -14  -2    1.03    1.27
   8 -15  -2    1.59    1.26
  -8  15   2   -0.56    1.23
   7 -15  -2   -1.02    1.27
  -7  15   2   -1.23    1.18
   6 -15  -2   -1.96    1.18
   5 -15  -2   -0.26    1.25
   4 -15  -2    1.27    1.22
   3 -15  -2    6.72    1.40
   2 -15  -2   -0.12    1.02
   1 -15  -2    2.58    1.17
   0 -15  -2   -0.48    1.00
  -1 -15  -2   -0.94    1.12
  -2 -15  -2   17.85    2.24
  -3 -15  -2    0.71    1.01
  -4 -15  -2    3.66    1.20
  -5 -15  -2    6.47    1.22
  -6 -15  -2   -0.33    1.06
  -7 -15  -2   -1.17    1.01
  -8 -15  -2   10.00    1.48
  -9 -15  -2    3.70    1.09
 -10 -15  -2    7.35    1.26
 -10 -15  -2    7.49    1.31
 -11 -15  -2    0.60    0.95
 -11 -15  -2    1.03    0.94
 -12 -15  -2    1.48    0.93
 -12 -15  -2    0.78    0.98
 -13 -15  -2   10.27    1.30
 -13 -15  -2    6.34    1.32
 -14 -15  -2   19.33    2.22
 -14 -15  -2   17.34    2.43
 -15 -15  -2    4.81    1.34
 -16 -15  -2    1.92    1.17
 -17 -15  -2   19.09    2.58
 -18 -15  -2   -0.42    1.13
 -19 -15  -2    6.32    1.43
 -20 -15  -2    0.17    1.39
   6 -16  -2    7.71    1.65
   5 -16  -2    3.27    1.41
   4 -16  -2    9.94    1.73
   3 -16  -2    6.88    1.49
   2 -16  -2   -0.42    1.24
   1 -16  -2   46.30    4.67
   0 -16  -2    7.49    1.48
  -1 -16  -2   10.67    1.58
  -2 -16  -2   -0.14    1.16
  -3 -16  -2   36.41    3.72
  -4 -16  -2    3.42    1.13
  -5 -16  -2    0.44    1.14
  -6 -16  -2    0.84    1.14
  -7 -16  -2   13.98    2.00
  -8 -16  -2   -0.60    1.10
  -9 -16  -2    1.99    1.14
 -10 -16  -2    3.79    1.02
 -10 -16  -2    2.22    1.02
 -11 -16  -2    1.25    1.02
 -11 -16  -2    0.76    1.09
 -12 -16  -2    9.58    1.52
 -12 -16  -2    9.96    1.40
 -13 -16  -2   -0.25    1.03
 -13 -16  -2    0.69    0.99
 -14 -16  -2    7.77    1.28
 -14 -16  -2    8.45    1.42
 -15 -16  -2    4.76    1.12
 -15 -16  -2    1.81    1.20
 -16 -16  -2   -0.64    1.28
 -17 -16  -2   -0.29    1.20
 -18 -16  -2   -0.65    1.33
 -19 -16  -2   -0.98    1.33
 -20 -16  -2    2.05    1.35
   5 -17  -2   -1.40    1.34
   4 -17  -2    5.26    1.41
   3 -17  -2    1.33    1.41
   2 -17  -2   17.83    2.45
   1 -17  -2    0.04    1.16
   0 -17  -2    1.72    1.32
  -1 -17  -2   -0.70    1.23
  -2 -17  -2   11.60    1.78
  -3 -17  -2    4.62    1.39
  -4 -17  -2    5.46    1.40
  -5 -17  -2    0.13    1.09
  -6 -17  -2    6.39    1.32
  -7 -17  -2    3.31    1.15
  -8 -17  -2   17.20    2.10
  -9 -17  -2   13.72    1.84
 -10 -17  -2    6.79    1.35
 -11 -17  -2    7.37    1.28
 -11 -17  -2    6.03    1.34
 -12 -17  -2    0.58    1.09
 -12 -17  -2    1.06    1.08
 -13 -17  -2    8.36    1.55
 -13 -17  -2    9.35    1.42
 -14 -17  -2    0.97    1.13
 -14 -17  -2   -0.08    1.03
 -15 -17  -2    5.21    1.19
 -15 -17  -2    4.89    1.49
 -16 -17  -2   -0.40    1.20
 -17 -17  -2   13.99    1.95
 -18 -17  -2    1.17    1.29
 -19 -17  -2    3.80    1.51
   4 -18  -2    1.07    1.46
   3 -18  -2   -1.10    1.44
   2 -18  -2    0.78    1.29
   1 -18  -2    1.02    1.29
   0 -18  -2   -1.57    1.21
  -1 -18  -2    3.25    1.46
  -2 -18  -2    3.38    1.27
  -3 -18  -2    1.22    1.18
  -4 -18  -2    1.28    1.32
  -5 -18  -2    3.05    1.24
  -6 -18  -2   -0.92    1.27
  -7 -18  -2    2.17    1.32
  -8 -18  -2    0.24    1.12
  -9 -18  -2   -0.14    1.21
 -10 -18  -2   -1.44    1.17
 -11 -18  -2    7.85    1.46
 -11 -18  -2    5.62    1.27
 -12 -18  -2    0.82    1.12
 -12 -18  -2    1.66    1.12
 -13 -18  -2    3.22    1.33
 -13 -18  -2    2.30    1.15
 -14 -18  -2   -1.15    1.11
 -14 -18  -2    0.68    1.18
 -15 -18  -2   -0.55    1.06
 -15 -18  -2    0.21    1.23
 -16 -18  -2    1.01    1.42
 -17 -18  -2    5.49    1.48
 -18 -18  -2    3.48    1.45
 -19 -18  -2    2.71    1.42
   2 -19  -2    3.11    1.44
   1 -19  -2    1.05    1.37
   0 -19  -2   20.87    2.82
  -1 -19  -2    4.46    1.61
  -2 -19  -2   14.13    1.98
  -3 -19  -2    5.55    1.45
  -4 -19  -2   44.91    4.55
  -5 -19  -2    1.58    1.40
  -6 -19  -2    3.66    1.31
  -7 -19  -2   -0.51    1.18
  -8 -19  -2    0.53    1.34
  -9 -19  -2    0.56    1.16
 -10 -19  -2    1.81    1.18
 -11 -19  -2    2.17    1.30
 -11 -19  -2    1.65    1.16
 -12 -19  -2    7.26    1.51
 -12 -19  -2    5.13    1.44
 -13 -19  -2    1.89    1.20
 -13 -19  -2    0.20    1.24
 -14 -19  -2   -0.85    1.13
 -14 -19  -2    0.49    1.24
 -15 -19  -2    4.67    1.30
 -15 -19  -2    3.50    1.39
 -16 -19  -2    0.06    1.33
 -17 -19  -2    1.57    1.38
 -18 -19  -2    0.65    1.42
   0 -20  -2    2.31    1.48
  -1 -20  -2   -0.42    1.59
  -2 -20  -2    3.10    1.47
  -3 -20  -2    0.25    1.38
  -4 -20  -2   -0.35    1.33
  -5 -20  -2    3.72    1.60
  -6 -20  -2    2.99    1.38
  -7 -20  -2    0.93    1.31
  -8 -20  -2    2.06    1.31
  -9 -20  -2    5.39    1.57
 -10 -20  -2   -1.37    1.32
 -11 -20  -2    1.26    1.32
 -11 -20  -2    0.99    1.36
 -12 -20  -2    1.90    1.38
 -12 -20  -2    0.06    1.34
 -13 -20  -2    0.89    1.39
 -13 -20  -2    0.67    1.33
 -14 -20  -2    1.84    1.46
 -14 -20  -2   -1.02    1.28
 -15 -20  -2   -0.46    1.48
 -15 -20  -2    1.24    1.30
 -16 -20  -2    3.17    1.62
  -3 -21  -2   -0.52    1.46
  -4 -21  -2    5.35    1.63
  -5 -21  -2   -1.20    1.59
  -6 -21  -2    0.59    1.43
  -7 -21  -2   -0.39    1.54
  -8 -21  -2    1.37    1.55
  -9 -21  -2    2.81    1.42
 -10 -21  -2    0.56    1.52
 -11 -21  -2    0.63    1.32
 -11 -21  -2   -0.42    1.47
 -12 -21  -2   -1.55    1.40
 -12 -21  -2    0.13    1.36
 -13 -21  -2   -0.42    1.42
 -13 -21  -2   -1.48    1.42
 -14 -21  -2    0.60    1.35
 -14 -21  -2    0.41    1.48
 -15 -21  -2   -1.03    1.38
 -15 -21  -2   -0.83    1.46
  -7 -22  -2    9.49    2.05
  -8 -22  -2   -0.45    1.66
  -9 -22  -2   10.33    2.00
 -10 -22  -2    0.17    1.57
 -11 -22  -2    3.13    1.51
 -11 -22  -2    6.91    1.57
 -12 -20   3    1.84    1.44
 -11 -20   3   -0.02    1.28
 -10 -20   3    1.72    1.35
  -9 -20   3   -0.67    1.52
  -8 -20   3    5.14    1.55
  -7 -20   3    4.26    1.68
  -6 -20   3   -1.72    1.40
  -5 -20   3   -0.59    1.62
  -4 -20   3   -0.26    1.45
  -3 -20   3    0.85    1.61
 -14 -19   3    1.90    1.28
 -14 -19   3    0.03    1.56
 -13 -19   3    1.34    1.52
 -13 -19   3    1.76    1.33
 -12 -19   3   -0.91    1.15
 -11 -19   3   10.10    1.81
 -10 -19   3    0.76    1.42
  -9 -19   3    3.35    1.52
  -8 -19   3    6.41    1.51
  -7 -19   3    8.58    1.65
  -6 -19   3   -0.46    1.33
  -5 -19   3   -0.59    1.53
  -4 -19   3    5.34    1.55
  -3 -19   3    0.00    1.50
  -2 -19   3   10.51    1.85
  -1 -19   3    2.52    1.45
   0 -19   3    3.49    1.66
 -16 -18   3   -0.22    1.53
 -15 -18   3    3.86    1.47
 -14 -18   3    0.75    1.17
 -14 -18   3    1.51    1.35
 -13 -18   3    2.87    1.28
 -13 -18   3    3.59    1.51
 -12 -18   3    2.40    1.31
 -11 -18   3   11.01    1.72
 -10 -18   3    1.68    1.19
  -9 -18   3    1.13    1.19
  -8 -18   3   14.13    2.02
  -7 -18   3    0.78    1.23
  -6 -18   3    5.35    1.40
  -5 -18   3    6.49    1.64
  -4 -18   3    0.85    1.29
  -3 -18   3   -0.90    1.39
  -2 -18   3    1.97    1.37
  -1 -18   3   15.17    2.10
   0 -18   3   -0.83    1.50
   1 -18   3    6.25    1.73
   2 -18   3   -1.40    1.50
 -17 -17   3    0.05    1.55
 -16 -17   3    0.22    1.36
 -15 -17   3    1.99    1.36
 -14 -17   3    0.56    1.12
 -14 -17   3   -0.82    1.42
 -13 -17   3    2.21    1.15
 -13 -17   3    1.99    1.29
 -12 -17   3    0.61    1.17
 -12 -17   3   -0.09    1.23
 -11 -17   3    0.85    1.18
 -10 -17   3   -0.67    1.19
  -9 -17   3    1.78    1.27
  -8 -17   3    0.98    1.28
  -7 -17   3    7.51    1.43
  -6 -17   3    0.99    1.17
  -5 -17   3   -0.53    1.31
  -4 -17   3    0.37    1.19
  -3 -17   3    0.27    1.31
  -2 -17   3    2.63    1.42
  -1 -17   3    0.02    1.23
   0 -17   3    3.35    1.49
   1 -17   3   -0.35    1.42
   2 -17   3    1.73    1.48
   3 -17   3   -0.85    1.42
   4 -17   3   -0.25    1.21
 -18 -16   3    0.10    1.39
 -17 -16   3    4.59    1.47
 -16 -16   3    2.03    1.49
 -15 -16   3    1.79    1.30
 -14 -16   3    1.52    1.09
 -14 -16   3   -0.61    1.33
 -13 -16   3    0.38    1.33
 -13 -16   3    1.42    1.07
 -12 -16   3    8.07    1.43
 -12 -16   3    9.02    1.63
 -11 -16   3    5.09    1.26
 -10 -16   3   21.37    2.69
  -9 -16   3    1.60    1.19
  -8 -16   3   26.81    3.08
  -7 -16   3    0.33    1.15
  -6 -16   3    4.27    1.19
  -5 -16   3   -0.30    1.16
  -4 -16   3    9.73    1.60
  -3 -16   3    2.09    1.28
  -2 -16   3    0.01    1.25
  -1 -16   3    1.32    1.17
   0 -16   3    5.52    1.48
   1 -16   3    8.15    1.50
   2 -16   3    3.13    1.27
   3 -16   3    7.47    1.64
   4 -16   3    0.26    1.20
   5 -16   3    1.63    1.33
   6 -16   3    0.94    1.30
 -18 -15   3   -0.64    1.34
 -17 -15   3    0.54    1.45
 -16 -15   3    0.06    1.27
 -15 -15   3   -0.67    1.33
 -14 -15   3    0.74    1.30
 -14 -15   3    2.99    1.45
 -13 -15   3    4.27    1.40
 -13 -15   3    5.31    1.13
 -12 -15   3    5.29    1.50
 -12 -15   3    9.06    1.31
 -11 -15   3    1.65    1.01
 -10 -15   3    3.17    1.10
  -9 -15   3    0.58    1.02
  -8 -15   3    0.35    0.95
  -7 -15   3    4.32    1.20
  -6 -15   3   -0.62    0.96
  -5 -15   3   17.19    2.20
  -4 -15   3    0.41    1.13
  -3 -15   3   20.65    2.47
  -2 -15   3    3.55    1.13
  -1 -15   3   14.99    1.94
   0 -15   3    9.05    1.47
   1 -15   3   11.35    1.64
   2 -15   3   10.28    1.59
   3 -15   3    0.20    1.26
   4 -15   3    4.49    1.28
   5 -15   3   -1.57    1.22
   6 -15   3   11.95    1.76
   7 -15   3    1.95    1.09
 -19 -14   3    0.79    1.48
 -18 -14   3    1.03    1.31
 -17 -14   3    2.30    1.45
 -16 -14   3   -0.12    1.23
 -15 -14   3    1.36    1.19
 -14 -14   3    0.41    1.12
 -13 -14   3    4.71    1.30
 -13 -14   3    7.59    1.12
 -12 -14   3    2.15    1.14
 -12 -14   3    5.07    1.03
 -11 -14   3    1.36    0.92
 -10 -14   3    7.30    1.23
  -9 -14   3    2.25    0.90
  -8 -14   3    6.54    1.13
  -7 -14   3    1.58    0.94
  -6 -14   3    3.86    1.06
  -5 -14   3    0.81    0.95
  -4 -14   3   -0.10    0.96
  -3 -14   3    4.67    1.12
  -2 -14   3    4.03    1.07
  -1 -14   3    9.80    1.44
   0 -14   3   26.07    2.95
   1 -14   3   25.02    2.89
   2 -14   3   -0.90    1.13
   3 -14   3    0.28    1.04
   4 -14   3    0.01    1.16
   5 -14   3   -0.92    1.19
   6 -14   3    5.67    1.37
   7 -14   3   -0.44    1.12
   8 -14   3    3.74    1.23
   9 -14   3    1.34    1.15
 -19 -13   3    3.75    1.38
 -18 -13   3   -1.33    1.37
 -17 -13   3   -1.10    1.21
 -16 -13   3    0.32    1.31
 -15 -13   3    2.93    1.34
 -14 -13   3    3.39    1.29
 -13 -13   3    0.61    1.04
 -12 -13   3   13.07    1.75
 -11 -13   3   23.25    2.66
 -11 -13   3   22.33    2.45
 -10 -13   3   59.83    5.61
  -9 -13   3   27.56    2.90
  -8 -13   3   28.81    3.00
  -7 -13   3   20.62    2.30
  -6 -13   3    6.57    1.22
  -5 -13   3    5.21    1.14
  -4 -13   3    0.11    0.96
  -3 -13   3    7.87    1.32
  -2 -13   3    7.46    1.31
  -1 -13   3    4.58    1.19
   0 -13   3    1.96    0.97
   1 -13   3   22.74    2.53
   2 -13   3   11.80    1.62
   3 -13   3   12.82    1.70
   4 -13   3    4.90    1.26
   5 -13   3   15.39    2.24
   6 -13   3    6.45    1.34
   7 -13   3    2.06    1.15
   8 -13   3    0.66    1.03
  -9  13  -3   -1.61    1.04
  -9  13  -3    0.85    1.44
   9 -13   3    0.07    1.09
 -10  13  -3    4.27    1.24
 -10  13  -3    3.63    1.89
 -19 -12   3    9.12    1.76
 -18 -12   3    0.66    1.35
 -17 -12   3    4.79    1.34
 -16 -12   3    0.35    1.12
 -15 -12   3    2.06    1.12
 -14 -12   3    1.48    1.10
 -13 -12   3    0.20    1.11
 -12 -12   3    3.89    0.80
 -12 -12   3    2.56    1.07
 -11 -12   3    0.67    0.95
  -9 -12   3    2.33    0.82
  -8 -12   3    0.72    0.82
  -7 -12   3    1.97    0.89
  -6 -12   3    5.05    0.97
  -5 -12   3    0.03    0.80
  -4 -12   3    7.18    1.14
  -3 -12   3    0.53    0.91
  -2 -12   3    6.08    1.16
  -1 -12   3   -0.10    0.85
   0 -12   3   36.66    3.70
   1 -12   3   -0.26    0.98
   2 -12   3   13.87    1.86
   3 -12   3    0.57    0.98
   4 -12   3   -0.03    0.88
   5 -12   3   19.90    2.45
   6 -12   3   36.26    3.70
  -7  12  -3    0.62    1.26
   7 -12   3    0.53    1.06
  -8  12  -3    4.55    1.44
  -8  12  -3    3.35    1.12
   8 -12   3    5.17    1.17
  -9  12  -3   14.98    1.96
  -9  12  -3   12.58    1.63
   9 -12   3   11.53    1.65
 -10  12  -3    0.26    1.46
 -10  12  -3   -1.49    0.99
 -11  12  -3    9.18    1.49
 -11  12  -3   11.40    1.91
 -20 -11   3   -0.50    1.26
 -19 -11   3   10.82    1.72
 -18 -11   3   -0.04    1.32
 -17 -11   3    1.65    1.13
 -16 -11   3    6.82    1.35
 -15 -11   3    0.71    1.05
 -14 -11   3   45.41    4.50
 -13 -11   3    5.92    0.87
 -13 -11   3    4.40    1.24
 -12 -11   3    4.16    0.78
 -12 -11   3    6.12    1.11
 -11 -11   3   16.07    1.58
 -11 -11   3    9.57    1.65
 -10 -11   3   17.98    2.04
 -10 -11   3   21.88    2.31
  -9 -11   3   21.89    2.28
  -8 -11   3   16.65    1.93
  -7 -11   3   16.14    1.84
  -6 -11   3    0.11    0.81
  -5 -11   3    5.32    0.99
  -4 -11   3    4.66    0.97
  -3 -11   3   25.73    2.76
  -2 -11   3    0.73    0.91
  -1 -11   3    0.69    0.82
   0 -11   3    8.61    1.27
   1 -11   3    5.77    1.11
   2 -11   3   15.06    1.88
   3 -11   3   26.07    2.80
   4 -11   3    1.20    0.93
   5 -11   3    8.27    1.21
  -6  11  -3   -0.55    1.16
   6 -11   3    0.30    0.97
  -7  11  -3    8.42    1.27
  -7  11  -3    8.57    1.57
   7 -11   3    9.53    1.36
  -8  11  -3   -0.41    1.23
  -8  11  -3   -0.99    0.86
   8 -11   3   -0.62    0.98
  -9  11  -3   32.35    3.70
  -9  11  -3   28.82    3.28
   9 -11   3   33.28    3.27
 -10  11  -3    0.46    0.95
 -10  11  -3    1.81    1.38
  10 -11   3    0.30    0.97
 -11  11  -3    1.78    1.37
 -11  11  -3    0.64    1.01
 -12  11  -3   -1.70    1.03
 -12  11  -3    1.28    1.46
 -20 -10   3    0.33    1.41
 -19 -10   3    0.79    1.37
 -18 -10   3    2.91    1.24
 -17 -10   3    3.45    1.30
 -16 -10   3    1.99    1.09
 -15 -10   3    0.37    1.05
 -14 -10   3    3.02    1.16
 -13 -10   3   18.10    2.30
 -12 -10   3    3.29    1.06
 -12 -10   3    6.30    0.80
 -11 -10   3   32.92    3.27
 -11 -10   3   31.53    3.05
 -10 -10   3    5.41    0.77
 -10 -10   3    2.24    0.95
  -9 -10   3   11.97    1.47
  -8 -10   3    6.25    0.96
  -7 -10   3   13.10    1.67
  -6 -10   3    5.93    0.99
  -5 -10   3    1.49    0.77
  -4 -10   3    1.46    0.77
  -3 -10   3   -0.07    0.84
  -2 -10   3   10.98    1.41
  -1 -10   3   13.66    1.75
   0 -10   3   91.63    8.39
   1 -10   3    5.49    1.07
   2 -10   3   48.56    4.57
   3 -10   3    0.81    0.78
   4 -10   3   27.83    2.82
   5 -10   3    8.88    1.26
  -6  10  -3   21.91    2.60
  -6  10  -3   18.85    2.35
   6 -10   3   23.50    2.40
  -7  10  -3   24.50    2.83
  -7  10  -3   25.40    2.35
   7 -10   3   15.62    2.36
  -8  10  -3   14.52    1.90
  -8  10  -3   11.24    1.54
   8 -10   3   16.68    1.90
  -9  10  -3    7.61    1.19
  -9  10  -3    8.38    1.55
   9 -10   3    7.63    1.27
 -10  10  -3   -0.27    1.32
 -10  10  -3    0.31    0.91
  10 -10   3    1.32    0.90
 -11  10  -3    3.42    1.46
 -11  10  -3    2.36    1.02
 -12  10  -3    3.65    1.13
 -12  10  -3    3.77    1.55
 -13  10  -3    4.82    1.29
 -13  10  -3    7.42    1.69
 -20  -9   3    1.90    1.43
 -19  -9   3    0.45    1.33
 -18  -9   3   -0.53    1.13
 -17  -9   3   -0.31    1.22
 -16  -9   3    1.31    1.04
 -15  -9   3    3.15    1.06
 -14  -9   3    3.97    1.17
 -13  -9   3    0.67    0.92
 -12  -9   3    0.06    0.50
 -12  -9   3    0.69    0.89
 -11  -9   3    5.67    1.06
 -11  -9   3    3.41    0.66
 -10  -9   3    0.18    0.54
 -10  -9   3    1.28    0.83
  -9  -9   3   25.88    2.42
  -9  -9   3   18.41    2.07
  -8  -9   3   17.53    1.84
  -7  -9   3    2.63    0.67
  -6  -9   3   13.75    1.65
  -5  -9   3   14.92    1.78
  -4  -9   3  176.16   15.84
  -3  -9   3   19.78    2.13
  -2  -9   3   16.15    1.87
  -1  -9   3    6.21    1.00
   0  -9   3    0.83    0.77
   1  -9   3    3.49    0.87
   2  -9   3    1.16    0.77
   3  -9   3    3.95    0.86
  -4   9  -3    2.68    1.07
   4  -9   3    5.28    0.88
  -5   9  -3    0.34    1.03
  -5   9  -3    0.40    0.68
   5  -9   3    1.09    0.80
  -6   9  -3   20.29    2.40
  -6   9  -3   19.29    2.79
   6  -9   3   27.63    2.46
  -7   9  -3    1.50    1.07
  -7   9  -3   -0.13    0.71
   7  -9   3    1.90    0.82
  -8   9  -3    1.14    1.14
  -8   9  -3   -0.16    0.77
   8  -9   3    0.33    0.84
  -9   9  -3    0.77    0.83
  -9   9  -3   -0.87    1.21
   9  -9   3   -0.73    0.87
 -10   9  -3    9.13    1.41
 -10   9  -3   11.63    1.76
  10  -9   3   13.00    1.73
 -11   9  -3   -0.13    0.86
 -11   9  -3    0.41    1.37
 -12   9  -3    7.02    1.58
 -12   9  -3    3.94    1.12
 -13   9  -3    0.06    1.02
 -13   9  -3    0.26    1.49
 -14   9  -3    3.15    1.60
 -14   9  -3    2.17    1.11
 -20  -8   3   -0.76    1.37
 -19  -8   3    6.21    1.53
 -18  -8   3    2.26    1.31
 -17  -8   3    4.43    1.20
 -16  -8   3   20.71    2.75
 -15  -8   3   32.26    3.46
 -14  -8   3    0.55    0.91
 -13  -8   3   56.16    5.37
 -12  -8   3    8.52    1.28
 -12  -8   3    7.86    1.02
 -11  -8   3   18.52    1.94
 -11  -8   3   22.03    2.24
 -10  -8   3   -0.93    0.75
 -10  -8   3   -0.77    0.49
  -9  -8   3  143.32   12.82
  -9  -8   3  140.77   12.74
  -8  -8   3   53.08    4.85
  -7  -8   3  105.91    9.55
  -6  -8   3  157.69   14.16
  -5  -8   3    9.85    1.34
  -4  -8   3   28.57    2.77
  -3  -8   3    0.14    0.74
  -2  -8   3    1.67    0.81
  -1  -8   3    7.82    1.08
   0  -8   3   25.24    2.56
   1  -8   3    6.40    1.06
   2  -8   3    7.18    1.05
  -3   8  -3    0.45    0.92
   3  -8   3    0.52    0.81
  -4   8  -3   59.79    5.24
  -4   8  -3   55.59    5.40
   4  -8   3   55.04    5.24
  -5   8  -3    0.22    0.97
  -5   8  -3   -0.16    0.61
   5  -8   3    0.15    0.74
  -6   8  -3    5.56    0.87
  -6   8  -3    7.95    1.20
   6  -8   3    5.01    0.93
  -7   8  -3    0.57    1.03
  -7   8  -3    0.56    0.65
   7  -8   3    0.78    0.73
  -8   8  -3    6.14    1.03
  -8   8  -3    8.45    1.41
   8  -8   3    8.68    1.11
  -9   8  -3    3.20    1.10
  -9   8  -3    3.77    0.82
   9  -8   3    0.98    0.83
 -10   8  -3    1.92    1.29
 -10   8  -3    0.41    0.79
  10  -8   3    1.41    0.86
 -11   8  -3    0.07    1.27
 -11   8  -3    0.39    0.86
 -12   8  -3    4.11    1.01
 -12   8  -3    5.50    1.53
 -13   8  -3    2.21    1.06
 -13   8  -3    2.33    1.49
 -14   8  -3   -0.53    1.05
 -14   8  -3    0.26    1.55
 -15   8  -3    0.14    1.53
 -15   8  -3   -0.55    1.09
 -20  -7   3    0.14    1.21
 -19  -7   3    3.12    1.25
 -18  -7   3    0.44    1.11
 -17  -7   3    0.51    1.18
 -16  -7   3    0.41    0.99
 -15  -7   3    1.39    1.10
 -14  -7   3   19.62    2.46
 -13  -7   3    2.52    0.90
 -12  -7   3    1.36    0.83
 -11  -7   3    0.91    0.88
 -10  -7   3    6.98    1.05
 -10  -7   3    5.47    0.72
  -9  -7   3   -0.43    0.44
  -9  -7   3   -0.06    0.71
  -8  -7   3   23.53    2.25
  -8  -7   3   23.82    2.55
  -7  -7   3    2.90    0.59
  -6  -7   3   18.54    1.88
  -5  -7   3    3.46    0.70
  -4  -7   3   29.24    2.80
  -3  -7   3    0.39    0.69
  -2  -7   3    2.75    0.77
  -1  -7   3  177.43   15.92
   0  -7   3    4.68    0.88
   1  -7   3   20.61    2.14
   2  -7   3   10.12    1.38
  -3   7  -3  161.15   14.57
   3  -7   3  161.96   14.53
  -4   7  -3    4.90    0.70
  -4   7  -3    4.65    0.94
   4  -7   3    2.12    0.82
  -5   7  -3   42.06    4.07
  -5   7  -3   40.60    3.84
  -6   7  -3   45.47    4.35
  -6   7  -3   43.85    4.12
   6  -7   3   43.58    4.14
  -7   7  -3   92.50    8.39
  -7   7  -3   89.83    8.49
   7  -7   3   95.14    8.40
  -8   7  -3   46.35    4.73
  -8   7  -3   44.67    4.50
   8  -7   3   52.80    4.52
  -9   7  -3   33.13    3.54
  -9   7  -3   31.57    3.19
   9  -7   3   32.77    3.15
 -10   7  -3    3.81    1.27
 -10   7  -3    2.08    0.85
  10  -7   3    3.12    0.85
 -11   7  -3    9.36    1.54
 -11   7  -3    6.68    1.15
 -12   7  -3    1.86    0.94
 -12   7  -3    2.50    1.19
 -13   7  -3   32.31    3.54
 -13   7  -3   30.79    3.29
 -14   7  -3   10.90    1.86
 -14   7  -3   10.71    1.51
 -15   7  -3    0.83    1.08
 -15   7  -3    1.86    1.34
 -20  -6   3   -0.65    1.37
 -19  -6   3    3.10    1.24
 -18  -6   3    2.52    1.16
 -17  -6   3    6.54    1.29
 -16  -6   3    4.00    1.22
 -15  -6   3   37.21    3.75
 -14  -6   3   10.02    1.37
 -13  -6   3   27.27    2.93
 -12  -6   3    5.62    0.99
 -11  -6   3   98.43    9.08
 -11  -6   3  100.47    8.93
 -10  -6   3    7.98    0.96
  -9  -6   3    1.26    0.71
  -9  -6   3    0.37    0.40
  -8  -6   3   -0.90    0.42
  -8  -6   3    0.88    0.77
  -7  -6   3  129.11   12.36
  -7  -6   3  145.02   12.31
  -6  -6   3   10.39    1.19
  -5  -6   3   10.13    1.21
  -4  -6   3    1.28    0.54
  -3  -6   3    1.74    0.67
  -2  -6   3    0.87    0.67
  -1  -6   3   13.29    1.61
   0  -6   3    6.39    0.90
   1  -6   3    5.00    0.86
  -2   6  -3   24.84    2.45
   2  -6   3   22.54    2.33
  -3   6  -3   11.71    1.32
  -3   6  -3   10.00    1.32
   3  -6   3   11.34    1.37
  -4   6  -3    0.08    0.85
  -4   6  -3    0.22    0.49
   4  -6   3   -0.19    0.60
  -5   6  -3    5.39    0.73
  -5   6  -3    4.65    1.04
   5  -6   3    4.31    0.87
  -6   6  -3   26.89    2.52
  -6   6  -3   23.78    2.85
  -7   6  -3    1.32    0.88
  -7   6  -3    0.36    0.61
  -8   6  -3   -0.28    1.00
  -8   6  -3    0.49    0.65
   8  -6   3    0.56    0.62
  -9   6  -3    1.87    1.08
  -9   6  -3    2.35    0.71
   9  -6   3   -0.39    0.63
 -10   6  -3   -0.25    0.69
 -10   6  -3   -0.23    1.09
  10  -6   3    0.13    0.68
 -11   6  -3   -0.07    0.78
 -11   6  -3    0.78    1.18
  11  -6   3   -0.07    1.11
 -12   6  -3    0.78    0.84
 -12   6  -3    0.72    1.29
 -13   6  -3    3.52    1.03
 -13   6  -3    4.50    1.46
 -14   6  -3    0.12    1.32
 -14   6  -3   -0.07    0.96
 -15   6  -3    1.22    1.04
 -15   6  -3   -1.62    1.43
 -16   6  -3    1.08    1.06
 -16   6  -3   -0.65    1.47
 -20  -5   3    4.15    1.50
 -19  -5   3   -0.47    1.18
 -18  -5   3    0.00    1.21
 -17  -5   3    2.40    1.23
 -16  -5   3    0.69    1.11
 -15  -5   3    1.22    0.96
 -14  -5   3    1.79    0.90
 -13  -5   3    7.97    1.17
 -12  -5   3    2.88    0.91
 -11  -5   3    2.54    0.41
 -11  -5   3    1.10    0.84
 -10  -5   3   45.70    4.28
 -10  -5   3   49.58    4.44
  -9  -5   3   42.84    4.20
  -9  -5   3   51.26    4.35
  -8  -5   3    5.19    0.81
  -8  -5   3   10.10    1.22
  -7  -5   3   -0.83    0.39
  -7  -5   3    0.23    0.63
  -6  -5   3    9.65    1.09
  -5  -5   3    0.17    0.43
  -4  -5   3   25.04    2.38
  -3  -5   3   10.27    1.25
  -2  -5   3   -0.03    0.53
  -1  -5   3    2.28    0.62
   0  -5   3   43.71    4.03
   1  -5   3  274.48   24.55
  -2   5  -3    1.71    0.73
   2  -5   3    0.65    0.60
  -3   5  -3   12.38    1.35
  -3   5  -3   11.81    1.61
  -4   5  -3   10.84    1.25
  -4   5  -3   10.55    1.35
  -5   5  -3  186.14   15.53
  -5   5  -3  185.05   15.61
   5  -5   3  149.74   15.54
  -6   5  -3   60.71    5.18
  -6   5  -3   58.72    5.01
   6  -5   3   46.26    4.99
  -7   5  -3  150.64   12.78
  -7   5  -3  150.29   12.86
   7  -5   3  126.80   12.77
  -8   5  -3    2.63    0.65
  -8   5  -3    1.52    0.89
   8  -5   3    0.67    0.60
  -9   5  -3    8.01    1.03
  -9   5  -3    8.11    1.32
   9  -5   3    8.21    1.17
 -10   5  -3    1.10    1.07
 -10   5  -3    0.97    0.71
  10  -5   3    0.24    0.63
 -11   5  -3   16.95    1.80
 -11   5  -3   13.97    1.83
  11  -5   3   12.19    1.63
 -12   5  -3   22.42    2.50
 -12   5  -3   23.43    2.96
 -13   5  -3   17.39    2.17
 -13   5  -3   16.60    2.23
 -14   5  -3    8.44    1.30
 -14   5  -3    9.32    1.71
 -15   5  -3    9.19    1.76
 -15   5  -3    8.18    1.32
 -16   5  -3    3.94    1.17
 -16   5  -3    2.60    1.56
 -17   5  -3    3.96    1.72
 -17   5  -3    3.93    1.19
 -20  -4   3   -0.26    1.38
 -19  -4   3    8.32    1.64
 -18  -4   3    1.46    1.17
 -17  -4   3    0.99    1.20
 -16  -4   3    3.89    1.23
 -15  -4   3   -0.50    1.03
 -14  -4   3    0.82    0.87
 -13  -4   3    4.79    0.98
 -12  -4   3    1.14    0.77
 -11  -4   3    9.23    1.32
 -11  -4   3   12.43    1.14
 -10  -4   3   12.54    1.23
  -9  -4   3    0.50    0.32
  -9  -4   3    1.15    0.74
  -8  -4   3   47.75    4.08
  -8  -4   3   39.94    3.89
  -7  -4   3   34.44    2.85
  -7  -4   3   25.93    2.97
  -6  -4   3   68.92    5.75
  -6  -4   3   57.83    5.67
  -5  -4   3   57.09    5.17
  -4  -4   3    7.47    0.94
  -3  -4   3   26.41    2.49
  -2  -4   3    0.63    0.49
  -1  -4   3    7.18    0.89
   0  -4   3    4.17    0.66
   1  -4   3   52.36    4.77
  -2   4  -3  179.21   16.02
   2  -4   3  178.00   16.00
  -3   4  -3    1.01    0.44
  -3   4  -3    1.35    0.79
   3  -4   3    3.19    0.62
  -4   4  -3    0.24    0.72
  -4   4  -3    0.07    0.43
   4  -4   3    0.31    0.58
  -5   4  -3   27.51    3.07
  -5   4  -3   30.82    2.84
   5  -4   3   30.63    2.84
  -6   4  -3   23.75    2.43
  -6   4  -3   21.73    2.72
   6  -4   3   28.32    2.46
  -7   4  -3    2.83    0.96
  -7   4  -3    3.35    0.62
   7  -4   3    1.40    0.60
  -8   4  -3   21.85    2.44
  -8   4  -3   22.31    2.78
   8  -4   3   28.15    2.41
  -9   4  -3   20.21    2.79
  -9   4  -3   21.39    2.47
   9  -4   3   28.85    2.40
 -10   4  -3   38.21    3.76
 -10   4  -3   39.48    4.04
  10  -4   3   40.66    3.69
 -11   4  -3    3.48    0.80
 -11   4  -3    2.90    1.06
  11  -4   3    2.16    0.65
 -12   4  -3   18.96    2.38
 -12   4  -3   16.26    2.08
 -13   4  -3    0.78    1.30
 -13   4  -3    0.60    0.87
 -14   4  -3    1.07    0.95
 -14   4  -3    0.65    1.39
 -15   4  -3    2.59    0.97
 -15   4  -3    1.30    1.41
 -16   4  -3   11.63    1.57
 -16   4  -3   10.71    1.97
 -17   4  -3   -0.31    1.60
 -17   4  -3   -0.93    1.08
 -19  -3   3    0.12    1.19
 -18  -3   3   -0.62    1.22
 -17  -3   3   13.70    1.86
 -16  -3   3    3.12    1.21
 -15  -3   3    3.50    1.04
 -14  -3   3    6.03    1.09
 -13  -3   3    7.63    1.23
 -12  -3   3    8.06    1.13
 -11  -3   3    7.86    1.13
 -10  -3   3   -0.49    0.76
 -10  -3   3    0.38    0.23
  -9  -3   3    2.77    0.75
  -9  -3   3    5.00    0.57
  -8  -3   3    7.65    0.89
  -8  -3   3   10.13    1.08
  -7  -3   3   53.49    4.51
  -7  -3   3   44.86    4.37
  -6  -3   3   73.96    7.13
  -6  -3   3   82.59    7.05
  -5  -3   3   96.70   10.00
  -5  -3   3  125.26    9.97
  -4  -3   3  309.83   27.72
  -3  -3   3   12.77    1.31
  -2  -3   3   12.67    1.31
  -1  -3   3    0.15    0.49
   0  -3   3   44.74    4.11
  -1   3  -3  140.99   12.74
   1  -3   3  142.76   12.72
  -2   3  -3    0.64    0.39
  -2   3  -3   -0.53    0.64
   2  -3   3    1.57    0.49
  -3   3  -3    2.95    0.48
  -3   3  -3    2.13    0.74
   3  -3   3    2.43    0.53
  -4   3  -3    2.44    0.81
  -4   3  -3    1.90    0.46
  -5   3  -3   60.16    6.12
  -5   3  -3   65.60    6.25
   5  -3   3   76.74    6.13
  -6   3  -3    5.64    0.98
  -6   3  -3    6.24    0.79
   6  -3   3    7.16    0.98
  -7   3  -3   22.36    2.55
  -7   3  -3   23.34    2.35
   7  -3   3   25.58    2.31
  -8   3  -3    3.86    1.04
  -8   3  -3    4.43    0.72
   8  -3   3    5.60    0.72
  -9   3  -3    7.53    1.00
  -9   3  -3    8.19    1.29
   9  -3   3    9.69    1.08
 -10   3  -3   -0.26    0.60
 -10   3  -3   -0.79    0.88
  10  -3   3    0.09    0.48
 -11   3  -3    0.60    0.96
 -11   3  -3    0.12    0.63
  11  -3   3   -0.25    0.51
 -12   3  -3    0.29    1.18
 -12   3  -3   -0.01    0.68
 -13   3  -3   -0.09    0.73
 -13   3  -3   -0.43    1.25
 -14   3  -3    1.18    0.84
 -14   3  -3    2.06    1.38
 -15   3  -3   -0.05    1.25
 -15   3  -3    0.03    0.87
 -16   3  -3   -0.69    1.32
 -16   3  -3   -0.29    0.92
 -17   3  -3   -1.22    0.94
 -17   3  -3    0.38    1.39
 -18   3  -3    5.28    1.83
 -18   3  -3    7.24    1.26
 -19  -2   3    1.20    1.08
 -19  -2   3   -1.27    1.19
 -18  -2   3    1.42    1.17
 -18  -2   3    0.20    0.94
 -17  -2   3   -0.13    1.17
 -16  -2   3   -2.06    1.12
 -15  -2   3    3.96    1.16
 -14  -2   3   -0.10    1.03
 -13  -2   3   -0.02    0.93
 -12  -2   3    3.25    0.94
 -11  -2   3   17.15    2.07
 -10  -2   3   40.53    3.45
 -10  -2   3   34.23    3.70
  -9  -2   3   23.43    2.94
  -9  -2   3   32.90    2.70
  -8  -2   3   11.90    1.53
   7   2  -3  124.72   11.10
  -7  -2   3  123.02   11.15
   6   2  -3    0.23    0.48
  -6  -2   3    1.11    0.59
   5   2  -3    5.05    0.69
  -5  -2   3    3.75    0.67
   4   2  -3    1.00    0.56
  -4  -2   3    0.55    0.48
   3   2  -3   29.41    2.83
   2   2  -3    1.60    0.64
   0  -2   3   13.12    1.35
  -1   2  -3  100.48   10.04
   1  -2   3  122.52   10.01
  -2   2  -3   92.59    8.08
  -2   2  -3   92.94    8.01
   2  -2   3   82.94    8.03
  -3   2  -3   56.05    5.51
  -3   2  -3   56.35    5.41
   3  -2   3   67.71    5.45
  -4   2  -3 1000.00   87.53
  -4   2  -3  959.54   87.65
   4  -2   3  979.41   87.58
  -5   2  -3   23.70    2.67
  -5   2  -3   24.46    2.51
   5  -2   3   30.08    2.49
  -6   2  -3   48.55    4.29
  -6   2  -3   49.97    4.17
   6  -2   3   39.65    4.15
  -7   2  -3   87.97    7.89
  -7   2  -3   83.56    7.77
   7  -2   3   87.09    7.75
  -8   2  -3   98.97    9.01
  -8   2  -3  103.46    9.14
   8  -2   3   98.21    8.99
  -9   2  -3    1.98    0.58
  -9   2  -3    0.62    0.98
   9  -2   3   -0.02    0.43
 -10   2  -3   50.53    5.05
 -10   2  -3   50.36    4.90
  10  -2   3   57.42    4.84
 -11   2  -3   -0.08    0.60
 -11   2  -3   -0.31    1.04
  11  -2   3    1.09    0.46
 -12   2  -3   10.28    1.48
 -12   2  -3    7.66    1.09
 -13   2  -3    5.93    0.96
 -13   2  -3    5.58    1.27
 -14   2  -3    9.39    1.26
 -14   2  -3   10.38    1.70
 -15   2  -3    9.45    1.71
 -15   2  -3    8.74    1.21
 -16   2  -3    0.82    1.46
 -16   2  -3    0.33    0.89
 -17   2  -3   -0.54    0.90
 -17   2  -3   -0.80    1.48
 -18   2  -3    0.27    0.94
 -18   2  -3    0.84    1.64
 -19   2  -3   -0.93    1.49
 -19   2  -3    1.04    1.01
 -19  -1   3    1.16    1.16
 -19  -1   3   -0.60    1.43
 -18  -1   3   -0.65    1.31
 -18  -1   3    1.08    1.09
 -17  -1   3    1.98    0.95
 -17  -1   3    1.81    1.30
 -16  -1   3    0.19    1.20
 -16  -1   3    0.45    0.88
 -15  -1   3    1.62    1.16
 -14  -1   3    0.37    1.03
 -13  -1   3   10.94    1.40
 -12  -1   3   -0.49    0.88
 -11  -1   3   30.32    3.09
  10   1  -3   13.06    1.26
 -10  -1   3   11.98    1.72
   9   1  -3    4.87    0.59
  -9  -1   3    3.70    0.82
   8   1  -3   38.78    3.50
  -8  -1   3   37.72    3.60
   7   1  -3   -0.26    0.45
  -7  -1   3    1.31    0.56
   6   1  -3   11.55    1.29
  -6  -1   3   11.97    1.41
   5   1  -3   15.68    1.65
  -5  -1   3   16.72    1.70
   4   1  -3   62.62    5.57
  -4  -1   3   60.24    5.56
   3   1  -3  204.31   17.79
  -3  -1   3  193.60   17.78
   2   1  -3  103.46    9.30
   1   1  -3   90.49    8.15
   0   1  -3  144.64   12.96
  -1   1  -3   33.32    3.05
  -1   1  -3   32.47    3.11
  -2   1  -3    4.79    0.83
  -2   1  -3    5.07    0.82
  -2   1  -3    6.99    0.65
  -3   1  -3  253.98   22.26
  -3   1  -3  267.51   22.27
   3  -1   3  224.91   22.31
  -4   1  -3    6.91    0.92
  -4   1  -3    6.57    0.85
  -5   1  -3   73.48    6.79
  -5   1  -3   69.84    6.70
   5  -1   3   79.93    6.70
  -6   1  -3    3.88    0.59
  -6   1  -3    4.46    0.89
  -7   1  -3  141.53   13.23
  -7   1  -3  140.93   13.16
   7  -1   3  157.64   13.15
  -8   1  -3   13.34    1.60
   8  -1   3    9.06    1.07
  -9   1  -3   47.00    4.51
  -9   1  -3   45.99    4.28
 -10   1  -3    2.66    0.95
 -10   1  -3    3.58    0.68
 -11   1  -3    9.10    1.06
 -11   1  -3    7.71    1.27
 -12   1  -3    0.33    0.63
 -12   1  -3    0.42    1.09
 -13   1  -3   18.10    2.06
 -13   1  -3   18.01    2.38
 -14   1  -3    3.47    1.18
 -14   1  -3    2.80    0.82
 -15   1  -3   15.30    1.83
 -15   1  -3   14.29    2.04
 -16   1  -3    3.01    0.84
 -16   1  -3    3.15    1.33
 -17   1  -3    2.49    0.92
 -17   1  -3    1.67    1.54
 -18   1  -3   -1.81    1.55
 -18   1  -3    0.95    0.95
 -19   1  -3    0.20    1.00
 -19   1  -3   -1.26    1.45
 -18   0   3    5.25    1.48
 -18   0   3    6.25    1.30
 -17   0   3   -0.42    1.34
 -17   0   3    1.28    1.07
 -16   0   3    1.44    1.23
 -16   0   3    3.70    0.99
 -15   0   3    6.89    1.40
 -15   0   3    7.53    1.25
 -14   0   3    3.72    1.18
 -14   0   3    3.46    0.92
 -13   0   3   -0.25    0.98
 -13   0   3    0.33    0.75
 -12   0   3    1.93    0.95
 -11   0   3    0.00    0.83
  10   0  -3   23.59    2.28
 -10   0   3   25.77    2.60
   9   0  -3    1.04    0.43
  -9   0   3    1.17    0.71
   8   0  -3   31.60    2.99
  -8   0   3   33.46    3.13
   7   0  -3   54.37    4.94
  -7   0   3   54.66    5.01
   6   0  -3   52.58    4.91
  -6   0   3   55.90    4.96
   5   0  -3   25.05    2.35
  -5   0   3   24.37    2.36
   4   0  -3    2.53    0.60
  -4   0   3    3.42    0.55
   3   0  -3  226.10   19.17
  -3   0   3  202.67   19.20
   2   0  -3   49.42    4.51
   1   0  -3   62.07    5.61
   0   0  -3   73.62    6.62
  -1   0  -3  487.35   43.59
  -1   0  -3  487.13   43.63
  -2   0  -3  165.08   15.06
  -2   0  -3  171.05   15.04
  -3   0  -3  268.38   24.18
  -3   0  -3  270.81   24.16
  -4   0  -3  163.61   14.52
  -4   0  -3  160.72   14.54
  -5   0  -3    0.07    0.66
   5   0   3    0.18    0.36
  -6   0  -3    9.43    1.35
   6   0   3   12.64    1.17
  -7   0  -3  204.58   18.26
   7   0   3  202.30   18.17
  -8   0  -3   47.35    4.34
   8   0   3   43.77    4.07
  -9   0  -3   98.31    8.72
   9   0   3   93.47    8.57
  10   0   3   20.38    1.91
 -11   0  -3    1.71    0.92
  11   0   3    2.92    0.43
 -12   0  -3    6.93    1.23
 -12   0  -3    8.04    1.01
 -13   0  -3    0.33    1.13
 -13   0  -3    0.58    0.59
 -14   0  -3    0.69    0.76
 -14   0  -3    0.54    1.08
 -15   0  -3    1.04    0.79
 -15   0  -3    1.62    1.30
 -16   0  -3   -0.28    0.86
 -16   0  -3   -0.68    1.31
 -17   0  -3   -1.05    1.27
 -17   0  -3   -0.57    0.85
 -18   0  -3    2.08    1.01
 -18   0  -3    3.34    1.42
 -19   0  -3   -0.11    1.64
 -19   0  -3    1.93    0.90
 -18   1   3   -0.60    1.09
 -18   1   3   -1.39    1.40
 -17   1   3    1.53    1.12
 -17   1   3    0.68    1.39
 -16   1   3    0.52    1.04
 -16   1   3    1.49    1.29
 -15   1   3    1.12    0.89
 -15   1   3   -1.49    1.15
 -14   1   3    5.33    1.29
 -14   1   3    6.28    1.06
 -13   1   3    0.91    0.81
 -13   1   3   -0.49    1.03
 -12   1   3    4.26    0.88
 -12   1   3    4.15    1.05
 -11   1   3    5.71    0.94
 -11   1   3    5.83    1.07
  10  -1  -3   13.20    1.49
 -10   1   3   15.21    1.80
 -10   1   3   15.06    1.76
   9  -1  -3    1.53    0.50
  -9   1   3    1.61    0.75
  -9   1   3    2.18    0.67
   8  -1  -3   13.20    1.41
  -8   1   3   13.02    1.65
  -8   1   3   13.58    1.67
   7  -1  -3   22.94    2.27
  -7   1   3   24.90    2.41
   6  -1  -3   64.42    5.92
  -6   1   3   66.80    5.97
   5  -1  -3    2.49    0.56
  -5   1   3    3.33    0.60
   4  -1  -3  367.96   33.30
  -4   1   3  376.76   33.35
   3  -1  -3   46.69    4.33
  -3   1   3   46.22    4.30
  -3   1   3   49.71    4.32
   2  -1  -3    0.65    0.52
  -2   1   3    0.77    0.40
   1  -1  -3    0.94    0.52
  -1   1   3    2.54    0.36
   0  -1  -3  129.99   12.46
   0   1   3  148.61   12.46
  -1  -1  -3   15.00    1.49
   1   1   3   16.72    1.47
  -2  -1  -3  121.83   11.79
  -2  -1  -3  141.88   11.80
  -3  -1  -3    4.18    0.64
  -3  -1  -3    4.26    0.65
  -4  -1  -3   61.37    5.63
  -4  -1  -3   63.37    5.69
  -5  -1  -3  501.70   45.54
  -5  -1  -3  517.25   45.54
  -6  -1  -3  130.37   11.83
  -6  -1  -3  133.96   11.90
  -7  -1  -3    1.41    0.69
   7   1   3    0.25    0.28
  -8  -1  -3    6.31    0.97
   8   1   3    4.55    0.59
  -9  -1  -3   36.63    3.60
   9   1   3   37.39    3.35
  10   1   3   11.27    1.09
  11   1   3    9.01    0.90
 -12  -1  -3    0.99    1.02
 -13  -1  -3   11.16    1.58
 -14  -1  -3    3.10    1.21
 -15  -1  -3   12.18    1.76
 -16  -1  -3   -0.42    0.80
 -16  -1  -3   -0.14    1.29
 -17  -1  -3    3.97    1.39
 -17  -1  -3    6.85    1.11
 -18  -1  -3    0.20    0.94
 -18  -1  -3   -0.37    1.28
 -19  -1  -3   -1.51    1.55
 -19  -1  -3    0.11    0.98
 -20  -1  -3    1.71    1.07
 -20  -1  -3    0.20    1.53
 -18   2   3    0.61    1.13
 -18   2   3   -2.55    2.16
 -17   2   3    0.97    1.08
 -17   2   3    0.16    1.36
 -16   2   3   -1.08    1.24
 -16   2   3    0.03    1.03
 -15   2   3    4.50    1.28
 -15   2   3    4.35    1.14
 -14   2   3    8.61    1.31
 -14   2   3    8.34    1.48
 -13   2   3    3.15    1.17
 -13   2   3    4.33    0.93
 -12   2   3   31.36    3.35
 -12   2   3   31.73    3.24
 -11   2   3    0.21    0.92
 -11   2   3   -0.87    0.78
  10  -2  -3   26.19    2.59
 -10   2   3   27.31    2.89
 -10   2   3   28.68    2.73
   9  -2  -3    1.56    0.56
  -9   2   3    2.18    0.73
  -9   2   3    1.28    0.77
   8  -2  -3   53.52    4.99
  -8   2   3   56.60    5.04
  -8   2   3   54.30    5.09
   7  -2  -3   15.59    1.60
  -7   2   3   14.20    1.65
  -7   2   3   14.65    1.75
   6  -2  -3    5.52    0.68
  -6   2   3    4.66    0.76
  -6   2   3    3.05    0.70
   5  -2  -3   28.89    2.45
  -5   2   3   21.70    2.48
   4  -2  -3    1.59    0.55
  -4   2   3    1.70    0.53
  -4   2   3    2.61    0.53
   3  -2  -3  225.47   19.83
  -3   2   3  220.59   19.83
  -3   2   3  219.25   19.83
   2  -2  -3    1.40    0.53
  -2   2   3    1.34    0.50
   1  -2  -3    0.62    0.51
  -1   2   3    1.32    0.40
   0  -2  -3    2.69    0.46
   0   2   3    0.21    0.32
  -1  -2  -3   -0.03    0.44
   1   2   3    0.21    0.25
  -2  -2  -3   40.19    3.54
  -2  -2  -3   37.32    3.50
  -3  -2  -3   68.31    5.46
  -3  -2  -3   52.56    5.45
  -4  -2  -3    6.23    0.91
  -4  -2  -3    6.73    0.81
  -5  -2  -3  178.00   15.58
  -5  -2  -3  169.98   15.57
  -6  -2  -3  271.08   24.22
  -6  -2  -3  271.22   24.26
  -7  -2  -3   38.72    3.49
  -7  -2  -3   37.73    3.63
  -8  -2  -3   -0.65    0.68
  -8  -2  -3    0.45    0.34
  -9  -2  -3   17.09    2.11
   9   2   3   19.57    1.73
 -10  -2  -3    2.35    0.92
 -11  -2  -3    2.92    0.89
 -12  -2  -3    8.51    1.24
 -13  -2  -3    8.57    1.37
 -14  -2  -3   -0.23    0.96
 -15  -2  -3   -1.03    1.17
 -16  -2  -3   -0.14    1.12
 -17  -2  -3    1.03    1.33
 -18  -2  -3   -1.49    1.22
 -19  -2  -3   -2.08    1.42
 -19  -2  -3    0.50    0.92
 -20  -2  -3    1.31    1.64
 -20  -2  -3    1.30    0.99
 -17   3   3    4.20    1.14
 -16   3   3    0.04    1.05
 -16   3   3   -1.23    1.29
 -15   3   3    7.25    1.27
 -15   3   3    5.19    1.43
 -14   3   3   -0.70    1.15
 -14   3   3    0.76    0.88
 -13   3   3   41.68    4.10
 -13   3   3   43.12    4.28
 -12   3   3    1.43    1.05
 -12   3   3    1.61    0.81
 -11   3   3   15.44    1.92
 -11   3   3   17.06    2.16
  10  -3  -3    4.50    0.76
 -10   3   3    2.39    0.94
 -10   3   3    2.43    0.87
   9  -3  -3   17.58    1.90
  -9   3   3   18.49    2.18
  -9   3   3   20.33    2.02
   8  -3  -3   35.57    3.35
  -8   3   3   37.00    3.49
  -8   3   3   34.64    3.45
  -7   3   3    7.81    1.05
  -7   3   3    7.66    0.96
  -6   3   3    2.74    0.77
  -6   3   3    4.75    0.77
   5  -3  -3   61.86    6.08
  -5   3   3   72.10    6.09
  -5   3   3   67.66    6.12
  -4   3   3   11.17    1.36
   3  -3  -3    3.55    0.66
  -3   3   3    3.31    0.56
  -3   3   3    2.81    0.59
   2  -3  -3   30.55    3.07
  -2   3   3   33.23    3.01
  -2   3   3   34.69    3.09
   1  -3  -3   74.11    6.70
  -1   3   3   75.89    6.69
  -1   3   3   72.64    6.65
   0  -3  -3  572.58   49.29
   0   3   3  528.51   49.21
  -1  -3  -3    1.69    0.56
   1   3   3    1.65    0.40
  -2  -3  -3  118.50    9.78
  -2  -3  -3   99.96    9.80
  -3  -3  -3    8.52    0.87
  -3  -3  -3    5.86    0.82
  -4  -3  -3  227.14   19.16
  -4  -3  -3  200.87   19.18
  -5  -3  -3   24.66    2.24
  -5  -3  -3   22.15    2.38
  -6  -3  -3    1.06    0.62
  -6  -3  -3    1.39    0.46
  -7  -3  -3    0.20    0.41
  -7  -3  -3    0.21    0.63
  -8  -3  -3    2.26    0.44
  -8  -3  -3    2.34    0.70
  -9  -3  -3   42.98    3.93
  -9  -3  -3   44.53    4.12
 -10  -3  -3   32.59    3.29
 -11  -3  -3   30.82    3.18
 -12  -3  -3    5.53    1.09
 -13  -3  -3   29.49    3.18
 -14  -3  -3    8.58    1.38
 -15  -3  -3    9.65    1.52
 -16  -3  -3    1.27    1.19
 -17  -3  -3   -0.04    1.26
 -18  -3  -3    0.40    1.20
 -19  -3  -3   -2.14    1.22
 -20  -3  -3    0.52    1.35
 -21  -3  -3   -1.89    1.39
 -21  -3  -3    0.40    1.02
 -17   4   3   -0.13    1.13
 -16   4   3    0.00    0.95
 -15   4   3    0.39    1.03
 -15   4   3   -1.05    1.27
 -14   4   3    0.58    1.16
 -14   4   3    1.24    1.02
 -13   4   3    1.27    0.97
 -13   4   3    0.73    1.13
 -12   4   3   47.80    4.49
 -12   4   3   46.10    4.67
 -11   4   3   -0.84    0.92
 -11   4   3   -0.35    0.86
 -10   4   3    1.43    0.84
 -10   4   3    1.06    0.93
   9  -4  -3    2.25    0.66
  -9   4   3    0.63    0.83
  -9   4   3    1.68    0.80
   8  -4  -3    0.71    0.61
  -8   4   3    0.87    0.78
  -8   4   3   -0.18    0.71
  -7   4   3    4.32    0.81
  -7   4   3    2.89    0.73
   6  -4  -3    1.59    0.61
  -6   4   3   -0.29    0.57
  -6   4   3    0.19    0.68
  -5   4   3   20.82    2.36
  -5   4   3   26.04    2.32
   4  -4  -3   -0.28    0.58
  -4   4   3    1.15    0.55
  -4   4   3    1.18    0.56
  -3   4   3   19.58    1.97
  -3   4   3   18.13    1.90
   2  -4  -3   27.46    2.41
  -2   4   3   23.44    2.34
  -2   4   3   22.72    2.41
   1  -4  -3  172.26   13.81
  -1   4   3  143.51   13.79
  -1   4   3  146.54   13.77
   0  -4  -3    0.87    0.58
   0   4   3    2.42    0.50
  -1  -4  -3   59.96    5.05
   1   4   3   50.97    5.02
  -2  -4  -3   29.66    2.88
  -2  -4  -3   33.87    2.95
  -3  -4  -3   83.02    6.76
  -3  -4  -3   67.07    6.74
  -4  -4  -3  135.74   12.01
  -4  -4  -3  132.31   12.01
  -5  -4  -3   54.61    4.65
  -5  -4  -3   46.86    4.59
  -6  -4  -3   33.32    2.93
  -6  -4  -3   28.72    2.84
  -7  -4  -3   15.04    1.56
  -7  -4  -3   12.72    1.39
  -8  -4  -3   25.13    2.31
  -8  -4  -3   23.71    2.54
  -9  -4  -3    0.22    0.37
  -9  -4  -3   -0.05    0.67
 -10  -4  -3    4.97    0.95
 -10  -4  -3    5.39    0.71
 -11  -4  -3    4.47    0.98
 -12  -4  -3    8.16    1.17
 -13  -4  -3    3.49    0.94
 -14  -4  -3    2.36    1.03
 -15  -4  -3    3.84    1.08
 -16  -4  -3   22.80    2.72
 -17  -4  -3    1.10    1.07
 -18  -4  -3   10.61    1.72
 -19  -4  -3   -2.96    1.31
 -20  -4  -3    4.96    1.61
 -21  -4  -3   -2.69    1.31
 -16   5   3   -0.06    1.24
 -15   5   3    2.93    1.27
 -14   5   3    1.04    1.05
 -14   5   3    0.77    1.26
 -13   5   3   20.83    2.74
 -13   5   3   21.66    2.44
 -12   5   3   13.88    1.73
 -12   5   3   15.33    1.83
 -11   5   3    6.35    1.24
 -11   5   3    7.52    1.17
 -10   5   3    0.91    0.76
 -10   5   3    0.13    0.89
   9  -5  -3   -0.11    0.67
  -9   5   3    0.43    0.86
  -9   5   3    0.75    0.80
   8  -5  -3    3.62    0.73
  -8   5   3    1.89    0.82
  -8   5   3    2.06    0.84
   7  -5  -3   28.46    2.38
  -7   5   3   21.15    2.50
  -7   5   3   18.98    2.46
   6  -5  -3    0.13    0.59
  -6   5   3    0.87    0.65
  -6   5   3    1.50    0.71
  -5   5   3   36.17    3.48
  -5   5   3   37.88    3.49
  -4   5   3   44.59    4.44
  -4   5   3   51.50    4.45
   3  -5  -3    1.19    0.64
  -3   5   3    1.07    0.55
  -3   5   3    1.39    0.57
   2  -5  -3   41.09    3.76
  -2   5   3   38.95    3.70
  -2   5   3   40.29    3.71
  -1   5   3   27.21    2.64
  -1   5   3   29.42    2.71
   0  -5  -3   55.89    5.31
   0   5   3   60.42    5.28
  -1  -5  -3   56.60    5.17
  -2  -5  -3  854.95   76.46
  -3  -5  -3   12.73    1.65
  -3  -5  -3   15.93    1.49
  -4  -5  -3   12.91    1.48
  -4  -5  -3   14.41    1.47
  -5  -5  -3    6.69    0.75
  -5  -5  -3    4.05    0.75
  -6  -5  -3   12.85    1.57
  -6  -5  -3   18.09    1.63
  -7  -5  -3   30.82    3.15
  -7  -5  -3   34.84    3.06
  -8  -5  -3   25.48    2.41
  -8  -5  -3   26.05    2.55
  -9  -5  -3   33.01    2.95
  -9  -5  -3   30.51    3.10
 -10  -5  -3    0.23    0.70
 -10  -5  -3    1.18    0.40
 -11  -5  -3    0.67    0.72
 -11  -5  -3   -0.38    0.34
 -12  -5  -3    3.50    0.84
 -13  -5  -3    0.39    0.88
 -14  -5  -3   11.09    1.42
 -15  -5  -3    2.26    0.96
 -16  -5  -3    1.43    1.00
 -17  -5  -3    2.06    1.06
 -18  -5  -3   -0.41    1.11
 -19  -5  -3    1.86    1.20
 -20  -5  -3   -1.43    1.36
 -21  -5  -3   -2.08    1.28
 -15   6   3    1.13    1.26
 -14   6   3    2.56    1.22
 -13   6   3    0.04    1.08
 -13   6   3   -0.96    1.19
 -12   6   3   -0.32    1.06
 -12   6   3   -0.98    0.89
 -11   6   3   -0.19    0.99
 -11   6   3   -1.19    0.94
 -10   6   3   10.05    1.32
 -10   6   3   10.47    1.43
   9  -6  -3   40.32    3.64
  -9   6   3   36.09    3.79
  -9   6   3   37.04    3.68
   8  -6  -3   35.72    3.38
  -8   6   3   34.75    3.49
  -8   6   3   35.22    3.53
   7  -6  -3    0.06    0.66
  -7   6   3    0.59    0.77
  -7   6   3    0.03    0.74
  -6   6   3   18.48    2.06
  -6   6   3   17.92    2.05
  -5   6   3    5.58    0.89
  -5   6   3    5.02    0.86
   4  -6  -3   71.71    7.49
  -4   6   3   88.17    7.50
  -4   6   3   88.36    7.49
   3  -6  -3   12.27    1.48
  -3   6   3   11.67    1.50
  -3   6   3   10.20    1.42
   2  -6  -3   21.93    1.99
  -2   6   3   16.45    1.87
  -2   6   3   16.94    1.87
   1  -6  -3    2.95    0.73
  -1   6   3    0.15    0.54
   0  -6  -3    2.91    0.72
   0   6   3    0.11    0.53
  -1  -6  -3  166.28   14.91
  -2  -6  -3    1.24    0.63
  -3  -6  -3   63.16    5.75
  -4  -6  -3    0.82    0.51
  -4  -6  -3    0.04    0.65
  -5  -6  -3   62.25    5.46
  -5  -6  -3   57.82    5.47
  -6  -6  -3    8.31    1.17
  -6  -6  -3    7.95    1.14
  -7  -6  -3    5.43    0.81
  -7  -6  -3    4.12    0.65
  -8  -6  -3    0.88    0.47
  -8  -6  -3    0.99    0.60
  -9  -6  -3   20.15    2.12
  -9  -6  -3   19.78    1.94
 -10  -6  -3   28.33    2.63
 -10  -6  -3   28.02    2.80
 -11  -6  -3   49.43    4.30
 -11  -6  -3   44.20    4.50
 -12  -6  -3   87.44    8.11
 -12  -6  -3   89.52    7.95
 -13  -6  -3    2.51    0.83
 -14  -6  -3    7.40    1.21
 -15  -6  -3    3.08    0.96
 -16  -6  -3    2.81    1.02
 -17  -6  -3    2.34    1.16
 -18  -6  -3    1.72    1.07
 -19  -6  -3   -1.03    1.10
 -20  -6  -3   -0.96    1.34
 -21  -6  -3   -0.28    1.24
 -15   7   3    0.08    1.22
 -14   7   3    1.81    1.25
 -13   7   3    2.82    1.05
 -12   7   3    1.60    1.08
 -11   7   3   25.10    2.83
 -11   7   3   23.87    2.92
 -10   7   3   -0.15    0.98
 -10   7   3    0.51    0.95
   9  -7  -3   13.23    1.52
  -9   7   3    9.55    1.35
  -9   7   3    8.13    1.33
   8  -7  -3    0.64    0.78
  -8   7   3    0.94    0.87
  -8   7   3    1.02    0.84
   7  -7  -3    4.09    0.83
  -7   7   3    2.14    0.77
  -7   7   3    2.56    0.83
   6  -7  -3    1.58    0.79
  -6   7   3    1.51    0.69
  -6   7   3    1.82    0.74
   5  -7  -3    5.20    1.06
  -5   7   3    8.98    1.06
  -5   7   3    9.18    1.06
   4  -7  -3    0.61    0.75
  -4   7   3    1.95    0.68
  -4   7   3    1.50    0.72
   3  -7  -3   19.54    1.93
  -3   7   3   14.87    1.81
  -3   7   3   16.29    1.88
  -2   7   3   69.33    6.59
  -2   7   3   75.75    6.60
   1  -7  -3    1.35    0.71
  -1   7   3    0.37    0.56
   0  -7  -3   16.06    1.84
   0   7   3   16.34    1.72
  -1  -7  -3   18.00    1.97
  -3  -7  -3   10.24    1.30
  -4  -7  -3    0.74    0.59
  -5  -7  -3    0.21    0.63
  -5  -7  -3    0.04    0.49
  -6  -7  -3   14.94    1.66
  -6  -7  -3   15.37    1.63
  -7  -7  -3    4.53    0.73
  -7  -7  -3    3.53    0.71
  -8  -7  -3   13.28    1.28
  -8  -7  -3    8.97    1.26
  -9  -7  -3    1.34    0.66
  -9  -7  -3    1.32    0.52
 -10  -7  -3   77.92    7.31
 -10  -7  -3   84.93    7.40
 -11  -7  -3    1.56    0.73
 -11  -7  -3    0.77    0.46
 -12  -7  -3    1.51    0.44
 -12  -7  -3    1.93    0.77
 -13  -7  -3    6.49    1.04
 -14  -7  -3   13.19    1.80
 -15  -7  -3    7.82    1.27
 -16  -7  -3    5.10    1.07
 -17  -7  -3    0.45    0.96
 -18  -7  -3    0.94    1.07
 -19  -7  -3   10.16    1.54
 -20  -7  -3    0.52    1.29
 -21  -7  -3    6.00    1.59
 -14   8   3    4.43    1.20
 -13   8   3    4.37    1.23
 -12   8   3    4.38    1.09
 -11   8   3    4.44    1.15
 -10   8   3    8.80    1.45
 -10   8   3   11.30    1.42
   9  -8  -3    0.44    0.85
  -9   8   3    0.00    0.94
  -9   8   3    0.07    0.79
   8  -8  -3   34.09    3.88
  -8   8   3   43.31    3.89
  -8   8   3   44.93    3.99
   7  -8  -3    3.23    0.90
  -7   8   3    4.72    0.99
  -7   8   3    4.39    0.96
   6  -8  -3   35.67    3.58
  -6   8   3   36.29    3.63
  -6   8   3   39.47    3.58
   5  -8  -3    0.40    0.82
  -5   8   3    2.10    0.68
  -5   8   3    1.94    0.77
  -4   8   3    9.40    1.21
  -4   8   3   11.74    1.40
  -3   8   3    2.46    0.79
  -3   8   3    3.84    0.76
   2  -8  -3    8.64    1.19
   1  -8  -3   16.70    2.10
  -1   8   3   21.65    2.00
   0  -8  -3    6.24    0.92
  -1  -8  -3   94.42    8.54
  -2  -8  -3    9.12    1.27
  -3  -8  -3   37.46    3.53
  -4  -8  -3    2.66    0.69
  -5  -8  -3   49.15    4.56
  -6  -8  -3   10.63    1.33
  -6  -8  -3   11.65    1.43
  -7  -8  -3  143.35   13.51
  -7  -8  -3  157.60   13.51
  -8  -8  -3   40.56    3.82
  -8  -8  -3   41.01    3.83
  -9  -8  -3   27.24    2.50
  -9  -8  -3   23.61    2.56
 -10  -8  -3   19.15    1.91
 -10  -8  -3   18.88    2.07
 -11  -8  -3   12.04    1.35
 -11  -8  -3   11.77    1.58
 -12  -8  -3    1.32    0.50
 -12  -8  -3    1.41    0.85
 -13  -8  -3    5.22    0.71
 -13  -8  -3    6.33    0.98
 -14  -8  -3    0.52    0.83
 -15  -8  -3    3.30    0.96
 -16  -8  -3    0.13    0.99
 -17  -8  -3    6.05    1.16
 -18  -8  -3   -0.41    0.98
 -19  -8  -3    1.03    1.08
 -20  -8  -3    0.11    1.14
 -21  -8  -3    0.37    1.21
 -22  -8  -3   -0.74    1.40
 -13   9   3    0.88    1.25
 -12   9   3    1.78    1.17
 -11   9   3    1.07    1.11
 -10   9   3   -0.67    1.02
   9  -9  -3    3.12    1.05
  -9   9   3    5.54    1.18
  -9   9   3    5.93    1.05
   8  -9  -3    4.18    1.06
  -8   9   3    5.55    1.08
  -8   9   3    5.78    1.08
   7  -9  -3    9.55    1.17
  -7   9   3    5.91    1.07
  -7   9   3    6.14    1.12
   6  -9  -3    1.07    0.87
  -6   9   3    0.79    0.85
  -6   9   3   -0.17    0.71
   5  -9  -3    8.61    1.14
  -5   9   3    5.02    0.96
  -5   9   3    7.09    1.02
   4  -9  -3   23.08    2.15
  -4   9   3   16.65    2.12
  -4   9   3   15.90    2.02
  -3   9   3    7.84    0.99
  -3   9   3    5.91    0.96
   2  -9  -3   37.87    3.30
  -2   9   3   29.03    3.18
   1  -9  -3   36.55    3.26
  -1   9   3   30.50    3.23
   0  -9  -3  210.36   18.88
  -1  -9  -3    0.26    0.70
  -2  -9  -3  101.00    9.16
  -3  -9  -3   51.64    4.78
  -4  -9  -3  130.11   11.73
  -5  -9  -3    1.99    0.74
  -6  -9  -3   37.61    3.25
  -6  -9  -3   30.21    3.24
  -7  -9  -3    4.78    0.79
  -7  -9  -3    5.84    0.85
  -8  -9  -3   51.03    4.26
  -8  -9  -3   40.67    4.24
  -9  -9  -3    4.34    0.84
  -9  -9  -3    5.18    0.80
 -10  -9  -3   31.35    3.10
 -10  -9  -3   34.26    3.24
 -11  -9  -3    9.66    1.17
 -11  -9  -3    7.97    1.13
 -12  -9  -3   17.44    2.04
 -12  -9  -3   15.89    1.71
 -13  -9  -3    2.00    0.56
 -13  -9  -3    1.68    0.84
 -14  -9  -3    8.29    1.27
 -15  -9  -3    7.30    1.25
 -16  -9  -3   21.72    2.64
 -17  -9  -3    1.13    0.98
 -18  -9  -3   -0.32    0.96
 -19  -9  -3   -0.87    1.12
 -20  -9  -3   -0.91    1.21
 -21  -9  -3    7.84    1.61
 -22  -9  -3    2.51    1.44
 -13  10   3   -1.08    1.25
 -12  10   3    2.74    1.13
 -11  10   3    7.93    1.33
 -10  10   3   -0.98    0.92
   9 -10  -3    2.69    1.01
  -9  10   3    1.77    1.01
   8 -10  -3    0.75    0.99
  -8  10   3    1.05    0.86
  -8  10   3    1.12    1.17
   7 -10  -3   -0.36    0.93
  -7  10   3   -1.08    0.88
  -7  10   3    1.24    0.94
   6 -10  -3    2.64    1.02
  -6  10   3    5.25    0.99
  -6  10   3    3.74    0.97
   5 -10  -3    3.77    0.99
  -5  10   3    1.89    0.88
  -5  10   3    2.37    0.90
   4 -10  -3    0.09    0.77
  -4  10   3   -0.68    0.79
  -4  10   3    0.48    0.74
   3 -10  -3    4.22    0.89
  -3  10   3    2.74    0.78
   2 -10  -3    2.43    0.91
  -2  10   3    0.95    0.77
   1 -10  -3    8.26    1.04
  -1  10   3    1.49    0.78
   0 -10  -3   49.45    4.66
  -1 -10  -3   36.66    3.58
  -2 -10  -3   26.43    2.73
  -3 -10  -3   31.91    3.10
  -4 -10  -3    1.19    0.73
  -5 -10  -3   20.42    2.14
  -6 -10  -3    4.16    0.80
  -7 -10  -3   33.36    3.38
  -7 -10  -3   36.59    3.34
  -8 -10  -3    0.06    0.67
  -8 -10  -3   -0.23    0.64
  -9 -10  -3   18.34    2.13
  -9 -10  -3   21.39    2.11
 -10 -10  -3    0.76    0.64
 -10 -10  -3   -0.51    0.77
 -11 -10  -3    0.09    0.82
 -11 -10  -3    0.00    0.62
 -12 -10  -3    2.77    0.64
 -12 -10  -3    0.37    0.79
 -13 -10  -3    8.80    1.14
 -13 -10  -3    6.00    1.10
 -14 -10  -3    0.29    0.93
 -15 -10  -3    9.30    1.38
 -16 -10  -3    1.36    1.05
 -17 -10  -3   -0.46    0.94
 -18 -10  -3    2.40    1.06
 -19 -10  -3    1.73    1.07
 -20 -10  -3    4.78    1.35
 -21 -10  -3    0.74    1.29
 -22 -10  -3    0.73    1.40
 -12  11   3   -0.45    1.20
 -11  11   3    2.15    1.09
 -10  11   3    7.24    1.39
  -9  11   3    8.19    1.30
   8 -11  -3   -0.27    0.99
  -8  11   3   -0.63    0.91
   7 -11  -3   49.13    4.57
  -7  11   3   44.28    4.59
   6 -11  -3   -0.32    1.01
  -6  11   3   -0.19    0.93
  -6  11   3    0.34    0.82
   5 -11  -3   29.00    3.19
  -5  11   3   32.63    3.22
  -5  11   3   31.54    3.21
   4 -11  -3   -0.08    0.93
  -4  11   3   -0.61    0.82
   3 -11  -3   29.12    3.30
  -3  11   3   39.27    3.36
   2 -11  -3    7.24    1.08
  -2  11   3    1.20    0.91
   1 -11  -3    0.69    0.89
   0 -11  -3   12.57    1.77
  -1 -11  -3   61.10    5.66
  -2 -11  -3   58.44    5.42
  -3 -11  -3    8.46    1.22
  -4 -11  -3   31.67    3.18
  -5 -11  -3    2.96    0.83
  -6 -11  -3   62.92    5.79
  -7 -11  -3    7.75    1.12
  -8 -11  -3   15.40    1.78
  -8 -11  -3   13.99    1.73
  -9 -11  -3   41.24    3.57
  -9 -11  -3   33.04    3.57
 -10 -11  -3   21.93    2.14
 -10 -11  -3   17.30    2.27
 -11 -11  -3    0.57    0.86
 -11 -11  -3    1.78    0.71
 -12 -11  -3    8.18    1.27
 -12 -11  -3   12.12    1.42
 -13 -11  -3    1.19    0.64
 -13 -11  -3    0.86    0.84
 -14 -11  -3    4.03    0.98
 -14 -11  -3    4.85    0.79
 -15 -11  -3    9.13    1.32
 -16 -11  -3    3.46    1.03
 -17 -11  -3   -1.00    0.95
 -18 -11  -3    4.30    1.15
 -19 -11  -3    0.19    1.06
 -20 -11  -3   -0.59    1.20
 -21 -11  -3   -0.36    1.12
 -22 -11  -3    0.08    1.21
 -11  12   3   -0.72    1.13
 -10  12   3   -1.03    1.22
  -9  12   3    0.87    1.03
   8 -12  -3    1.13    1.14
  -8  12   3    0.83    0.98
   7 -12  -3    2.01    1.16
  -7  12   3    2.30    1.08
   6 -12  -3    0.35    1.08
  -6  12   3   -0.06    0.93
   5 -12  -3   -0.41    1.02
  -5  12   3    0.02    0.93
   4 -12  -3    2.63    0.98
  -4  12   3    2.55    0.94
   3 -12  -3    1.02    1.03
  -3  12   3    2.64    0.92
   2 -12  -3    1.93    0.92
   1 -12  -3    9.15    1.36
   0 -12  -3   20.31    2.27
  -1 -12  -3   -0.51    0.91
  -2 -12  -3   11.93    1.50
  -3 -12  -3    2.10    0.86
  -4 -12  -3   -0.29    0.87
  -5 -12  -3    2.16    0.92
  -6 -12  -3    2.98    0.90
  -7 -12  -3   23.11    2.49
  -8 -12  -3   26.34    2.61
  -8 -12  -3   25.54    2.64
  -9 -12  -3    7.86    1.06
  -9 -12  -3    6.76    1.09
 -10 -12  -3    1.04    0.78
 -10 -12  -3    0.30    0.84
 -11 -12  -3   20.51    2.31
 -11 -12  -3   21.46    2.32
 -12 -12  -3   15.65    1.97
 -12 -12  -3   19.79    2.10
 -13 -12  -3   17.10    1.92
 -13 -12  -3   15.99    2.08
 -14 -12  -3    1.35    0.69
 -14 -12  -3    2.09    1.02
 -15 -12  -3   10.22    1.39
 -16 -12  -3   -0.09    0.95
 -17 -12  -3   15.91    2.17
 -18 -12  -3    1.84    1.07
 -19 -12  -3   -0.44    1.16
 -20 -12  -3   -0.12    1.11
 -21 -12  -3    0.68    1.31
 -10  13   3    0.16    1.12
  -9  13   3   -1.79    1.18
   8 -13  -3   -0.82    1.12
  -8  13   3    0.20    1.09
   7 -13  -3   16.15    1.94
  -7  13   3   13.41    1.83
   6 -13  -3    1.87    1.15
  -6  13   3   -0.75    1.03
   5 -13  -3   13.94    1.69
  -5  13   3    8.56    1.40
   4 -13  -3    5.03    1.30
  -4  13   3    5.37    1.07
   3 -13  -3    9.19    1.51
  -3  13   3   12.22    1.47
   2 -13  -3    1.87    1.09
   1 -13  -3    7.17    1.31
   0 -13  -3    0.94    1.00
  -1 -13  -3   11.67    1.70
  -2 -13  -3    2.84    0.94
  -3 -13  -3    7.83    1.19
  -4 -13  -3   12.32    1.72
  -5 -13  -3    3.75    0.95
  -6 -13  -3   29.31    2.95
  -7 -13  -3   -0.57    0.75
  -8 -13  -3    6.51    1.11
  -9 -13  -3   11.40    1.46
  -9 -13  -3   12.31    1.46
 -10 -13  -3    1.46    0.80
 -10 -13  -3    2.03    0.84
 -11 -13  -3    7.93    1.13
 -11 -13  -3    7.53    1.21
 -12 -13  -3    0.26    0.78
 -12 -13  -3    0.57    0.87
 -13 -13  -3   14.17    1.94
 -13 -13  -3   14.19    1.85
 -14 -13  -3    0.67    0.75
 -14 -13  -3    1.55    0.96
 -15 -13  -3    1.44    1.08
 -16 -13  -3    0.99    0.97
 -17 -13  -3    2.24    1.09
 -18 -13  -3    2.08    1.21
 -19 -13  -3   -0.05    1.08
 -20 -13  -3   -0.58    1.11
 -21 -13  -3   -0.51    1.16
  -9  14   3   -0.27    1.18
   8 -14  -3    4.08    1.32
  -8  14   3    1.82    1.24
   7 -14  -3    1.09    1.17
  -7  14   3    0.85    1.13
   6 -14  -3    2.52    1.30
  -6  14   3    4.64    1.22
   5 -14  -3    0.06    1.21
  -5  14   3   -0.19    0.96
   4 -14  -3   23.39    2.92
  -4  14   3   25.58    2.87
   3 -14  -3   -0.39    1.15
   2 -14  -3   46.03    4.58
   1 -14  -3   -1.13    0.95
   0 -14  -3   28.94    3.15
  -1 -14  -3    3.66    1.05
  -2 -14  -3   10.11    1.41
  -3 -14  -3    2.28    0.96
  -4 -14  -3   13.14    1.66
  -5 -14  -3   21.14    2.35
  -6 -14  -3   13.18    1.65
  -7 -14  -3   21.16    2.34
  -8 -14  -3    0.26    0.91
  -9 -14  -3    0.26    0.89
  -9 -14  -3    0.66    0.81
 -10 -14  -3    0.64    0.84
 -10 -14  -3    1.45    0.88
 -11 -14  -3    5.77    1.16
 -11 -14  -3    9.14    1.24
 -12 -14  -3    2.14    0.90
 -12 -14  -3    1.20    0.92
 -13 -14  -3    3.67    0.98
 -13 -14  -3    4.37    1.06
 -14 -14  -3    3.64    1.05
 -14 -14  -3    3.22    0.93
 -15 -14  -3    8.12    1.35
 -16 -14  -3    2.14    1.17
 -17 -14  -3    0.80    1.16
 -18 -14  -3    0.73    1.26
 -19 -14  -3   -0.80    1.10
 -20 -14  -3   -0.10    1.14
 -21 -14  -3   -0.06    1.18
   8 -15  -3   -0.77    2.03
  -8  15   3   -1.66    1.24
   7 -15  -3    0.50    1.28
  -7  15   3   -0.24    1.16
   6 -15  -3   -0.12    1.29
  -6  15   3    0.47    1.21
   5 -15  -3   -1.12    1.27
   4 -15  -3    1.01    1.30
   3 -15  -3   -0.09    1.23
   2 -15  -3    2.41    1.29
   1 -15  -3    0.64    1.20
   0 -15  -3    1.37    1.18
  -1 -15  -3   -0.68    0.99
  -2 -15  -3    2.86    1.06
  -3 -15  -3    6.47    1.21
  -4 -15  -3    2.61    1.01
  -5 -15  -3    0.79    0.94
  -6 -15  -3   23.44    2.58
  -7 -15  -3    4.78    1.18
  -8 -15  -3   -0.01    0.99
  -9 -15  -3    6.34    1.14
  -9 -15  -3    5.78    1.19
 -10 -15  -3    8.81    1.30
 -10 -15  -3    6.19    1.18
 -11 -15  -3   24.88    2.61
 -11 -15  -3   19.08    2.49
 -12 -15  -3   10.80    1.36
 -12 -15  -3    7.24    1.41
 -13 -15  -3    1.22    0.94
 -13 -15  -3    1.33    1.12
 -14 -15  -3   27.54    2.75
 -14 -15  -3   22.65    2.85
 -15 -15  -3   11.20    1.42
 -15 -15  -3    9.88    1.61
 -16 -15  -3    5.91    1.29
 -17 -15  -3   -0.65    1.05
 -18 -15  -3    7.11    1.39
 -19 -15  -3    2.39    1.37
 -20 -15  -3    2.63    1.27
 -21 -15  -3    0.25    1.38
   6 -16  -3   15.05    2.10
   5 -16  -3   12.64    1.95
   4 -16  -3    7.82    1.65
   3 -16  -3    2.93    1.26
   2 -16  -3   18.25    2.63
   1 -16  -3    0.00    1.29
   0 -16  -3   16.77    2.32
  -1 -16  -3    0.39    1.07
  -2 -16  -3   61.00    5.80
  -3 -16  -3    3.74    1.12
  -4 -16  -3   -1.26    1.10
  -5 -16  -3    2.60    1.07
  -6 -16  -3   16.61    2.16
  -7 -16  -3    2.09    1.13
  -8 -16  -3    3.49    1.07
  -9 -16  -3    0.40    0.95
 -10 -16  -3   -0.33    1.03
 -10 -16  -3   -1.14    1.03
 -11 -16  -3    3.94    1.21
 -11 -16  -3    5.46    1.22
 -12 -16  -3    0.08    1.09
 -12 -16  -3   -0.34    1.00
 -13 -16  -3   -0.09    0.99
 -13 -16  -3    0.23    1.13
 -14 -16  -3    3.90    1.21
 -14 -16  -3    7.99    1.30
 -15 -16  -3    2.58    1.03
 -15 -16  -3    2.76    1.16
 -16 -16  -3    3.91    1.37
 -17 -16  -3    2.18    1.35
 -18 -16  -3    3.35    1.36
 -19 -16  -3    0.16    1.23
 -20 -16  -3    1.43    1.42
   5 -17  -3   -0.93    1.44
   4 -17  -3   -1.44    1.32
   3 -17  -3   20.08    2.90
   2 -17  -3    1.92    1.27
   1 -17  -3   12.87    1.84
   0 -17  -3    2.87    1.27
  -1 -17  -3   11.58    1.82
  -2 -17  -3    1.11    1.30
  -3 -17  -3    0.97    1.27
  -4 -17  -3   -0.70    1.20
  -5 -17  -3   11.12    1.60
  -6 -17  -3   15.73    2.17
  -7 -17  -3   26.70    2.95
  -8 -17  -3   10.55    1.61
  -9 -17  -3   10.35    1.61
 -10 -17  -3    5.04    1.28
 -10 -17  -3    6.91    1.29
 -11 -17  -3    0.92    1.10
 -11 -17  -3    0.35    1.14
 -12 -17  -3    3.76    1.21
 -12 -17  -3    2.36    1.07
 -13 -17  -3   -0.62    1.03
 -13 -17  -3    0.49    1.18
 -14 -17  -3   13.33    1.72
 -14 -17  -3   11.81    1.72
 -15 -17  -3   -0.33    1.04
 -15 -17  -3   -0.91    1.26
 -16 -17  -3    7.34    1.58
 -17 -17  -3    1.47    1.41
 -18 -17  -3    4.73    1.37
 -19 -17  -3    0.44    1.23
 -20 -17  -3    6.54    1.71
   4 -18  -3   -2.59    1.47
   3 -18  -3   -2.01    1.39
   2 -18  -3   -0.01    1.49
   1 -18  -3    1.65    1.51
   0 -18  -3    3.64    1.52
  -1 -18  -3   -2.45    1.20
  -2 -18  -3   -0.50    1.22
  -3 -18  -3    0.78    1.23
  -4 -18  -3   -0.19    1.18
  -5 -18  -3    1.29    1.32
  -6 -18  -3    1.07    1.16
  -7 -18  -3   -0.33    1.26
  -8 -18  -3   -1.03    1.22
  -9 -18  -3    1.38    1.28
 -10 -18  -3    1.17    1.12
 -10 -18  -3   -1.22    1.21
 -11 -18  -3    0.05    1.15
 -11 -18  -3    0.44    1.07
 -12 -18  -3    3.69    1.14
 -12 -18  -3    2.44    1.27
 -13 -18  -3    0.52    1.25
 -13 -18  -3   -0.86    1.09
 -14 -18  -3   12.17    1.66
 -14 -18  -3    9.20    1.70
 -15 -18  -3    3.14    1.27
 -15 -18  -3    1.77    1.18
 -16 -18  -3    1.64    1.26
 -17 -18  -3    3.90    1.37
 -18 -18  -3    0.45    1.45
 -19 -18  -3    0.92    1.31
   2 -19  -3    1.28    1.60
   1 -19  -3   18.19    2.35
   0 -19  -3   14.92    2.25
  -1 -19  -3   13.05    1.98
  -2 -19  -3    1.77    1.56
  -3 -19  -3    4.94    1.63
  -4 -19  -3   -0.34    1.43
  -5 -19  -3    1.72    1.30
  -6 -19  -3    0.13    1.38
  -7 -19  -3   -1.24    1.35
  -8 -19  -3   -0.02    1.20
  -9 -19  -3    0.07    1.34
 -10 -19  -3    7.79    1.62
 -11 -19  -3   -0.87    1.29
 -11 -19  -3   -0.33    1.05
 -12 -19  -3    2.75    1.32
 -12 -19  -3    1.10    1.25
 -13 -19  -3    0.03    1.28
 -13 -19  -3   -0.04    1.18
 -14 -19  -3   -0.11    1.30
 -14 -19  -3    1.18    1.26
 -15 -19  -3    1.07    1.28
 -15 -19  -3    1.27    1.25
 -16 -19  -3    3.89    1.54
 -17 -19  -3    0.66    1.48
 -18 -19  -3    2.41    1.41
   0 -20  -3    1.28    1.49
  -1 -20  -3    0.27    1.66
  -2 -20  -3    0.19    1.41
  -3 -20  -3   -1.88    1.37
  -4 -20  -3    2.29    1.43
  -5 -20  -3   -0.82    1.53
  -6 -20  -3    4.75    1.50
  -7 -20  -3    0.10    1.33
  -8 -20  -3    2.25    1.36
  -9 -20  -3   -1.18    1.43
 -10 -20  -3   13.19    2.03
 -11 -20  -3   -1.97    1.37
 -11 -20  -3    0.95    1.12
 -12 -20  -3    3.20    1.42
 -12 -20  -3    2.91    1.23
 -13 -20  -3    2.63    1.24
 -13 -20  -3    2.84    1.42
 -14 -20  -3    1.21    1.36
 -14 -20  -3    1.35    1.26
 -15 -20  -3    2.15    1.33
 -15 -20  -3    3.18    1.37
 -16 -20  -3    4.24    1.46
 -16 -20  -3    4.46    1.48
 -17 -20  -3    0.85    1.55
  -3 -21  -3   -0.13    1.53
  -4 -21  -3   -2.69    1.45
  -5 -21  -3   -0.11    1.44
  -6 -21  -3   -0.87    1.58
  -7 -21  -3   -0.91    1.59
  -8 -21  -3   -0.27    1.58
  -9 -21  -3   -0.95    1.36
 -10 -21  -3   -0.88    1.53
 -11 -21  -3   -1.82    1.47
 -11 -21  -3    0.17    1.29
 -12 -21  -3    0.17    1.30
 -12 -21  -3   -1.02    1.46
 -13 -21  -3    0.38    1.44
 -13 -21  -3    1.78    1.24
 -14 -21  -3   -1.17    1.38
 -14 -21  -3    0.11    1.28
 -15 -21  -3   -1.85    1.36
 -15 -21  -3    0.41    1.51
  -6 -22  -3    2.28    1.80
  -7 -22  -3   -1.01    1.51
  -8 -22  -3    9.60    1.88
  -9 -22  -3    3.00    1.75
 -10 -22  -3    5.20    1.62
 -11 -22  -3   -0.49    1.60
 -11 -22  -3    0.87    1.20
 -12 -22  -3    4.14    1.50
 -12 -22  -3    3.10    1.64
 -13 -22  -3    0.53    1.51
 -13 -22  -3    1.50    1.43
 -11 -20   4   -1.25    1.40
 -10 -20   4    1.95    1.48
  -9 -20   4   -0.31    1.33
  -8 -20   4   -1.01    1.49
  -7 -20   4    3.82    1.68
  -6 -20   4   -0.21    1.55
  -5 -20   4    0.83    1.44
  -4 -20   4   -0.90    1.59
 -13 -19   4    0.79    1.34
 -13 -19   4   -0.21    1.38
 -12 -19   4    2.16    1.39
 -11 -19   4   -0.89    1.32
 -10 -19   4   17.11    2.49
  -9 -19   4    2.06    1.47
  -8 -19   4    2.09    1.33
  -7 -19   4    4.16    1.58
  -6 -19   4    5.47    1.64
  -5 -19   4    0.56    1.35
  -4 -19   4    1.94    1.56
  -3 -19   4    9.46    1.91
  -2 -19   4    1.41    1.60
  -1 -19   4    3.26    1.61
   0 -19   4   -0.99    1.61
 -15 -18   4    2.79    1.44
 -14 -18   4   -0.36    1.21
 -14 -18   4   -0.30    1.49
 -13 -18   4    8.50    1.53
 -13 -18   4    9.30    1.68
 -12 -18   4    0.16    1.21
 -11 -18   4    4.84    1.43
 -10 -18   4    0.03    1.30
  -9 -18   4   10.18    1.77
  -8 -18   4    1.90    1.25
  -7 -18   4    1.28    1.40
  -6 -18   4    2.41    1.45
  -5 -18   4    5.54    1.46
  -4 -18   4    5.53    1.61
  -3 -18   4    4.19    1.40
  -2 -18   4    8.29    1.62
  -1 -18   4    1.10    1.50
   0 -18   4    8.93    1.69
   1 -18   4   -1.27    1.43
   2 -18   4    3.47    1.59
 -16 -17   4    4.76    1.49
 -15 -17   4    0.03    1.47
 -14 -17   4    1.69    1.32
 -14 -17   4   -0.85    1.09
 -13 -17   4    1.11    1.42
 -13 -17   4    1.02    1.08
 -12 -17   4    3.77    1.25
 -11 -17   4   -0.89    1.02
 -10 -17   4    5.83    1.42
  -9 -17   4    0.62    1.24
  -8 -17   4    3.33    1.20
  -7 -17   4    6.40    1.49
  -6 -17   4   -0.04    1.28
  -5 -17   4    0.43    1.29
  -4 -17   4    6.59    1.41
  -3 -17   4   -0.28    1.17
  -2 -17   4    1.25    1.24
  -1 -17   4   11.21    1.75
   0 -17   4    0.55    1.38
   1 -17   4   -1.54    1.40
   2 -17   4    1.65    1.47
   3 -17   4   -0.61    1.42
   4 -17   4   -0.72    1.26
 -17 -16   4    2.68    1.61
 -16 -16   4    0.48    1.32
 -15 -16   4    0.97    1.41
 -14 -16   4    2.81    1.32
 -14 -16   4    2.98    1.63
 -13 -16   4    6.04    1.44
 -13 -16   4    6.23    1.26
 -12 -16   4    1.73    1.23
 -12 -16   4    2.25    1.14
 -11 -16   4   10.04    1.54
 -10 -16   4    2.77    1.16
  -9 -16   4   16.26    2.01
  -8 -16   4   -0.44    1.12
  -7 -16   4   15.73    2.01
  -6 -16   4    5.03    1.24
  -5 -16   4    1.77    1.27
  -4 -16   4    9.59    1.52
  -3 -16   4   11.99    1.79
  -2 -16   4    1.32    1.26
  -1 -16   4    5.18    1.30
   0 -16   4    0.85    1.31
   1 -16   4    2.06    1.21
   2 -16   4    5.20    1.36
   3 -16   4    0.23    1.36
   4 -16   4    1.89    1.25
   5 -16   4    0.85    1.38
   6 -16   4    5.51    1.52
 -18 -15   4    2.59    1.63
 -17 -15   4   -0.17    1.32
 -16 -15   4   -0.28    1.43
 -15 -15   4   -1.12    1.20
 -14 -15   4   -0.69    1.17
 -13 -15   4    0.12    1.15
 -12 -15   4    9.65    1.28
 -12 -15   4    4.62    1.39
 -11 -15   4    0.49    1.00
 -10 -15   4   19.14    2.41
  -9 -15   4    2.70    1.14
  -8 -15   4    6.74    1.35
  -7 -15   4    3.69    1.11
  -6 -15   4    1.45    1.04
  -5 -15   4    0.44    1.04
  -4 -15   4    3.09    1.24
  -3 -15   4    0.75    1.06
  -2 -15   4    9.84    1.50
  -1 -15   4   12.99    1.81
   0 -15   4    5.33    1.26
   1 -15   4   61.35    5.92
   2 -15   4    2.16    1.26
   3 -15   4    7.30    1.39
   4 -15   4    3.24    1.35
   5 -15   4   -0.31    1.27
   6 -15   4   -0.03    1.32
   7 -15   4   16.77    2.14
 -18 -14   4   -0.11    1.54
 -17 -14   4    3.36    1.39
 -16 -14   4    0.40    1.27
 -15 -14   4    7.45    1.59
 -14 -14   4    1.94    1.32
 -13 -14   4   13.05    1.78
 -12 -14   4    3.88    0.97
 -12 -14   4    1.82    1.15
 -11 -14   4   19.07    2.28
 -10 -14   4    2.62    0.98
  -9 -14   4   14.37    1.77
  -8 -14   4    1.05    1.03
  -7 -14   4    5.36    1.21
  -6 -14   4    1.84    1.07
  -5 -14   4    0.14    1.05
  -4 -14   4    3.43    1.15
  -3 -14   4    0.85    1.10
  -2 -14   4    2.97    1.17
  -1 -14   4    4.51    1.25
   0 -14   4    7.55    1.32
   1 -14   4    5.87    1.23
   2 -14   4    2.64    1.07
   3 -14   4    8.25    1.47
   4 -14   4    5.46    1.24
   5 -14   4    1.16    1.08
   6 -14   4    1.88    1.07
   7 -14   4    0.12    1.20
   8 -14   4   -0.26    1.12
 -19 -13   4    9.34    1.70
 -18 -13   4    1.00    1.32
 -17 -13   4   16.30    2.12
 -16 -13   4   -0.37    1.34
 -15 -13   4    1.79    1.35
 -14 -13   4    0.16    1.23
 -13 -13   4   14.20    1.62
 -13 -13   4    8.44    1.57
 -12 -13   4    7.01    1.42
 -12 -13   4    7.21    1.11
 -11 -13   4    4.15    1.31
 -11 -13   4   13.73    1.55
 -10 -13   4    6.33    1.06
  -9 -13   4    4.57    1.01
  -8 -13   4   13.52    1.90
  -7 -13   4    0.19    0.84
  -6 -13   4   25.76    2.84
  -5 -13   4    1.17    1.02
  -4 -13   4    2.15    0.96
  -3 -13   4    1.05    1.02
  -2 -13   4    9.05    1.43
  -1 -13   4    5.41    1.12
   0 -13   4    4.35    1.19
   1 -13   4    8.12    1.40
   2 -13   4   57.51    5.52
   3 -13   4   65.53    6.14
   4 -13   4    9.08    1.47
   5 -13   4    4.37    1.25
   6 -13   4    5.40    1.28
   7 -13   4   47.72    4.71
   8 -13   4   22.86    2.73
   9 -13   4    2.60    1.10
 -10  13  -4    1.50    1.48
 -19 -12   4   -0.13    1.30
 -18 -12   4    0.64    1.39
 -17 -12   4    9.04    1.62
 -16 -12   4    4.70    1.32
 -15 -12   4    1.77    1.17
 -14 -12   4    0.06    1.07
 -13 -12   4    1.61    1.20
 -13 -12   4    2.21    0.75
 -12 -12   4    3.83    0.81
 -12 -12   4    1.27    1.06
 -11 -12   4    4.26    0.87
 -11 -12   4    3.84    1.10
 -10 -12   4    3.51    0.87
  -8 -12   4    0.85    0.87
  -7 -12   4    3.63    1.01
  -6 -12   4    8.14    1.29
  -5 -12   4    0.23    0.97
  -4 -12   4    0.79    0.90
  -3 -12   4    6.81    1.26
  -2 -12   4   -0.34    0.99
  -1 -12   4   18.80    2.22
   0 -12   4    0.15    0.98
   1 -12   4    6.48    1.23
   2 -12   4    1.09    1.02
   3 -12   4    7.90    1.26
   4 -12   4    7.08    1.19
   5 -12   4    0.98    0.90
   6 -12   4    7.69    1.34
   7 -12   4    1.61    1.04
  -8  12  -4    0.99    1.39
   8 -12   4    3.32    1.12
  -9  12  -4   -0.22    1.02
  -9  12  -4    0.88    1.48
   9 -12   4    1.93    1.07
 -10  12  -4    7.84    1.48
 -10  12  -4   10.57    1.78
  10 -12   4    7.43    1.50
 -11  12  -4    0.53    1.49
 -19 -11   4    0.97    1.31
 -18 -11   4    0.99    1.37
 -17 -11   4   11.84    1.73
 -16 -11   4    2.10    1.20
 -15 -11   4    1.88    1.13
 -14 -11   4   17.88    2.41
 -13 -11   4    2.13    1.04
 -12 -11   4    3.32    0.72
 -12 -11   4    1.55    1.01
 -11 -11   4    1.12    0.65
 -11 -11   4    0.28    0.92
 -10 -11   4   25.57    2.59
  -8 -11   4   13.04    1.71
  -7 -11   4    0.75    0.81
  -6 -11   4    2.58    0.93
  -5 -11   4   -0.40    0.87
  -4 -11   4    0.72    0.92
  -3 -11   4    5.15    1.02
  -2 -11   4   12.25    1.70
  -1 -11   4    0.84    0.95
   0 -11   4    0.90    0.89
   1 -11   4    9.54    1.33
   2 -11   4   -0.03    0.94
   3 -11   4    1.02    0.85
   4 -11   4    0.32    0.84
   5 -11   4    0.30    0.93
  -6  11  -4    4.58    1.36
   6 -11   4    4.98    1.10
  -7  11  -4    1.31    1.33
   7 -11   4    1.18    1.00
  -8  11  -4    1.44    0.95
  -8  11  -4    3.32    1.35
   8 -11   4    1.67    1.04
  -9  11  -4    3.02    1.45
  -9  11  -4    1.42    0.96
   9 -11   4    2.30    1.03
 -10  11  -4    0.77    1.28
 -10  11  -4    1.10    0.93
  10 -11   4    2.23    1.03
 -11  11  -4   -0.18    0.98
 -11  11  -4    1.00    1.49
 -12  11  -4    1.72    1.48
 -19 -10   4    0.15    1.38
 -18 -10   4    0.87    1.24
 -17 -10   4   13.27    1.88
 -16 -10   4    0.90    1.24
 -15 -10   4    2.06    1.22
 -14 -10   4    0.16    1.00
 -13 -10   4   -0.43    1.07
 -12 -10   4   22.39    2.23
 -12 -10   4   21.83    2.72
 -11 -10   4    5.64    1.06
 -11 -10   4    2.97    0.75
 -10 -10   4    5.85    1.24
 -10 -10   4    8.16    1.00
  -9 -10   4   13.54    1.59
  -8 -10   4   16.95    1.89
  -7 -10   4   46.01    4.33
  -6 -10   4   21.12    2.20
  -5 -10   4    4.83    0.98
  -4 -10   4    0.44    0.76
  -3 -10   4   12.14    1.76
  -2 -10   4   12.19    1.77
  -1 -10   4    2.18    0.84
   0 -10   4   12.39    1.55
   1 -10   4   32.69    3.32
   2 -10   4    6.88    1.11
   3 -10   4   28.33    2.88
   4 -10   4    5.47    0.99
  -5  10  -4   26.43    3.12
   5 -10   4   26.83    2.82
  -6  10  -4   17.26    2.05
   6 -10   4    9.36    1.40
  -7  10  -4   38.52    4.15
  -7  10  -4   37.42    3.75
   7 -10   4   39.67    3.77
  -8  10  -4   41.91    3.82
  -8  10  -4   40.84    4.24
   8 -10   4   35.76    3.89
  -9  10  -4    1.11    0.82
  -9  10  -4    1.09    1.35
   9 -10   4    1.08    0.96
 -10  10  -4   47.87    4.49
 -10  10  -4   45.44    4.86
  10 -10   4   45.97    4.49
 -11  10  -4    6.07    1.57
 -11  10  -4    3.45    1.06
 -12  10  -4    8.10    1.36
 -12  10  -4   10.11    1.83
 -13  10  -4   -1.40    1.49
 -20  -9   4   -0.79    1.41
 -19  -9   4    1.24    1.24
 -18  -9   4    1.42    1.20
 -17  -9   4   14.99    1.92
 -16  -9   4    8.54    1.50
 -15  -9   4    1.63    1.04
 -14  -9   4   -0.31    0.98
 -13  -9   4   36.52    3.69
 -12  -9   4    7.01    0.91
 -12  -9   4    8.08    1.21
 -11  -9   4    4.76    0.75
 -11  -9   4    4.75    1.01
 -10  -9   4    7.09    1.06
 -10  -9   4    4.68    0.79
  -9  -9   4   13.13    1.52
  -8  -9   4    1.54    0.62
  -7  -9   4    2.00    0.61
  -6  -9   4   15.70    1.71
  -5  -9   4    3.48    0.84
  -4  -9   4   -0.54    0.75
  -3  -9   4    0.93    0.73
  -2  -9   4   27.74    2.77
  -1  -9   4    9.34    1.27
   0  -9   4    9.85    1.32
   1  -9   4    3.48    0.89
   2  -9   4    3.70    0.97
   3  -9   4    0.28    0.76
  -4   9  -4    0.19    1.02
   4  -9   4    0.50    0.85
  -5   9  -4   -0.78    1.07
   5  -9   4    0.12    0.72
  -6   9  -4    9.52    1.41
  -6   9  -4   10.17    1.16
   6  -9   4    8.22    1.23
  -7   9  -4   17.38    1.95
  -7   9  -4   14.69    2.02
   7  -9   4   18.22    2.00
  -8   9  -4   19.23    2.57
  -8   9  -4   15.96    2.01
   8  -9   4   17.39    2.04
  -9   9  -4    3.83    0.94
  -9   9  -4    5.19    1.37
   9  -9   4    4.81    1.01
 -10   9  -4    1.43    1.19
 -10   9  -4    1.76    0.87
  10  -9   4    2.00    0.89
 -11   9  -4    0.00    0.87
 -11   9  -4    0.05    1.38
 -12   9  -4    1.67    1.42
 -12   9  -4   -0.41    0.93
 -13   9  -4    7.50    1.32
 -13   9  -4    8.18    1.78
 -14   9  -4    2.05    1.63
 -20  -8   4   -0.41    1.39
 -19  -8   4   -1.81    1.31
 -18  -8   4   11.30    1.66
 -17  -8   4    0.76    1.22
 -16  -8   4    4.90    1.31
 -15  -8   4    3.86    1.16
 -14  -8   4    1.81    1.10
 -13  -8   4    0.76    1.02
 -12  -8   4    0.99    0.99
 -12  -8   4   -0.23    0.48
 -11  -8   4   13.35    1.72
 -11  -8   4   10.66    1.31
 -10  -8   4    4.76    1.06
 -10  -8   4    7.85    0.98
  -9  -8   4   35.67    3.45
  -9  -8   4   39.60    3.71
  -8  -8   4   31.46    2.97
  -7  -8   4   23.96    2.35
  -6  -8   4    4.54    0.79
  -5  -8   4   20.15    2.12
  -4  -8   4   30.58    2.95
  -3  -8   4   10.69    1.53
  -2  -8   4    5.32    0.97
  -1  -8   4    0.41    0.70
   0  -8   4    0.57    0.69
   1  -8   4    0.67    0.72
   2  -8   4   10.43    1.47
   3  -8   4  129.41   11.68
  -4   8  -4    1.09    0.91
   4  -8   4    1.95    0.85
  -5   8  -4   17.89    2.38
  -5   8  -4   19.71    1.92
   5  -8   4   15.13    2.03
  -6   8  -4    2.76    0.77
  -6   8  -4    3.86    1.16
   6  -8   4    6.44    0.94
  -7   8  -4    3.15    0.71
  -7   8  -4    3.08    1.14
   7  -8   4    1.40    0.81
  -8   8  -4   -0.05    1.15
  -8   8  -4    0.63    0.69
   8  -8   4    1.52    0.77
  -9   8  -4    3.85    0.93
  -9   8  -4    4.59    1.35
   9  -8   4    7.74    1.01
 -10   8  -4   31.43    3.37
 -10   8  -4   31.47    3.10
  10  -8   4   29.19    3.09
 -11   8  -4    0.04    0.83
 -11   8  -4   -0.22    1.34
 -12   8  -4    2.45    1.29
 -12   8  -4    1.61    0.92
 -13   8  -4   -0.99    0.88
 -13   8  -4    0.02    1.47
 -14   8  -4    0.71    0.99
 -14   8  -4   -0.12    1.52
 -15   8  -4    0.80    1.63
 -20  -7   4    5.67    1.52
 -19  -7   4   -1.08    1.30
 -18  -7   4    3.01    1.35
 -17  -7   4    2.89    1.15
 -16  -7   4   -0.32    1.14
 -15  -7   4   27.87    3.20
 -14  -7   4    0.39    0.88
 -13  -7   4    1.70    1.01
 -12  -7   4    0.33    0.93
 -11  -7   4   19.05    2.05
 -11  -7   4   26.59    2.38
 -10  -7   4    0.03    0.76
 -10  -7   4   -0.87    0.43
  -9  -7   4   53.96    4.51
  -9  -7   4   43.15    4.35
  -8  -7   4    3.17    0.61
  -8  -7   4    3.32    0.83
  -7  -7   4   44.14    4.06
  -6  -7   4    3.76    0.67
  -5  -7   4  164.91   14.79
  -4  -7   4   63.81    5.81
  -3  -7   4   18.40    1.99
  -2  -7   4   71.06    6.47
  -1  -7   4   39.23    3.73
   0  -7   4   70.45    6.46
   1  -7   4    2.40    0.74
  -3   7  -4    2.85    0.99
  -4   7  -4   15.99    1.80
  -4   7  -4   15.79    2.06
   4  -7   4   16.55    1.90
  -5   7  -4    0.90    0.59
  -5   7  -4    1.88    0.97
   5  -7   4    0.69    0.76
  -6   7  -4   24.66    2.92
  -6   7  -4   24.01    2.55
   6  -7   4   28.85    2.64
  -7   7  -4    4.56    1.19
  -7   7  -4    3.41    0.78
   7  -7   4    6.24    0.90
  -8   7  -4   32.21    3.30
  -8   7  -4   29.82    3.05
   8  -7   4   32.12    3.06
  -9   7  -4    7.28    1.47
  -9   7  -4    6.79    1.05
   9  -7   4   10.97    1.36
 -10   7  -4    3.34    1.29
 -10   7  -4    2.56    0.82
  10  -7   4    3.24    0.85
 -11   7  -4   16.45    2.10
 -11   7  -4   16.21    1.99
  11  -7   4   15.09    1.98
 -12   7  -4    0.19    0.85
 -12   7  -4    0.80    1.33
 -13   7  -4    3.28    1.47
 -13   7  -4    2.58    1.00
 -14   7  -4    4.88    1.57
 -14   7  -4    5.77    1.16
 -15   7  -4    8.10    1.86
 -15   7  -4    8.90    1.38
 -20  -6   4    6.34    1.57
 -19  -6   4    4.24    1.44
 -18  -6   4    7.46    1.54
 -17  -6   4    1.95    1.10
 -16  -6   4    4.13    1.24
 -15  -6   4    4.40    1.09
 -14  -6   4    3.76    1.02
 -13  -6   4    9.01    1.24
 -12  -6   4    1.99    0.85
 -11  -6   4    2.75    0.90
 -11  -6   4    5.52    0.74
 -10  -6   4    6.42    1.06
 -10  -6   4    7.81    0.95
  -9  -6   4    7.84    0.98
  -8  -6   4   -0.25    0.43
  -8  -6   4    0.63    0.70
  -7  -6   4    5.91    0.84
  -6  -6   4   33.26    3.10
  -5  -6   4    0.04    0.47
  -4  -6   4   11.63    1.30
  -3  -6   4   11.35    1.39
  -2  -6   4   14.30    1.56
  -1  -6   4    0.77    0.60
   0  -6   4   16.58    1.77
   1  -6   4    4.00    0.77
   2  -6   4   10.51    1.45
  -3   6  -4    8.40    1.27
   3  -6   4    8.37    1.20
  -4   6  -4    6.19    0.81
  -4   6  -4    5.06    1.10
   4  -6   4    7.10    0.94
  -5   6  -4    0.18    0.50
  -5   6  -4    0.18    0.94
  -6   6  -4    6.30    1.08
  -6   6  -4    5.82    0.81
  -7   6  -4    4.20    1.11
  -7   6  -4    3.87    0.71
   7  -6   4    4.27    0.80
  -8   6  -4   11.50    1.50
  -8   6  -4   13.03    1.67
  -9   6  -4    0.27    0.65
  -9   6  -4   -0.05    0.97
   9  -6   4   -0.08    0.66
 -10   6  -4    1.75    0.72
 -10   6  -4    1.85    1.03
  10  -6   4   -0.50    0.64
 -11   6  -4    0.86    1.10
 -11   6  -4    1.38    0.76
  11  -6   4    0.29    0.72
 -12   6  -4    1.91    0.83
 -12   6  -4    1.84    1.35
 -13   6  -4    3.40    1.47
 -13   6  -4    3.52    0.97
 -14   6  -4    1.78    0.95
 -14   6  -4    1.13    1.46
 -15   6  -4    4.42    1.12
 -15   6  -4    3.61    1.63
 -16   6  -4    4.99    1.20
 -16   6  -4    4.97    1.75
 -19  -5   4    0.13    1.33
 -18  -5   4   -0.44    1.23
 -17  -5   4   -0.90    1.18
 -16  -5   4    4.08    1.24
 -15  -5   4    0.61    1.06
 -14  -5   4    0.03    0.87
 -13  -5   4   12.71    1.60
 -12  -5   4    0.07    0.82
 -11  -5   4   13.19    1.74
 -11  -5   4   10.73    1.16
 -10  -5   4    0.81    0.38
 -10  -5   4    0.51    0.78
  -9  -5   4  183.57   15.59
  -9  -5   4  163.68   15.49
  -8  -5   4    0.49    0.67
  -8  -5   4   -0.58    0.39
  -7  -5   4   46.15    4.20
  -6  -5   4   -1.28    0.42
  -5  -5   4   14.04    1.45
  -4  -5   4   47.62    4.35
  -3  -5   4  112.60   10.12
  -2  -5   4   33.01    3.12
  -1  -5   4    3.54    0.72
   0  -5   4   29.36    2.82
   1  -5   4   22.08    2.22
  -2   5  -4  127.48   11.53
   2  -5   4  127.69   11.47
  -3   5  -4    2.49    0.79
   3  -5   4    0.12    0.67
  -4   5  -4   67.29    6.18
  -4   5  -4   66.76    6.06
  -5   5  -4    1.15    0.94
  -5   5  -4    2.68    0.53
   5  -5   4    0.61    0.63
  -6   5  -4  106.61    9.15
  -6   5  -4  104.85    9.04
   6  -5   4   90.32    9.05
  -7   5  -4   16.27    1.60
  -7   5  -4   12.35    1.71
  -8   5  -4   33.77    3.45
  -8   5  -4   33.11    3.62
   8  -5   4   40.56    3.43
  -9   5  -4    5.89    0.88
  -9   5  -4    7.18    1.25
 -10   5  -4    2.68    1.04
 -10   5  -4    3.24    0.73
  10  -5   4    1.49    0.65
 -11   5  -4    0.84    0.74
 -11   5  -4    2.03    1.07
  11  -5   4    0.07    0.64
 -12   5  -4    4.35    0.93
 -12   5  -4    6.33    1.38
 -13   5  -4    7.96    1.47
 -13   5  -4    7.19    1.16
 -14   5  -4    0.13    1.43
 -14   5  -4   -0.23    0.92
 -15   5  -4    0.58    1.51
 -15   5  -4    1.07    0.98
 -16   5  -4    0.07    1.03
 -16   5  -4    0.33    1.60
 -17   5  -4    0.44    1.09
 -17   5  -4    0.65    1.58
 -19  -4   4    0.41    1.17
 -18  -4   4    2.62    1.38
 -17  -4   4   -1.41    1.19
 -16  -4   4   -0.25    1.14
 -15  -4   4    0.84    0.96
 -14  -4   4    1.09    1.01
 -13  -4   4    0.21    0.91
 -12  -4   4   17.79    2.09
 -11  -4   4    1.70    0.79
 -10  -4   4   13.08    1.76
 -10  -4   4   15.60    1.44
  -9  -4   4    4.21    0.82
  -9  -4   4    1.91    0.42
  -8  -4   4   12.28    1.67
  -8  -4   4   15.43    1.43
  -7  -4   4   18.54    1.84
  -7  -4   4   14.33    1.53
  -6  -4   4    2.22    0.69
  -6  -4   4    0.23    0.45
  -5  -4   4   24.54    2.33
  -4  -4   4  112.14   10.07
  -3  -4   4   79.62    7.17
  -2  -4   4   42.38    3.92
  -1  -4   4   -0.12    0.53
   0  -4   4    0.81    0.61
   1  -4   4  125.52   11.27
  -2   4  -4   19.71    2.18
   2  -4   4   18.18    1.93
  -3   4  -4    0.32    0.43
  -3   4  -4    0.08    0.81
   3  -4   4    0.39    0.57
  -4   4  -4   47.88    4.47
  -4   4  -4   49.92    4.26
   4  -4   4   42.82    4.30
  -5   4  -4   11.56    1.33
  -5   4  -4   12.55    1.70
  -6   4  -4   19.23    2.05
  -6   4  -4   20.01    1.74
   6  -4   4   13.19    1.76
  -7   4  -4  199.98   18.42
  -7   4  -4  204.54   18.52
   7  -4   4  212.75   18.43
  -8   4  -4    3.92    1.11
  -8   4  -4    4.33    0.71
  -9   4  -4    2.73    0.95
  -9   4  -4    1.78    0.63
   9  -4   4    2.09    0.62
 -10   4  -4   16.23    1.68
 -10   4  -4   14.01    1.77
  10  -4   4   12.74    1.58
 -11   4  -4   16.66    2.46
 -11   4  -4   18.42    2.15
  11  -4   4   21.73    2.02
 -12   4  -4    3.64    1.25
 -12   4  -4    2.10    0.80
 -13   4  -4   15.35    2.01
 -13   4  -4   17.81    2.44
 -14   4  -4    3.24    0.97
 -14   4  -4    2.02    1.30
 -15   4  -4    1.84    0.97
 -15   4  -4    2.32    1.35
 -16   4  -4    7.64    1.33
 -16   4  -4   11.11    1.89
 -17   4  -4   -0.02    1.44
 -17   4  -4   -0.18    1.07
 -19  -3   4   -0.21    1.35
 -18  -3   4   -0.77    1.24
 -17  -3   4   -0.41    1.23
 -16  -3   4   12.09    1.70
 -15  -3   4    5.51    1.24
 -14  -3   4    3.58    1.10
 -13  -3   4   22.47    2.61
 -12  -3   4   -0.15    0.84
 -11  -3   4   37.31    3.60
 -10  -3   4    0.35    0.72
 -10  -3   4    1.14    0.31
  -9  -3   4    9.92    1.01
  -8  -3   4   13.38    1.78
  -8  -3   4   15.65    1.47
  -7  -3   4   54.62    4.83
  -7  -3   4   52.09    4.91
  -6  -3   4   19.64    2.36
  -6  -3   4   27.21    2.27
  -5  -3   4   30.94    2.87
  -4  -3   4   21.97    2.10
  -3  -3   4  143.29   12.83
  -2  -3   4  217.43   19.48
  -1  -3   4   -0.20    0.53
   0  -3   4    7.88    1.10
  -1   3  -4   61.20    6.02
   1  -3   4   70.12    5.97
  -2   3  -4   42.41    4.03
  -3   3  -4  162.91   14.00
  -3   3  -4  160.06   14.07
   3  -3   4  146.76   14.02
  -4   3  -4    0.72    0.41
  -4   3  -4    0.49    0.74
   4  -3   4    3.86    0.56
  -5   3  -4   12.23    1.56
  -5   3  -4   11.79    1.20
   5  -3   4    9.08    1.21
  -6   3  -4   33.98    3.51
  -6   3  -4   33.23    3.34
   6  -3   4   39.82    3.35
  -7   3  -4    6.33    0.71
  -7   3  -4    5.33    0.99
   7  -3   4    3.74    0.70
  -8   3  -4   50.73    4.65
  -8   3  -4   49.18    4.81
   8  -3   4   51.55    4.63
  -9   3  -4    0.43    0.56
  -9   3  -4    0.28    0.89
   9  -3   4    0.00    0.52
 -10   3  -4   21.35    2.31
 -10   3  -4   21.91    2.59
  10  -3   4   24.36    2.23
 -11   3  -4    3.78    1.17
 -11   3  -4    2.19    0.67
 -12   3  -4   -0.07    0.68
 -12   3  -4   -0.03    1.17
 -13   3  -4   -0.08    1.10
 -13   3  -4    0.05    0.73
 -14   3  -4   -0.08    1.18
 -14   3  -4   -0.12    0.80
 -15   3  -4    2.20    0.87
 -15   3  -4   -0.80    1.42
 -16   3  -4    4.90    1.07
 -16   3  -4    5.74    1.49
 -17   3  -4    0.67    0.93
 -17   3  -4   -0.45    1.40
 -18   3  -4   -0.95    1.45
 -18   3  -4    0.74    0.99
 -19  -2   4    0.03    1.11
 -19  -2   4   -0.11    1.36
 -18  -2   4   -0.48    1.29
 -18  -2   4   -0.20    1.06
 -17  -2   4   -0.03    1.08
 -16  -2   4    0.44    1.16
 -15  -2   4    0.60    1.12
 -14  -2   4    3.75    1.08
 -13  -2   4   13.53    1.64
 -12  -2   4   24.20    2.57
 -11  -2   4    2.77    0.85
 -10  -2   4   54.57    5.06
   9   2  -4   -0.12    0.45
  -9  -2   4    0.31    0.69
   8   2  -4   21.57    2.02
  -8  -2   4   19.27    2.09
   7   2  -4    1.95    0.57
  -7  -2   4    2.16    0.65
   6   2  -4   64.46    5.76
  -6  -2   4   62.32    5.78
   5   2  -4   26.25    2.54
  -5  -2   4   25.86    2.50
   4   2  -4  285.10   25.49
   3   2  -4   17.80    1.91
   2   2  -4  262.02   23.44
   1   2  -4   50.81    4.73
   0   2  -4  121.33   10.93
  -1   2  -4    0.19    0.65
  -2   2  -4   55.37    4.45
   2  -2   4   41.76    4.39
  -3   2  -4  484.19   43.60
  -3   2  -4  505.19   43.77
   3  -2   4  474.98   43.69
  -4   2  -4  134.56   12.14
  -4   2  -4  136.95   12.22
  -5   2  -4  227.88   18.87
  -5   2  -4  214.72   18.93
   5  -2   4  190.99   18.87
  -6   2  -4    2.07    0.78
  -6   2  -4    2.18    0.45
   6  -2   4    1.06    0.47
  -7   2  -4  198.96   17.53
  -7   2  -4  202.86   17.46
   7  -2   4  183.99   17.45
  -8   2  -4    6.48    0.82
  -8   2  -4    7.00    1.16
   8  -2   4    6.41    0.93
  -9   2  -4    6.99    0.87
  -9   2  -4    7.18    1.15
 -10   2  -4   11.31    1.42
 -10   2  -4   12.07    1.57
 -11   2  -4   22.70    3.03
 -11   2  -4   22.91    2.59
  11  -2   4   29.72    2.50
 -12   2  -4   15.68    2.11
 -12   2  -4   12.74    1.67
 -13   2  -4   29.25    3.25
 -13   2  -4   29.22    2.93
 -14   2  -4    1.06    1.34
 -14   2  -4    3.08    0.82
 -15   2  -4    0.22    1.25
 -15   2  -4    0.76    0.82
 -16   2  -4    2.53    1.51
 -16   2  -4    2.59    0.92
 -17   2  -4    2.06    1.44
 -17   2  -4    1.25    0.95
 -18   2  -4   -1.74    0.94
 -18   2  -4   -0.53    1.45
 -19   2  -4    2.70    1.78
 -19   2  -4    0.54    1.04
 -18  -1   4    1.21    1.33
 -18  -1   4    3.24    1.06
 -17  -1   4    2.12    1.09
 -17  -1   4    0.11    1.25
 -16  -1   4    4.13    1.12
 -16  -1   4    3.04    1.28
 -15  -1   4    0.93    1.11
 -14  -1   4    4.49    1.15
 -13  -1   4   -1.01    0.91
 -12  -1   4    3.39    0.93
 -11  -1   4    5.08    0.96
  10   1  -4    3.92    0.59
 -10  -1   4    4.22    0.86
   9   1  -4   13.87    1.51
  -9  -1   4   15.80    1.76
   8   1  -4   24.35    2.38
  -8  -1   4   25.31    2.44
   7   1  -4    9.24    1.21
  -7  -1   4   11.09    1.33
   6   1  -4   19.51    2.05
  -6  -1   4   21.71    2.08
   5   1  -4    6.96    0.93
  -5  -1   4    8.79    1.08
   4   1  -4    0.33    0.59
  -4  -1   4   -0.45    0.47
   2   1  -4  171.20   15.34
   1   1  -4    2.38    0.75
   0   1  -4  212.77   19.08
  -1   1  -4   64.10    5.88
  -1   1  -4   65.02    5.86
  -2   1  -4    6.01    0.92
  -2   1  -4    7.30    0.98
  -3   1  -4  950.56   84.11
  -3   1  -4  922.71   84.48
  -3   1  -4  946.67   84.16
  -4   1  -4   64.01    5.97
  -4   1  -4   66.39    5.87
  -5   1  -4    1.58    0.38
  -5   1  -4    1.75    0.70
   5  -1   4    0.46    0.41
  -6   1  -4   29.15    2.95
  -6   1  -4   30.03    2.76
  -7   1  -4    4.52    0.68
  -7   1  -4    5.78    0.97
   7  -1   4    6.50    0.77
  -8   1  -4   84.32    7.38
  -8   1  -4   87.22    7.51
   8  -1   4   75.40    7.36
  -9   1  -4    4.90    0.73
  -9   1  -4    5.79    1.04
 -10   1  -4   81.24    7.37
 -10   1  -4   81.66    7.50
 -11   1  -4   -1.33    0.91
 -11   1  -4   -0.08    0.59
  11  -1   4    1.20    0.42
 -12   1  -4   39.74    3.67
 -12   1  -4   37.42    3.91
 -13   1  -4    2.56    0.74
 -13   1  -4    4.13    1.27
 -14   1  -4    6.64    1.00
 -14   1  -4    6.12    1.46
 -15   1  -4    2.49    0.86
 -15   1  -4    2.39    1.26
 -16   1  -4   23.49    2.59
 -16   1  -4   23.47    3.27
 -17   1  -4    6.62    1.17
 -17   1  -4    7.41    1.74
 -18   1  -4    6.70    1.81
 -18   1  -4    7.29    1.22
 -19   1  -4   -1.73    1.48
 -19   1  -4   -0.97    0.96
 -18   0   4   -0.28    1.13
 -18   0   4   -1.49    1.39
 -17   0   4    4.55    1.43
 -17   0   4    4.05    1.10
 -16   0   4    5.65    1.35
 -16   0   4    6.35    1.26
 -15   0   4   10.07    1.54
 -15   0   4   10.43    1.39
 -14   0   4   12.98    1.60
 -14   0   4   12.27    1.65
 -13   0   4    2.92    1.04
 -13   0   4    3.36    0.88
 -12   0   4    1.61    0.90
 -11   0   4   28.31    2.97
  10   0  -4   20.17    2.08
 -10   0   4   24.32    2.36
   9   0  -4    4.78    0.69
  -9   0   4    5.02    0.88
   8   0  -4   56.26    5.29
  -8   0   4   60.56    5.36
   7   0  -4   -0.09    0.51
  -7   0   4    2.00    0.60
   6   0  -4  154.44   14.00
  -6   0   4  158.34   14.02
   5   0  -4   45.79    4.23
  -5   0   4   46.30    4.22
   4   0  -4    0.66    0.56
  -4   0   4    0.36    0.44
   3   0  -4  264.33   23.64
  -3   0   4  263.62   23.59
   2   0  -4  262.65   23.56
   1   0  -4    7.61    0.97
   0   0  -4    0.34    0.65
  -1   0  -4    3.14    0.65
  -1   0  -4    1.24    0.51
  -2   0  -4   37.65    3.48
  -3   0  -4  156.80   14.29
  -3   0  -4  162.04   14.30
  -4   0  -4   73.16    6.76
  -4   0  -4   76.28    6.78
  -5   0  -4  107.80    9.61
  -5   0  -4  105.09    9.57
  -6   0  -4    0.19    0.79
   6   0   4    0.90    0.40
   7   0   4   23.04    2.15
  -8   0  -4    7.88    1.27
   8   0   4   11.46    1.08
   9   0   4   45.32    4.10
 -10   0  -4    5.39    1.23
  10   0   4    7.74    0.86
 -11   0  -4    7.53    1.29
 -12   0  -4    0.77    0.58
 -12   0  -4   -0.46    0.95
 -13   0  -4    0.19    0.67
 -13   0  -4    0.68    1.04
 -14   0  -4    4.56    0.89
 -14   0  -4    4.84    1.25
 -15   0  -4    1.34    0.76
 -15   0  -4    1.26    1.36
 -16   0  -4    0.54    0.83
 -16   0  -4    0.41    1.25
 -17   0  -4    0.95    0.83
 -17   0  -4   -0.50    1.49
 -18   0  -4    6.25    1.72
 -18   0  -4    5.87    1.16
 -19   0  -4    2.48    0.94
 -19   0  -4   -0.05    1.64
 -20   0  -4    1.05    1.75
 -20   0  -4    3.94    1.10
 -18   1   4    1.82    1.44
 -18   1   4    2.72    1.19
 -17   1   4    1.70    1.14
 -17   1   4   -0.95    1.26
 -16   1   4   -0.25    1.27
 -16   1   4    1.38    1.09
 -15   1   4    2.16    0.95
 -15   1   4    1.98    1.20
 -14   1   4   -0.08    0.86
 -14   1   4    0.27    1.11
 -13   1   4   -0.38    0.81
 -13   1   4   -0.17    1.01
 -12   1   4    1.51    0.79
 -12   1   4    0.15    0.92
 -11   1   4    3.44    0.82
 -11   1   4    2.99    0.93
  10  -1  -4    7.39    1.06
 -10   1   4    6.55    1.04
 -10   1   4    7.08    1.07
   9  -1  -4   61.67    5.71
  -9   1   4   63.10    5.78
  -9   1   4   64.25    5.81
   8  -1  -4   -0.02    0.53
  -8   1   4    1.07    0.62
  -8   1   4   -0.50    0.67
   7  -1  -4    0.73    0.55
  -7   1   4    1.68    0.60
   6  -1  -4    0.67    0.56
  -6   1   4    1.65    0.55
   5  -1  -4   19.91    2.23
  -5   1   4   25.56    2.21
   4  -1  -4   23.76    2.25
  -4   1   4   22.20    2.18
   3  -1  -4  500.23   44.99
  -3   1   4  503.37   44.92
  -3   1   4  504.70   44.96
   2  -1  -4  209.67   19.01
  -2   1   4  215.78   18.99
  -2   1   4  212.10   19.02
  -1   1   4   28.38    2.63
   0  -1  -4    2.13    0.65
  -1  -1  -4    2.06    0.62
  -1  -1  -4    2.91    0.46
  -2  -1  -4   50.55    4.77
  -2  -1  -4   55.00    4.82
  -3  -1  -4   95.66    8.89
  -3  -1  -4  101.95    8.89
  -4  -1  -4   33.58    3.27
  -4  -1  -4   34.55    3.19
  -5  -1  -4   73.45    6.65
  -5  -1  -4   72.77    6.61
  -6  -1  -4   29.70    2.68
  -6  -1  -4   26.17    2.78
  -7  -1  -4    2.19    0.53
  -7  -1  -4    1.39    0.74
  -8  -1  -4  139.36   11.51
   8   1   4  116.97   11.40
  -9  -1  -4    0.58    0.81
   9   1   4    1.43    0.32
 -10  -1  -4   35.08    3.98
  10   1   4   44.48    3.72
 -12  -1  -4   53.93    5.14
 -13  -1  -4   -0.01    1.09
 -14  -1  -4   12.48    1.66
 -15  -1  -4   -0.09    1.25
 -16  -1  -4   12.76    1.89
 -16  -1  -4   12.49    1.48
 -17  -1  -4    0.59    0.87
 -17  -1  -4    0.00    1.41
 -18  -1  -4    9.12    1.83
 -18  -1  -4    8.49    1.29
 -19  -1  -4   -1.58    1.60
 -19  -1  -4   -0.27    0.92
 -20  -1  -4   -1.89    1.62
 -20  -1  -4    1.09    0.97
 -17   2   4    0.82    1.52
 -17   2   4    1.94    1.03
 -16   2   4    0.51    0.96
 -16   2   4   -0.85    1.29
 -15   2   4    3.47    1.01
 -15   2   4    2.44    1.23
 -14   2   4    9.31    1.53
 -14   2   4   11.24    1.46
 -13   2   4   19.96    2.28
 -13   2   4   19.09    2.60
 -12   2   4    0.32    1.01
 -12   2   4    2.78    0.94
 -11   2   4    9.04    1.28
 -11   2   4    8.85    1.17
 -10   2   4   -0.05    0.70
 -10   2   4    0.72    0.79
   9  -2  -4    0.54    0.56
  -9   2   4    1.07    0.67
  -9   2   4    0.93    0.75
   8  -2  -4    6.95    0.93
  -8   2   4    8.41    1.05
  -8   2   4    8.62    1.02
   7  -2  -4   12.30    1.64
  -7   2   4   15.67    1.69
  -7   2   4   18.02    1.72
   6  -2  -4   21.04    1.95
  -6   2   4   19.39    1.96
  -6   2   4   15.26    2.01
   5  -2  -4   -0.24    0.57
  -5   2   4   -0.56    0.58
  -4   2   4   18.13    1.91
  -4   2   4   18.38    1.82
   3  -2  -4  245.28   20.78
  -3   2   4  218.40   20.76
  -3   2   4  233.07   20.75
   2  -2  -4    2.24    0.70
  -2   2   4    2.79    0.44
  -2   2   4    4.66    0.56
   1  -2  -4   55.72    4.66
  -1   2   4   49.98    4.56
  -1   2   4   47.24    4.60
   0  -2  -4  182.43   14.93
   0   2   4  151.22   14.90
  -1  -2  -4   23.01    2.27
   1   2   4   26.31    2.26
  -2  -2  -4   67.82    6.53
  -2  -2  -4   76.77    6.50
  -3  -2  -4   27.05    2.67
  -3  -2  -4   29.16    2.66
  -4  -2  -4   76.55    6.59
  -4  -2  -4   69.18    6.59
  -5  -2  -4  118.38   11.14
  -5  -2  -4  129.99   11.15
  -6  -2  -4   11.63    1.44
  -6  -2  -4   10.22    1.29
  -7  -2  -4    3.05    0.86
  -7  -2  -4    4.23    0.61
  -8  -2  -4   10.28    1.20
  -8  -2  -4   10.94    1.51
  -9  -2  -4    0.16    0.76
  10   2   4   16.25    1.52
  11   2   4    3.84    0.50
 -12  -2  -4   -0.43    0.87
 -13  -2  -4   11.82    1.60
 -14  -2  -4   -0.63    1.10
 -15  -2  -4   27.35    3.22
 -16  -2  -4   -0.83    1.11
 -17  -2  -4    7.16    1.46
 -18  -2  -4   -0.85    1.42
 -18  -2  -4    0.24    0.76
 -19  -2  -4    0.01    1.38
 -19  -2  -4    2.28    0.97
 -20  -2  -4    0.41    1.64
 -20  -2  -4    2.58    1.04
 -17   3   4    1.41    1.19
 -16   3   4   20.88    2.69
 -15   3   4    0.80    0.94
 -15   3   4    0.11    1.24
 -14   3   4    3.05    1.07
 -14   3   4    2.38    1.20
 -13   3   4    0.16    1.10
 -13   3   4    0.08    0.95
 -12   3   4   -0.20    0.98
 -12   3   4    0.34    0.91
 -11   3   4    3.15    0.97
 -11   3   4    3.56    0.95
 -10   3   4   -0.40    0.82
 -10   3   4    0.38    0.71
   9  -3  -4   32.71    3.09
  -9   3   4   32.64    3.26
  -9   3   4   32.25    3.24
   8  -3  -4    0.19    0.60
  -8   3   4   -0.30    0.71
  -8   3   4    0.34    0.74
   7  -3  -4   48.52    4.82
  -7   3   4   54.29    4.85
  -7   3   4   55.16    4.87
   6  -3  -4    0.46    0.58
  -6   3   4    2.27    0.65
  -6   3   4    1.10    0.60
   5  -3  -4    0.96    0.59
  -5   3   4    1.91    0.56
  -5   3   4    0.48    0.56
   4  -3  -4   22.13    2.10
  -4   3   4   21.77    2.08
  -4   3   4   18.97    2.16
  -3   3   4   12.67    1.31
  -3   3   4   10.86    1.43
   2  -3  -4   77.77    7.19
  -2   3   4   77.38    7.17
  -2   3   4   83.02    7.13
   1  -3  -4    1.52    0.67
   0  -3  -4   64.98    5.63
   0   3   4   58.76    5.57
  -1  -3  -4  462.02   41.45
   1   3   4  463.50   41.38
  -2  -3  -4   33.37    3.03
  -2  -3  -4   33.20    3.11
  -3  -3  -4  287.35   27.16
  -3  -3  -4  318.39   27.13
  -4  -3  -4    5.01    0.75
  -4  -3  -4    4.49    0.70
  -5  -3  -4    9.10    1.22
  -5  -3  -4   10.16    1.27
  -6  -3  -4  167.96   14.97
  -6  -3  -4  166.48   15.00
  -7  -3  -4   64.84    5.71
  -7  -3  -4   61.12    5.78
  -8  -3  -4    1.00    0.48
  -8  -3  -4    0.92    0.71
  -9  -3  -4    2.80    0.78
  -9  -3  -4    2.79    0.49
 -10  -3  -4   23.08    2.18
 -10  -3  -4   24.37    2.59
 -11  -3  -4    0.65    0.83
 -12  -3  -4   56.20    5.35
 -13  -3  -4    0.93    0.90
 -14  -3  -4   -0.23    1.03
 -15  -3  -4   -0.31    0.99
 -16  -3  -4   -1.32    1.18
 -17  -3  -4    0.16    1.16
 -18  -3  -4   -0.93    1.33
 -19  -3  -4   -2.24    1.42
 -20  -3  -4   -1.33    1.36
 -21  -3  -4   -1.88    1.60
 -21  -3  -4    0.55    1.01
 -16   4   4    0.28    1.13
 -15   4   4    1.30    0.99
 -14   4   4   -0.67    0.91
 -14   4   4   -0.73    1.18
 -13   4   4   10.76    1.65
 -13   4   4   16.08    1.87
 -12   4   4   -0.25    1.01
 -12   4   4    1.41    0.86
 -11   4   4    1.50    0.91
 -11   4   4    0.55    0.94
 -10   4   4    6.49    1.10
 -10   4   4    6.50    1.09
   9  -4  -4    0.81    0.64
  -9   4   4   -0.30    0.79
  -9   4   4    0.60    0.79
   8  -4  -4    0.71    0.61
  -8   4   4    0.55    0.74
  -8   4   4    0.94    0.69
   7  -4  -4   27.29    2.40
  -7   4   4   19.00    2.41
  -7   4   4   25.02    2.47
  -6   4   4   24.22    2.26
  -6   4   4   18.63    2.18
   5  -4  -4   24.77    2.23
  -5   4   4   18.65    2.19
  -5   4   4   21.74    2.23
  -4   4   4   18.65    2.31
  -4   4   4   27.88    2.31
   3  -4  -4   11.68    1.57
  -3   4   4   13.05    1.43
  -3   4   4   15.08    1.58
  -2   4   4    5.15    0.63
  -2   4   4    5.09    0.77
   1  -4  -4   11.49    1.45
  -1   4   4   10.89    1.30
  -1   4   4   11.71    1.17
   0  -4  -4  404.32   36.94
   0   4   4  422.41   36.94
  -1  -4  -4    1.85    0.70
   1   4   4    4.16    0.53
  -2  -4  -4  225.39   20.74
  -2  -4  -4  238.74   20.75
  -3  -4  -4   15.31    1.73
  -3  -4  -4   21.03    1.87
  -4  -4  -4  528.88   47.19
  -4  -4  -4  525.89   47.23
  -5  -4  -4  165.12   15.16
  -5  -4  -4  173.65   15.17
  -6  -4  -4   65.43    6.36
  -6  -4  -4   74.43    6.33
  -7  -4  -4   45.10    4.15
  -7  -4  -4   44.23    4.08
  -8  -4  -4    7.62    0.99
  -8  -4  -4    7.44    1.00
  -9  -4  -4    5.78    0.71
  -9  -4  -4    5.39    0.96
 -10  -4  -4   12.33    1.59
 -10  -4  -4   10.58    1.20
 -11  -4  -4   21.40    2.03
 -11  -4  -4   22.86    2.37
 -12  -4  -4   48.94    4.64
 -13  -4  -4   31.72    3.22
 -14  -4  -4    5.52    1.10
 -15  -4  -4   17.26    2.26
 -16  -4  -4   -0.32    1.01
 -17  -4  -4    7.67    1.39
 -18  -4  -4   -0.01    1.16
 -19  -4  -4    4.07    1.38
 -20  -4  -4    1.91    1.48
 -21  -4  -4    2.51    1.59
 -16   5   4    5.96    1.34
 -15   5   4   -1.16    1.07
 -14   5   4    1.43    0.98
 -13   5   4   -0.17    0.89
 -13   5   4    0.00    1.12
 -12   5   4   -0.43    1.10
 -12   5   4   -0.27    0.96
 -11   5   4   -0.49    0.91
 -11   5   4   -0.14    1.00
 -10   5   4    1.59    0.90
 -10   5   4    0.21    0.88
   9  -5  -4    1.71    0.73
  -9   5   4    1.47    0.75
  -9   5   4    1.07    0.83
   8  -5  -4    0.71    0.71
  -8   5   4   -0.55    0.69
  -8   5   4   -0.92    0.77
   7  -5  -4   33.38    2.75
  -7   5   4   23.54    2.82
  -7   5   4   24.48    2.79
   6  -5  -4    0.43    0.64
  -6   5   4    0.91    0.68
  -6   5   4    1.62    0.67
  -5   5   4    0.80    0.60
  -5   5   4   -0.15    0.61
   4  -5  -4   18.74    1.81
  -4   5   4   15.02    1.78
  -4   5   4   15.56    1.75
  -3   5   4   10.84    1.23
  -3   5   4    9.71    1.31
[truncated: 871,511 more chars]
